# Supplementary material for: Transcriptome and phytochemical analyses provide insights into the organic sulfur pathway in Allium hirtifolium
Source: Sci Rep. 2021 Jan 12;11:768. doi: 10.1038/s41598-020-80837-6 (PMC7804154; doi:10.1038/s41598-020-80837-6)
Supplement: Supplementary file 2 — Supplementary Information 2. [file 41598_2020_80837_MOESM2_ESM.xlsx]

## Sheet: Bulb_vs_Flower_Bulb-UP
sampleA	sampleB	logFC	logCPM	PValue	FDR	FlowerRep1	FlowerRep2	StemRep1	StemRep2	BulbRep1	BulbRep2
TRINITY_DN28937_c0_g2_i10	BulbRep	FlowerRep	19.0043	11.7572	0	0	0	0	0	0.707	10911.1	14451.5
TRINITY_DN23596_c1_g1_i2	BulbRep	FlowerRep	18.1087	10.8612	0	0	0	0	0	0.65	4744.59	4666.61
TRINITY_DN25598_c0_g1_i4	BulbRep	FlowerRep	17.4682	10.2202	0	0	0	0	0	0	3647.95	3497.1
TRINITY_DN23156_c0_g2_i4	BulbRep	FlowerRep	17.1274	9.87913	0	0	0	0	0.213	0.219	1583.92	1636.68
TRINITY_DN27795_c1_g1_i14	BulbRep	FlowerRep	16.9092	11.7545	0	0	0	0.244	0.469	0.479	11094.8	14460.4
TRINITY_DN25598_c1_g2_i7	BulbRep	FlowerRep	16.8559	13.7247	0	0	0.118	0.581	0.136	1.568	30046.3	30103.6
TRINITY_DN22690_c2_g1_i3	BulbRep	FlowerRep	16.8132	11.658	0	0	0	0.295	0.29	1.219	14477.2	14639
TRINITY_DN23156_c0_g2_i2	BulbRep	FlowerRep	15.7927	10.6355	0	0	0.084	0	0.009	0.195	2344.81	2476.26
TRINITY_DN22690_c2_g1_i5	BulbRep	FlowerRep	15.4434	10.2875	0	0	0	0.32	0	0	7194.88	7013.09
TRINITY_DN22690_c2_g1_i6	BulbRep	FlowerRep	14.7726	9.61444	0	0	0.977	0	0	3.803	10017.3	9597.37
TRINITY_DN31223_c4_g1_i9	BulbRep	FlowerRep	14.6483	12.4743	0	0	1.027	1.946	1.075	4.21	29754.8	28306.3
TRINITY_DN27795_c1_g1_i15	BulbRep	FlowerRep	14.5575	10.2225	0	0	0	0.632	0	0.471	5314.53	6088.01
TRINITY_DN23596_c1_g1_i10	BulbRep	FlowerRep	14.2504	11.5789	0	0	0.808	1.162	0	2.462	14722.9	13826
TRINITY_DN25598_c1_g5_i1	BulbRep	FlowerRep	14.0127	12.6579	0	0	2.155	0.531	0.682	3.633	18467.4	16394.3
TRINITY_DN31223_c4_g1_i11	BulbRep	FlowerRep	13.4783	13.9677	0	0	1.962	2.232	0	1.495	18109.5	17247.9
TRINITY_DN31223_c4_g1_i5	BulbRep	FlowerRep	13.4081	9.97063	0	0	2.214	0.884	0.87	0.829	13262.7	12588.9
TRINITY_DN31223_c4_g1_i15	BulbRep	FlowerRep	13.3719	12.8895	0	0	1.078	1.247	0.196	0.601	9299.16	8458.85
TRINITY_DN22690_c2_g1_i2	BulbRep	FlowerRep	13.0183	11.8232	0	0	1.516	2.266	0	1.048	11824.5	10956.9
TRINITY_DN25971_c0_g1_i1	BulbRep	FlowerRep	12.8326	9.69683	0	0	0.236	0.194	2.619	2.495	1191.68	1295.7
TRINITY_DN23596_c1_g1_i9	BulbRep	FlowerRep	12.6931	10.9865	0	0	2.534	1.112	0	0.203	9797.47	9140.51
TRINITY_DN25598_c0_g1_i1	BulbRep	FlowerRep	12.6608	12.4894	0	0	7.544	8.66	1.288	3.503	39749.3	35947.9
TRINITY_DN25598_c1_g1_i2	BulbRep	FlowerRep	12.4493	10.7454	0	0	1.238	1.272	0	0	5333.12	5101.98
TRINITY_DN27858_c1_g5_i3	BulbRep	FlowerRep	12.3015	12.0115	0	0	4.454	2.283	8.735	6.591	12672.2	12790.4
TRINITY_DN31223_c4_g1_i2	BulbRep	FlowerRep	12.2314	12.1583	0	0	3.89	3.605	0.188	1.121	14067.4	12509
TRINITY_DN25749_c0_g2_i12	BulbRep	FlowerRep	12.1795	11.654	0	0	3.073	3.74	3.634	4.12	10491.9	12435.5
TRINITY_DN22690_c2_g1_i4	BulbRep	FlowerRep	12.0039	12.9263	0	0	8.167	7.851	0.742	3.121	24626.1	23523.3
TRINITY_DN23376_c1_g1_i9	BulbRep	FlowerRep	11.9871	14.5899	0	0	18.077	15.752	4.001	6.778	42721.9	58007.4
TRINITY_DN24369_c1_g3_i2	BulbRep	FlowerRep	11.3382	11.9938	0	0	6.93	7.345	15.286	18.139	13547.9	13272.7
TRINITY_DN31223_c4_g1_i6	BulbRep	FlowerRep	11.3128	12.8483	0	0	7.132	6.427	0.623	1.682	13015.2	12482.4
TRINITY_DN22690_c2_g1_i1	BulbRep	FlowerRep	10.7572	9.76685	0	0	1.204	3.875	0.896	0.479	3101.4	3056.35
TRINITY_DN25598_c1_g1_i4	BulbRep	FlowerRep	9.78583	12.4555	0	0	13.808	13.638	0	1.13	9536.21	8381.57
TRINITY_DN24369_c1_g3_i3	BulbRep	FlowerRep	9.45288	10.5891	0	0	7.763	7.775	6.534	9.134	4064.07	3906.95
TRINITY_DN23202_c0_g3_i2	BulbRep	FlowerRep	9.16694	12.2225	0	0	12.579	12.122	13.639	14.327	5044.76	5451.65
TRINITY_DN29562_c0_g2_i9	BulbRep	FlowerRep	18.5689	11.3216	1.56328353479142e-316	1.54494501642342e-313	0	0	0	0.382	13115	17325.5
TRINITY_DN26047_c1_g9_i1	BulbRep	FlowerRep	15.2211	11.4084	1.55775374506965e-312	0	0	1.929	1.262	0.609	21979.2	29485.6
TRINITY_DN28937_c0_g3_i1	BulbRep	FlowerRep	18.8809	11.6338	9.43444776995207e-310	8.65779e-307	0	0	0	2.08	12431.3	16892.5
TRINITY_DN24099_c0_g2_i16	BulbRep	FlowerRep	8.71646	10.7753	2.89046e-307	2.60598e-304	7.266	6.528	0.23	0.154	2377.89	1937.21
TRINITY_DN27795_c1_g1_i3	BulbRep	FlowerRep	16.0802	8.83013	4.05581e-307	3.59359e-304	0	0	0	0.293	1346.2	1451.28
TRINITY_DN26831_c3_g1_i9	BulbRep	FlowerRep	12.6025	8.78418	6.09668e-300	4.97315e-297	0.084	0.27	0.307	0.634	695.374	759.213
TRINITY_DN23718_c0_g1_i4	BulbRep	FlowerRep	18.2909	11.0435	3.1685e-290	2.35984e-287	0	0	0	0.423	12525.6	17106.9
TRINITY_DN29562_c1_g1_i2	BulbRep	FlowerRep	19.1148	11.8677	1.85127e-288	1.33996e-285	0	0	0	0.666	10642.5	15204.8
TRINITY_DN28089_c0_g1_i11	BulbRep	FlowerRep	7.21601	11.3938	3.4023e-287	2.42839e-284	36.912	35.59	23.722	17.033	3843.88	4091.76
TRINITY_DN25971_c0_g1_i3	BulbRep	FlowerRep	9.5507	9.31278	5.04576e-287	3.55208e-284	2.459	4.33	24.592	23.071	1739.63	1915.73
TRINITY_DN25749_c0_g2_i3	BulbRep	FlowerRep	12.9013	9.76746	2.00514e-286	1.39249e-283	0.295	0.548	0	0.536	2154.04	2689.3
TRINITY_DN24200_c2_g1_i10	BulbRep	FlowerRep	8.07682	10.2316	2.26113e-285	1.52894e-282	12.242	11.33	17.426	17.562	2224.17	2459.62
TRINITY_DN31203_c2_g1_i11	BulbRep	FlowerRep	15.5519	10.3965	3.92841e-281	2.62183e-278	0	0.472	0	0.902	8077.14	10748.1
TRINITY_DN31203_c2_g1_i5	BulbRep	FlowerRep	13.9395	11.2613	6.38038e-278	4.15047e-275	1.886	0.43	0	0.74	11652.3	16411.1
TRINITY_DN29562_c0_g2_i2	BulbRep	FlowerRep	17.79	10.5423	1.27213e-275	7.97256e-273	0	0	0	0	8338.7	11344.4
TRINITY_DN31223_c4_g1_i4	BulbRep	FlowerRep	17.6088	10.3609	2.01238e-275	1.24598e-272	0	0	0.179	0	1242.43	1651.61
TRINITY_DN31203_c2_g1_i7	BulbRep	FlowerRep	15.4009	11.0674	1.89001e-274	1.15628e-271	0	0.446	0.768	0.26	7111.2	9974.86
TRINITY_DN26047_c1_g4_i7	BulbRep	FlowerRep	14.1723	9.83738	1.41729e-273	8.4691e-271	0	1.036	0	0.496	6125.65	7955.89
TRINITY_DN28937_c1_g1_i18	BulbRep	FlowerRep	11.8997	9.00919	4.70157e-271	2.77717e-268	2.467	0.598	0	0	4097.88	4986.1
TRINITY_DN28937_c0_g2_i8	BulbRep	FlowerRep	15.037	10.6982	1.19143e-270	6.80307e-268	0.438	0	0	0.52	5649.27	7807.94
TRINITY_DN28311_c1_g1_i3	BulbRep	FlowerRep	6.43042	13.076	1.41471e-267	7.81741e-265	110.687	113.29	497.487	448.077	7646.86	6667.94
TRINITY_DN22626_c0_g1_i6	BulbRep	FlowerRep	8.80211	8.13271	3.99428e-265	2.1607e-262	0.699	0.758	0.682	0.829	256.18	227.236
TRINITY_DN23376_c1_g1_i2	BulbRep	FlowerRep	12.2748	11.007	1.05035e-260	5.5079e-258	3.654	4.869	1.97	1.495	11903	16810.3
TRINITY_DN29562_c0_g1_i5	BulbRep	FlowerRep	16.7003	9.45127	1.14296e-260	5.93298e-258	0	0	0	3.121	9702.9	12697.2
TRINITY_DN26047_c1_g5_i3	BulbRep	FlowerRep	16.8204	9.57155	2.31989e-259	1.19219e-256	0	0	0	0	2713.07	3544.11
TRINITY_DN24327_c0_g1_i5	BulbRep	FlowerRep	6.72953	10.5951	3.41488e-256	1.70379e-253	14.095	12.585	0.085	0.219	1108.53	996.128
TRINITY_DN21740_c0_g10_i1	BulbRep	FlowerRep	8.45501	7.93101	1.64956e-251	7.99724e-249	1.036	1.853	0.563	0.675	377.794	357.671
TRINITY_DN26047_c1_g5_i1	BulbRep	FlowerRep	16.291	9.04124	1.98858e-250	9.46232e-248	0	0	0	0.731	2625.59	3357.74
TRINITY_DN26542_c0_g2_i2	BulbRep	FlowerRep	13.3226	11.6158	2.43296e-249	1.14706e-246	1.078	0.733	0.989	2.308	5630.8	8440.5
TRINITY_DN24915_c0_g1_i11	BulbRep	FlowerRep	14.5602	7.30391	3.64252e-246	1.62773e-243	0	0	0	0	66.015	64.645
TRINITY_DN23606_c0_g5_i11	BulbRep	FlowerRep	9.87791	7.69835	2.13571e-245	9.46155e-243	1.204	2.047	0	1.609	1085.77	1205.21
TRINITY_DN29562_c1_g1_i1	BulbRep	FlowerRep	16.1221	8.87189	2.76481e-245	1.21439e-242	0	0	0	0	7620.01	9852.83
TRINITY_DN26542_c0_g1_i9	BulbRep	FlowerRep	13.9277	8.7697	3.13733e-245	1.36634e-242	0	0.211	0	0.211	1271.28	1600.09
TRINITY_DN23718_c0_g1_i11	BulbRep	FlowerRep	17.4954	10.2473	5.23256e-244	2.22233e-241	0	0	0	0	3603.68	5114.68
TRINITY_DN22626_c0_g1_i4	BulbRep	FlowerRep	16.3755	9.12587	2.37e-243	9.98315e-241	0	0	0.077	0.309	515.287	670.055
TRINITY_DN25598_c1_g8_i1	BulbRep	FlowerRep	8.2013	10.3346	7.95309e-243	3.26967e-240	30.968	19.678	0	0	5710.35	5203.11
TRINITY_DN23718_c0_g1_i7	BulbRep	FlowerRep	13.2745	8.11438	8.50452e-243	3.46863e-240	0	0.548	0.751	1.91	2538.8	3030.34
TRINITY_DN26008_c0_g1_i3	BulbRep	FlowerRep	10.6874	8.65386	1.37827e-234	5.36586e-232	0	0.952	18.791	16.911	486.037	587.44
TRINITY_DN31203_c2_g1_i10	BulbRep	FlowerRep	11.2677	9.34469	2.5087e-234	9.62105e-232	2.366	2.047	0.802	0.398	3394.86	4581.92
TRINITY_DN28937_c0_g2_i4	BulbRep	FlowerRep	18.0996	10.852	3.3035e-228	1.21262e-225	0	0	0	0	7124.86	10966.7
TRINITY_DN23718_c0_g1_i5	BulbRep	FlowerRep	11.9989	8.55817	1.25529e-226	4.51115e-224	0.699	0.236	0	0	1408.99	1829.56
TRINITY_DN27214_c1_g1_i1	BulbRep	FlowerRep	7.35812	7.72775	1.97891e-226	7.06222e-224	2.939	2.249	1.501	0.87	331.018	306.308
TRINITY_DN26831_c3_g1_i17	BulbRep	FlowerRep	11.6277	7.80819	9.47203e-222	3.33402e-219	0	0.413	0.136	0	430.087	519.012
TRINITY_DN26542_c0_g1_i8	BulbRep	FlowerRep	14.9286	10.5922	1.56175e-219	5.42285e-217	0.337	0.404	2.755	5.063	7293.11	11324.2
TRINITY_DN25971_c0_g1_i4	BulbRep	FlowerRep	8.84416	8.35876	2.49724e-216	8.49888e-214	1.364	1.398	12.087	12.604	421.938	519.434
TRINITY_DN25598_c1_g2_i4	BulbRep	FlowerRep	14.1063	6.8465	2.22044e-215	7.45807e-213	0	0	0	0	548.22	573.737
TRINITY_DN29747_c0_g1_i4	BulbRep	FlowerRep	5.32302	10.7558	6.30709e-213	2.09111e-210	59.284	59.395	24.481	26.241	1800.61	1713.23
TRINITY_DN26542_c0_g1_i10	BulbRep	FlowerRep	17.5514	10.3033	2.61685e-209	8.45784e-207	0	0	0.512	0	3429.26	5334.87
TRINITY_DN26047_c1_g6_i1	BulbRep	FlowerRep	11.2064	8.06669	3.1447e-209	1.01004e-206	0.741	0.598	0	0.309	1055.18	1373.19
TRINITY_DN22690_c2_g1_i7	BulbRep	FlowerRep	13.9118	6.65038	2.11645e-207	6.63197e-205	0	0	0	0	1294.31	1169.79
TRINITY_DN28937_c0_g2_i2	BulbRep	FlowerRep	15.7836	8.53236	2.67012e-207	8.26611e-205	0	0	0.734	0	1201.82	1641.2
TRINITY_DN24750_c0_g1_i7	BulbRep	FlowerRep	8.39802	10.0073	2.3425e-203	7.12314e-201	5.936	6.983	23.065	23.291	1371.39	1842.46
TRINITY_DN21247_c0_g3_i1	BulbRep	FlowerRep	11.1347	7.69092	2.85388e-203	8.62712e-201	0.682	0.278	6.44	5.648	765.086	971.208
TRINITY_DN28311_c0_g1_i1	BulbRep	FlowerRep	8.81617	6.4761	1.02303e-192	2.78167e-190	0.295	0.101	3.855	5.274	70.197	74.806
TRINITY_DN27795_c1_g1_i6	BulbRep	FlowerRep	13.7365	6.47302	1.3012e-191	3.46469e-189	0	0	0	0	491.569	533.515
TRINITY_DN27564_c1_g1_i9	BulbRep	FlowerRep	13.0432	7.87955	2.04596e-189	5.33716e-187	0.118	0	0	0	441.906	596.938
TRINITY_DN22626_c0_g1_i10	BulbRep	FlowerRep	7.6746	6.66605	4.28825e-188	1.1074e-185	0.581	0.489	0.452	0.488	79.641	85.66
TRINITY_DN17533_c0_g1_i1	BulbRep	FlowerRep	15.3253	8.07231	1.83455e-186	4.69042e-184	0	0	0	0.398	705.587	982.937
TRINITY_DN23599_c3_g1_i2	BulbRep	FlowerRep	5.33416	11.0719	1.61122e-182	4.01945e-180	74.33	81.693	20.932	17.724	2203.27	2435.6
TRINITY_DN18681_c1_g1_i2	BulbRep	FlowerRep	6.8365	9.4221	3.94547e-182	9.74796e-180	13.699	11.456	13.076	11.613	949.206	1172.59
TRINITY_DN28937_c1_g1_i19	BulbRep	FlowerRep	6.92813	10.0397	2.104e-177	5.00577e-175	30.943	30.03	114.411	103.492	2330.83	3075.42
TRINITY_DN23376_c1_g1_i5	BulbRep	FlowerRep	7.8465	9.32396	9.2894e-177	2.18983e-174	12.84	13.099	1.433	1.479	1822.35	2524.11
TRINITY_DN25598_c1_g1_i1	BulbRep	FlowerRep	13.4288	6.16195	1.96629e-176	4.61404e-174	0	0	0	0	505.061	429.959
TRINITY_DN19041_c0_g1_i1	BulbRep	FlowerRep	5.45779	7.81581	2.09721e-174	4.833e-172	8.42	7.539	24.447	26.208	271.614	248.749
TRINITY_DN31203_c2_g1_i15	BulbRep	FlowerRep	11.6432	7.81629	6.69877e-172	1.51652e-169	0.514	0	0.862	0	681.41	972.052
TRINITY_DN26008_c0_g1_i4	BulbRep	FlowerRep	9.662	6.75892	1.3858e-169	3.05649e-167	0.421	0	0	0.179	129.507	161.838
TRINITY_DN29136_c1_g1_i15	BulbRep	FlowerRep	8.7632	5.86269	3.89107e-168	8.43722e-166	0	0.227	0.512	0.154	37.439	34.086
TRINITY_DN168_c0_g1_i2	BulbRep	FlowerRep	7.60771	7.83671	8.62064e-167	1.83823e-164	2.29	3.26	3.685	3.218	345.211	444.161
TRINITY_DN28937_c1_g1_i7	BulbRep	FlowerRep	9.33339	7.72041	6.26416e-166	1.31394e-163	1.81	1.474	14.987	10.784	654.886	920.146
TRINITY_DN23376_c1_g1_i1	BulbRep	FlowerRep	7.4624	8.76123	9.2781e-165	1.89961e-162	13.413	13.318	0.759	0.853	1439.78	1981.21
TRINITY_DN26542_c0_g1_i3	BulbRep	FlowerRep	7.40461	9.70801	1.34769e-164	2.74832e-162	3.595	4.557	6.278	5.697	429.48	587.938
TRINITY_DN25004_c3_g1_i2	BulbRep	FlowerRep	4.8803	9.0167	5.99228e-161	1.17536e-158	24.476	25.322	246.897	219.614	523.693	558.646
TRINITY_DN20684_c0_g1_i1	BulbRep	FlowerRep	7.91786	7.19506	6.71665e-161	1.31243e-158	1.086	1.154	2.823	3.73	175.527	227.161
TRINITY_DN22630_c0_g2_i2	BulbRep	FlowerRep	5.22072	7.33118	2.82323e-159	5.37355e-157	6.896	6.688	20.318	16.253	185.956	189.547
TRINITY_DN24900_c0_g8_i2	BulbRep	FlowerRep	7.43137	7.06981	2.06019e-156	3.79474e-154	3.503	3.892	31.415	22.681	405.317	516.781
TRINITY_DN26831_c3_g1_i11	BulbRep	FlowerRep	6.14147	10.4842	5.24858e-154	9.49734e-152	43.699	47.097	1112.54	1081.45	2024.21	2676.93
TRINITY_DN18862_c1_g1_i1	BulbRep	FlowerRep	9.31789	5.47213	1.57457e-153	2.81941e-151	0.084	0.051	0.205	0.154	37.062	36.332
TRINITY_DN25023_c0_g1_i3	BulbRep	FlowerRep	7.85407	8.53017	1.28371e-152	2.29062e-150	3.578	1.862	14.671	15.603	408.15	534.057
TRINITY_DN20831_c0_g1_i5	BulbRep	FlowerRep	5.9416	7.64478	2.43391e-151	4.2689e-149	12.764	11.962	31.16	28.077	504.157	608.607
TRINITY_DN23073_c2_g1_i4	BulbRep	FlowerRep	8.27619	5.58048	3.6282e-151	6.34195e-149	0.16	0.27	0.239	0.065	45.561	49.192
TRINITY_DN28937_c1_g1_i6	BulbRep	FlowerRep	14.3339	7.07477	1.07985e-149	1.85597e-147	0	0	0	0	292.675	419.934
TRINITY_DN23610_c2_g3_i2	BulbRep	FlowerRep	7.13458	6.12757	1.28156e-149	2.19531e-147	1.793	2.384	9.809	13.255	198.665	228.849
TRINITY_DN26047_c1_g5_i4	BulbRep	FlowerRep	13.8535	6.59016	1.15361e-148	1.96305e-146	0	0	0	0	370.724	502.217
TRINITY_DN28937_c1_g1_i13	BulbRep	FlowerRep	7.07358	7.06275	2.47007e-148	4.18934e-146	13.362	12.164	46.65	58.869	1067.74	1391.74
TRINITY_DN25656_c1_g4_i2	BulbRep	FlowerRep	5.87199	9.92149	2.90497e-148	4.91074e-146	60.05	58.519	133.1	128.092	2196.47	2863.33
TRINITY_DN26047_c1_g4_i6	BulbRep	FlowerRep	6.60264	10.736	3.1236e-146	5.22873e-144	64.226	54.796	0.299	0	3535.69	4904.16
TRINITY_DN22079_c2_g3_i1	BulbRep	FlowerRep	5.59446	7.17443	1.34865e-145	2.24295e-143	2.804	2.94	26.605	27.939	95.588	110.249
TRINITY_DN27730_c5_g1_i9	BulbRep	FlowerRep	13.6905	6.42536	1.73206e-145	2.8713e-143	0	0	0	0	200.392	267.715
TRINITY_DN22593_c0_g1_i3	BulbRep	FlowerRep	7.00036	6.70958	4.9774e-145	8.22472e-143	1.431	1.028	47.417	40.105	105.707	131.31
TRINITY_DN25094_c0_g2_i1	BulbRep	FlowerRep	6.87202	6.89964	5.17976e-143	8.5044e-141	1.271	1.786	14.808	13.766	116.136	146.4
TRINITY_DN22939_c0_g3_i2	BulbRep	FlowerRep	5.69044	6.06873	9.61035e-143	1.57285e-140	6.062	5.652	3.369	1.918	219.752	223.302
TRINITY_DN24750_c0_g1_i17	BulbRep	FlowerRep	6.347	9.22407	8.15411e-142	1.32189e-139	16.579	15.98	34.384	32.97	816.664	1124.09
TRINITY_DN26542_c0_g1_i7	BulbRep	FlowerRep	13.8035	6.53936	3.49504e-141	5.63041e-139	0	0	0	0	1452.37	2051.37
TRINITY_DN31203_c2_g1_i13	BulbRep	FlowerRep	6.3919	10.1459	2.06047e-140	3.29868e-138	195.937	175.07	0.537	0	8978.67	12725.1
TRINITY_DN19479_c0_g1_i3	BulbRep	FlowerRep	4.40752	9.08017	2.78105e-139	4.43845e-137	52.262	51.022	14.296	13.799	780.426	832.994
TRINITY_DN24645_c1_g5_i4	BulbRep	FlowerRep	13.9861	6.72372	3.28315e-139	5.22356e-137	0	0	0.239	0	323.76	466.382
TRINITY_DN23059_c0_g4_i9	BulbRep	FlowerRep	4.69121	7.1369	3.7053e-139	5.87701e-137	6.458	7.261	13.895	14.018	134.431	127.375
TRINITY_DN22087_c3_g1_i2	BulbRep	FlowerRep	7.29283	5.34127	4.27193e-139	6.73419e-137	0.488	0.059	0	0	36.873	33.332
TRINITY_DN28937_c1_g1_i12	BulbRep	FlowerRep	7.69313	6.25637	7.35826e-139	1.15639e-136	2.4	4.38	17.188	14.977	434.702	557.078
TRINITY_DN27908_c0_g5_i11	BulbRep	FlowerRep	12.446	5.16178	3.80366e-138	5.90544e-136	0	0	0.145	0	33.527	31.493
TRINITY_DN29413_c2_g1_i4	BulbRep	FlowerRep	13.0413	5.76973	4.69832e-138	7.27249e-136	0	0	1.058	1.268	115.408	85.585
TRINITY_DN17416_c0_g1_i1	BulbRep	FlowerRep	6.48897	6.11198	4.8892e-138	7.5337e-136	1.987	0.699	2.431	2.926	90.354	96.078
TRINITY_DN26047_c1_g4_i3	BulbRep	FlowerRep	6.58232	7.56496	4.89639e-138	7.5337e-136	5.835	7.017	0	0.154	386.604	514.308
TRINITY_DN27795_c1_g1_i9	BulbRep	FlowerRep	12.9757	5.70079	9.78591e-138	1.50119e-135	0	0	0	0	283.824	348.309
TRINITY_DN23376_c1_g2_i5	BulbRep	FlowerRep	6.12936	7.86947	6.3448e-137	9.58998e-135	14.406	17.782	1.382	0.902	708.825	918.609
TRINITY_DN25598_c0_g1_i2	BulbRep	FlowerRep	9.52407	5.15249	1.38577e-136	2.07622e-134	0.202	0.27	0	0.569	117.796	119.475
TRINITY_DN30485_c5_g1_i17	BulbRep	FlowerRep	6.84297	7.46351	5.95555e-136	8.89696e-134	2.492	2.814	10.918	8.996	189.814	259.016
TRINITY_DN25971_c0_g1_i6	BulbRep	FlowerRep	12.889	5.61252	6.80356e-136	1.01343e-133	0	0	0.102	0.309	71.101	86.022
TRINITY_DN22255_c4_g3_i1	BulbRep	FlowerRep	5.93525	8.85816	9.80314e-136	1.45602e-133	42.52	55.049	10.236	8.72	1875.34	2399.38
TRINITY_DN19025_c0_g2_i1	BulbRep	FlowerRep	6.55774	5.54705	1.40564e-135	2.08173e-133	0.977	1.306	1.783	2.682	76.201	82.012
TRINITY_DN21973_c0_g1_i6	BulbRep	FlowerRep	10.8679	5.68335	3.87772e-135	5.70992e-133	0.185	0	0.444	0	164.409	203.326
TRINITY_DN25636_c2_g1_i2	BulbRep	FlowerRep	5.05625	6.29717	1.3128e-134	1.92208e-132	4.639	4.363	30.639	28.898	113.694	109.766
TRINITY_DN26545_c0_g1_i1	BulbRep	FlowerRep	8.54753	6.34738	5.35541e-134	7.79645e-132	0.556	0.076	0	0	82.623	111.349
TRINITY_DN26718_c3_g3_i2	BulbRep	FlowerRep	5.06045	7.27219	2.06476e-132	2.96391e-130	19.652	21.801	32.098	25.615	466.866	536.56
TRINITY_DN21973_c0_g1_i7	BulbRep	FlowerRep	7.72906	5.37491	6.43589e-132	9.21282e-130	0.741	0.261	0.503	0.634	77.752	90.409
TRINITY_DN28937_c1_g1_i14	BulbRep	FlowerRep	5.39438	6.75054	1.2921e-130	1.8242e-128	7.376	8.297	11.874	16.465	222.95	258.956
TRINITY_DN30406_c1_g1_i10	BulbRep	FlowerRep	6.49497	5.34271	3.44349e-130	4.835e-128	0.8	0.32	1.493	1.763	40.448	37.433
TRINITY_DN25527_c2_g2_i1	BulbRep	FlowerRep	12.9825	5.70721	3.45836e-130	4.84265e-128	0	0	0	0	58.756	74.911
TRINITY_DN23156_c0_g2_i3	BulbRep	FlowerRep	4.53499	6.96817	5.14295e-130	7.18196e-128	13.009	12.56	22.732	20.024	216.636	219.849
TRINITY_DN17305_c0_g1_i1	BulbRep	FlowerRep	5.94016	5.80841	7.91767e-129	1.09379e-126	1.212	2.199	6.176	6.339	74.218	77.776
TRINITY_DN25749_c0_g2_i10	BulbRep	FlowerRep	5.60796	6.89145	2.75397e-127	3.77403e-125	12.478	11.406	31.108	23.478	380.357	467.558
TRINITY_DN29413_c2_g1_i6	BulbRep	FlowerRep	12.221	4.93147	4.37702e-127	5.96645e-125	0	0	0.461	1	35.159	32.096
TRINITY_DN23376_c1_g2_i8	BulbRep	FlowerRep	12.3914	5.10526	2.37612e-126	3.22187e-124	0	0	0	0.707	361.617	409.351
TRINITY_DN31260_c3_g5_i5	BulbRep	FlowerRep	4.02855	8.95912	4.57325e-126	6.18472e-124	64.513	73.91	143.242	163.248	833.448	824.506
TRINITY_DN29258_c3_g1_i12	BulbRep	FlowerRep	5.87433	5.72276	2.92884e-125	3.94014e-123	7.729	3.42	5.826	4.445	247.977	239.583
TRINITY_DN27795_c1_g8_i1	BulbRep	FlowerRep	12.8456	5.56767	2.01168e-124	2.6852e-122	0	0	0	0	760.566	998.118
TRINITY_DN29566_c2_g6_i2	BulbRep	FlowerRep	4.50144	6.9438	2.09293e-124	2.78642e-122	9.961	8.735	7.66	8.639	155.802	158.024
TRINITY_DN24369_c1_g3_i9	BulbRep	FlowerRep	4.72685	9.14474	4.28554e-124	5.67613e-122	109.735	145.755	74.261	78.438	2413.59	2452.28
TRINITY_DN31203_c2_g4_i1	BulbRep	FlowerRep	8.83334	4.97552	1.17214e-123	1.54452e-121	1.524	0	1.203	2.34	279.723	307.183
TRINITY_DN29689_c3_g2_i12	BulbRep	FlowerRep	5.57167	5.49509	2.67906e-123	3.52114e-121	2.206	1.542	5.374	7.03	69.765	64.765
TRINITY_DN29540_c0_g1_i4	BulbRep	FlowerRep	6.13979	6.05858	3.27923e-123	4.29897e-121	1.633	1.045	2.73	2.194	64.247	76.585
TRINITY_DN25598_c1_g2_i2	BulbRep	FlowerRep	13.0766	5.80217	9.3501e-122	1.20729e-119	0	0	0	0	126.943	173.597
TRINITY_DN27193_c1_g1_i5	BulbRep	FlowerRep	5.9518	6.30668	3.4713e-121	4.4156e-119	1.473	1.634	0.452	0.52	63.357	78.786
TRINITY_DN15456_c0_g1_i2	BulbRep	FlowerRep	8.29781	5.60119	5.0469e-121	6.40395e-119	0.404	0.665	0	0	108.23	143.596
TRINITY_DN27564_c1_g2_i1	BulbRep	FlowerRep	12.9762	5.70015	7.13876e-121	9.01378e-119	0	0	0	0	128.724	173.853
TRINITY_DN25971_c0_g1_i2	BulbRep	FlowerRep	5.38298	6.64885	2.80031e-120	3.51853e-118	7.3	8.011	12.496	10.15	210.915	256.272
TRINITY_DN2390_c0_g1_i1	BulbRep	FlowerRep	12.8992	5.62174	2.99088e-119	3.70365e-117	0	0	1.689	0.951	127.199	171.124
TRINITY_DN27879_c1_g9_i1	BulbRep	FlowerRep	4.70079	6.81928	6.18405e-116	7.53076e-114	11.123	11.574	8.709	9.151	202.186	232.106
TRINITY_DN26130_c0_g1_i14	BulbRep	FlowerRep	11.9404	4.64324	5.1908e-115	6.2326e-113	0	0	0	0	17.202	16.945
TRINITY_DN8548_c0_g1_i1	BulbRep	FlowerRep	4.38308	6.74662	9.1315e-115	1.08376e-112	6.525	7.11	13.025	13.295	101.417	108.636
TRINITY_DN31203_c1_g2_i1	BulbRep	FlowerRep	12.4026	5.11554	4.37631e-114	5.14642e-112	0	0	0	0	366.326	460.397
TRINITY_DN31203_c2_g1_i9	BulbRep	FlowerRep	5.57013	9.02836	1.9993e-113	2.3298e-111	48.725	64.071	0	0	1654.58	2206.57
TRINITY_DN21956_c0_g1_i1	BulbRep	FlowerRep	6.47528	4.93726	4.37077e-113	5.0703e-111	0.766	0.943	1.134	0.463	61.711	51.288
TRINITY_DN22737_c3_g1_i1	BulbRep	FlowerRep	9.89772	4.69297	1.03122e-112	1.18556e-110	0.067	0	0	0	34.053	36.8
TRINITY_DN30485_c5_g1_i13	BulbRep	FlowerRep	6.54727	5.32845	2.83285e-112	3.21369e-110	0.463	0.362	1.484	2.137	26.97	32.503
TRINITY_DN24824_c0_g5_i1	BulbRep	FlowerRep	5.50631	5.78149	2.84206e-112	3.21704e-110	2.139	1.702	14.859	14.295	60.321	70.268
TRINITY_DN20856_c0_g1_i1	BulbRep	FlowerRep	5.43849	5.59046	7.98618e-112	8.96091e-110	1.238	1.853	39.297	39.755	53.764	44.504
TRINITY_DN31203_c1_g1_i6	BulbRep	FlowerRep	7.49691	8.3992	2.47706e-111	2.76731e-109	22.649	11.481	88.958	99.608	1776.73	2665.12
TRINITY_DN22630_c0_g3_i1	BulbRep	FlowerRep	5.12623	5.35392	4.73978e-111	5.26085e-109	2.299	1.963	0.844	1.219	55.14	55.072
TRINITY_DN22702_c2_g1_i18	BulbRep	FlowerRep	8.93465	4.54694	1.01149e-110	1.11786e-108	0.253	0	0.145	0	56.84	57.363
TRINITY_DN25252_c0_g1_i22	BulbRep	FlowerRep	8.0836	4.59882	1.07984e-110	1.19083e-108	0.236	0	0.068	0	28.103	29.352
TRINITY_DN30056_c2_g3_i3	BulbRep	FlowerRep	6.89624	4.52849	9.10538e-110	9.93472e-108	0.842	0.329	0.333	0.894	54.385	54.393
TRINITY_DN4513_c0_g1_i1	BulbRep	FlowerRep	4.49747	6.56509	1.55593e-109	1.69405e-107	23.836	21.657	9.681	7.306	349.96	393.446
TRINITY_DN26329_c2_g5_i1	BulbRep	FlowerRep	4.8505	5.55978	2.75865e-109	2.99086e-107	5.532	4.271	30.997	27.834	105.667	104.429
TRINITY_DN29792_c1_g5_i2	BulbRep	FlowerRep	4.74721	5.74211	3.74476e-108	3.9926e-106	3.553	3.024	4.998	4.575	64.139	66.996
TRINITY_DN17002_c0_g1_i3	BulbRep	FlowerRep	4.37403	7.07669	6.6416e-108	7.06649e-106	4.311	5.501	23.031	23.632	71.978	78.288
TRINITY_DN27564_c1_g1_i14	BulbRep	FlowerRep	10.1277	4.92719	9.01403e-108	9.57089e-106	0.177	0	0	0	92.31	114.621
TRINITY_DN23965_c1_g5_i1	BulbRep	FlowerRep	5.08023	9.71448	1.15659e-107	1.22298e-105	30.934	36.205	23.5	27.102	710.903	960.188
TRINITY_DN21247_c0_g4_i2	BulbRep	FlowerRep	4.5613	6.78677	4.01951e-107	4.24153e-105	13.371	12.374	30.639	25.9	206.112	241.528
TRINITY_DN19509_c0_g1_i1	BulbRep	FlowerRep	7.75219	6.13074	4.22024e-107	4.44422e-105	2.661	2.822	7.472	6.225	341.65	514.067
TRINITY_DN26542_c0_g1_i1	BulbRep	FlowerRep	7.25287	4.53431	1.40545e-106	1.474e-104	1.229	0.607	1.45	1.43	103.414	112.872
TRINITY_DN27355_c0_g2_i9	BulbRep	FlowerRep	3.79277	10.8281	1.80496e-105	1.8701e-103	196.998	181.421	433.419	425.144	1839.87	2030.76
TRINITY_DN24645_c1_g6_i2	BulbRep	FlowerRep	5.32452	7.96084	4.60456e-104	4.70704e-102	33.46	28.809	51.145	53.237	759.554	1051.32
TRINITY_DN24825_c2_g6_i1	BulbRep	FlowerRep	7.1781	5.2358	3.69535e-103	3.72361e-101	0.598	1.381	0.162	0	86.981	114.003
TRINITY_DN20333_c0_g1_i1	BulbRep	FlowerRep	5.81585	4.6642	6.94911e-103	6.97489e-101	0.909	0.842	0.896	1.105	37.912	36.302
TRINITY_DN24565_c3_g4_i4	BulbRep	FlowerRep	5.18564	6.74708	9.73117e-103	9.74825e-101	7.132	6.781	2.619	1.885	161.563	211.859
TRINITY_DN27100_c0_g1_i9	BulbRep	FlowerRep	8.48833	4.62295	2.10243e-102	2.09794e-100	0.093	0.051	0	0	16.662	19.674
TRINITY_DN15996_c0_g1_i2	BulbRep	FlowerRep	4.28914	8.4675	3.07002e-102	3.05752e-100	34.243	31.909	108.611	100.388	428.765	523.61
TRINITY_DN23844_c1_g2_i4	BulbRep	FlowerRep	11.6344	4.32848	1.45667e-101	1.42587e-99	0	0	0	0	34.363	30.966
TRINITY_DN19650_c0_g1_i1	BulbRep	FlowerRep	7.45908	4.52666	1.55178e-101	1.51608e-99	0.337	0.202	0.989	0.609	35.051	40.433
TRINITY_DN29785_c0_g6_i1	BulbRep	FlowerRep	11.9275	4.62824	2.50045e-101	2.43367e-99	0	0	1.621	0.333	59.903	71.836
TRINITY_DN23331_c3_g3_i2	BulbRep	FlowerRep	5.77014	4.75246	4.07181e-101	3.94069e-99	0.766	0.868	4.231	3.267	32.205	34.086
TRINITY_DN26717_c0_g2_i4	BulbRep	FlowerRep	4.38382	6.14023	2.5851e-100	2.48315e-98	4.505	5.77	11.021	11.792	76.053	81.605
TRINITY_DN21973_c0_g2_i1	BulbRep	FlowerRep	10.3243	5.12936	6.61676e-100	6.30863e-98	0	0.253	0	0	117.378	163.391
TRINITY_DN27564_c1_g1_i11	BulbRep	FlowerRep	9.74314	4.53512	1.68499e-99	1.59176e-97	0	0.43	7.174	7.501	142.121	169.617
TRINITY_DN25283_c2_g4_i3	BulbRep	FlowerRep	3.97775	6.66434	1.2354e-98	1.15853e-96	7.056	5.753	0.537	0.154	77.699	73.117
TRINITY_DN22658_c3_g1_i6	BulbRep	FlowerRep	5.83098	4.68582	1.87986e-98	1.75967e-96	0.564	1.12	2.371	2.015	33.851	35.398
TRINITY_DN22598_c7_g6_i1	BulbRep	FlowerRep	5.95578	4.57519	6.04824e-97	5.54044e-95	0.876	0.413	8.172	5.063	29.965	31.961
TRINITY_DN30800_c1_g6_i7	BulbRep	FlowerRep	3.31484	8.37662	1.00121e-96	9.10655e-95	72.831	71.458	44.04	40.787	534.486	521.68
TRINITY_DN22507_c0_g1_i4	BulbRep	FlowerRep	4.45983	6.19677	2.92383e-96	2.63606e-94	6.567	5.206	0	0.146	90.084	102.017
TRINITY_DN23370_c0_g3_i9	BulbRep	FlowerRep	3.40256	9.54828	3.1214e-96	2.80926e-94	78.809	71.189	125.551	123.915	603.739	571.611
TRINITY_DN18757_c0_g1_i2	BulbRep	FlowerRep	8.02076	4.54104	3.73236e-96	3.35326e-94	0	0.43	0.316	0.317	36.063	44.066
TRINITY_DN25749_c0_g4_i1	BulbRep	FlowerRep	3.71393	7.51309	5.39245e-96	4.82784e-94	65.211	60.381	0.674	0.228	572.492	624.527
TRINITY_DN22826_c2_g1_i4	BulbRep	FlowerRep	6.54169	5.87804	1.69674e-95	1.50078e-93	0.808	2.207	2.764	4.356	85.146	115.736
TRINITY_DN26358_c1_g1_i2	BulbRep	FlowerRep	5.55632	7.77443	2.18694e-94	1.90486e-92	6.104	4.001	0.102	0.057	151.161	203.13
TRINITY_DN20642_c0_g1_i1	BulbRep	FlowerRep	5.58009	4.89892	3.64442e-94	3.14239e-92	0.438	0.379	0.273	0.187	16.541	12.95
TRINITY_DN25749_c0_g2_i14	BulbRep	FlowerRep	4.83279	5.8775	5.94115e-94	5.11416e-92	44.499	44.966	95.108	98.933	772.533	969.354
TRINITY_DN4377_c0_g1_i1	BulbRep	FlowerRep	3.92652	7.50964	9.07771e-94	7.78804e-92	27.659	28.261	6.38	6.534	286.509	337.621
TRINITY_DN28202_c3_g1_i3	BulbRep	FlowerRep	4.89027	4.85358	1.43464e-93	1.22673e-91	4.698	3.791	27.159	20.861	95.912	89.339
TRINITY_DN25408_c3_g2_i1	BulbRep	FlowerRep	11.507	4.19573	2.7004e-93	2.29758e-91	0	0	0	0	29.007	31.855
TRINITY_DN29792_c1_g5_i1	BulbRep	FlowerRep	4.44384	5.29401	3.56281e-92	2.99661e-90	1.953	1.601	1.339	1.707	28.467	29.307
TRINITY_DN29907_c1_g4_i2	BulbRep	FlowerRep	4.05491	5.76598	1.32207e-91	1.09938e-89	8.344	7.986	22.741	24.477	97.396	102.635
TRINITY_DN22662_c5_g3_i1	BulbRep	FlowerRep	6.16206	5.62717	2.97529e-91	2.46216e-89	1.575	1.937	5.596	5.364	76.619	108.048
TRINITY_DN23929_c5_g2_i2	BulbRep	FlowerRep	4.69127	6.42896	9.7574e-91	8.03578e-89	10.811	13.941	93.82	81.746	205.64	258.292
TRINITY_DN25959_c2_g2_i7	BulbRep	FlowerRep	11.324	4.00775	1.24121e-89	1.01087e-87	0	0	0.119	0	32.758	29.94
TRINITY_DN22255_c4_g5_i2	BulbRep	FlowerRep	3.932	10.6927	1.34488e-89	1.09356e-87	278.519	270.451	994.419	885.688	2706.83	3426.64
TRINITY_DN26209_c2_g3_i1	BulbRep	FlowerRep	11.7709	4.4655	4.2217e-89	3.40585e-87	0	0	0.205	0	22.059	28.448
TRINITY_DN31203_c1_g1_i1	BulbRep	FlowerRep	4.9502	5.27752	4.62159e-89	3.7168e-87	13.968	8.879	2.175	5.136	235.888	276.082
TRINITY_DN29820_c1_g1_i3	BulbRep	FlowerRep	5.5151	4.5607	1.34671e-88	1.07299e-86	0.379	0.548	1.339	2.178	14.8	16.538
TRINITY_DN24453_c1_g5_i1	BulbRep	FlowerRep	3.56123	6.5083	2.06702e-88	1.6418e-86	20.839	23.056	0.708	0.577	189.423	189.758
TRINITY_DN28174_c2_g2_i1	BulbRep	FlowerRep	4.19004	6.15622	8.95718e-88	7.05996e-86	4.016	4.507	52.314	48.483	52.739	62.157
TRINITY_DN21926_c1_g2_i3	BulbRep	FlowerRep	6.87002	3.92468	3.77601e-87	2.94014e-85	0.295	0.177	0	0	22.18	21.498
TRINITY_DN26545_c0_g1_i3	BulbRep	FlowerRep	7.78728	4.29378	4.22319e-87	3.28336e-85	0.177	0.076	0	0	20.669	25.734
TRINITY_DN24289_c3_g1_i4	BulbRep	FlowerRep	8.39571	3.99538	3.16733e-86	2.44398e-84	0	0.177	0	0	21.789	23.548
TRINITY_DN29262_c0_g3_i1	BulbRep	FlowerRep	3.70712	6.97064	3.17451e-86	2.44585e-84	36.921	37.587	38.291	36.269	329.048	379.335
TRINITY_DN23399_c0_g1_i5	BulbRep	FlowerRep	11.2701	3.95109	5.83004e-86	4.45842e-84	0	0	5.22	0.935	15.556	16.478
TRINITY_DN30777_c8_g2_i1	BulbRep	FlowerRep	3.65517	8.92121	1.34221e-85	1.0249e-83	40.255	37.898	8.905	7.273	330.762	397.17
TRINITY_DN2940_c0_g1_i1	BulbRep	FlowerRep	4.15411	8.81589	1.34752e-85	1.02743e-83	116.96	119.094	28.131	23.795	1303.27	1735.95
TRINITY_DN29135_c0_g2_i2	BulbRep	FlowerRep	4.13704	6.42545	1.73411e-85	1.31828e-83	23.121	24.53	231.586	199.606	273.152	333.897
TRINITY_DN29413_c2_g1_i8	BulbRep	FlowerRep	5.82022	4.07727	2.10688e-85	1.59694e-83	0.783	0.767	18.39	20.959	32.798	29.775
TRINITY_DN24579_c4_g1_i3	BulbRep	FlowerRep	4.04696	7.42103	3.5886e-85	2.70805e-83	19.618	17.269	85.188	76.821	201.039	248.81
TRINITY_DN25598_c1_g9_i1	BulbRep	FlowerRep	9.47963	4.25969	1.9425e-84	1.44884e-82	0.126	0	0	0	42.445	54.001
TRINITY_DN29774_c0_g2_i5	BulbRep	FlowerRep	4.10732	6.60373	1.14373e-83	8.457e-82	12.369	10.327	22.715	18.797	130.991	158.069
TRINITY_DN29922_c3_g2_i2	BulbRep	FlowerRep	4.73132	5.0323	1.35675e-83	1.00034e-81	2.787	1.365	33.556	31.661	41.635	41.338
TRINITY_DN26756_c1_g3_i2	BulbRep	FlowerRep	8.25248	4.3807	1.5312e-83	1.12734e-81	0.067	0.177	0.674	1.04	25.108	33.483
TRINITY_DN30531_c2_g2_i4	BulbRep	FlowerRep	4.1095	5.48837	2.38726e-83	1.74759e-81	6.281	4.827	7.225	7.509	76.983	65.73
TRINITY_DN29562_c0_g3_i1	BulbRep	FlowerRep	11.5583	4.24595	3.80036e-83	2.77022e-81	0	0	0	0	49.528	63.755
TRINITY_DN29113_c1_g4_i7	BulbRep	FlowerRep	5.83995	3.98981	1.07758e-82	7.79956e-81	0.244	0.253	0.119	0.171	10.955	10.538
TRINITY_DN28079_c5_g1_i2	BulbRep	FlowerRep	5.97564	4.00749	1.4855e-82	1.07219e-80	0.564	0.329	0.418	0.187	20.48	21.649
TRINITY_DN28937_c1_g1_i2	BulbRep	FlowerRep	5.36437	5.96773	1.61004e-82	1.16045e-80	4.698	4.599	38.896	35.7	114.315	164.868
TRINITY_DN29785_c0_g8_i1	BulbRep	FlowerRep	5.41946	7.46224	3.17357e-82	2.28098e-80	24.552	16.165	12.872	10.849	518.728	751.344
TRINITY_DN24081_c2_g1_i15	BulbRep	FlowerRep	11.4552	4.13989	7.33305e-82	5.24854e-80	0	0	0	0	63.262	79.374
TRINITY_DN28963_c3_g3_i2	BulbRep	FlowerRep	4.67195	7.54954	8.22139e-82	5.85987e-80	18.49	10.976	0.597	0	273.584	284.765
TRINITY_DN29789_c0_g1_i2	BulbRep	FlowerRep	6.22197	3.84247	8.26209e-82	5.88073e-80	0.253	0.152	0.452	0.439	11.94	11.533
TRINITY_DN26625_c0_g1_i3	BulbRep	FlowerRep	6.75942	4.02529	8.73866e-82	6.21134e-80	1.212	0.32	3.13	2.015	63.397	75.062
TRINITY_DN25154_c0_g4_i1	BulbRep	FlowerRep	4.22053	5.78527	1.076e-81	7.62697e-80	8.47	7.556	0.52	0.398	100.162	120.123
TRINITY_DN31008_c0_g1_i18	BulbRep	FlowerRep	3.97401	5.21011	1.37842e-81	9.75718e-80	2.113	2.291	3.514	3.153	26.943	24.151
TRINITY_DN28737_c2_g2_i5	BulbRep	FlowerRep	5.75937	4.01005	1.74702e-81	1.23323e-79	1.229	0.413	1.979	2.568	36.347	33.317
TRINITY_DN23599_c3_g1_i9	BulbRep	FlowerRep	2.96176	10.2509	4.06047e-81	2.84676e-79	203.742	201.04	75.813	74.147	1156.24	1172.95
TRINITY_DN30591_c2_g1_i6	BulbRep	FlowerRep	4.65643	5.06942	8.22669e-81	5.75197e-79	6.365	5.77	2.576	1.3	101.943	122.37
TRINITY_DN28311_c1_g1_i8	BulbRep	FlowerRep	11.0869	3.76221	1.10198e-80	7.68394e-79	0	0	0.699	0.943	11.468	10.674
TRINITY_DN68126_c0_g1_i1	BulbRep	FlowerRep	4.8907	4.44613	2.19674e-80	1.52348e-78	3.065	3.327	6.849	6.729	66.581	72.379
TRINITY_DN22849_c3_g10_i2	BulbRep	FlowerRep	4.3619	5.1175	6.87242e-80	4.75334e-78	2.366	3.597	0.23	0.504	43.646	46.87
TRINITY_DN28827_c2_g5_i1	BulbRep	FlowerRep	6.10071	4.4571	1.16613e-79	8.03316e-78	1.684	1.373	7.967	6.257	68.268	88.721
TRINITY_DN25159_c0_g1_i2	BulbRep	FlowerRep	3.78214	7.34173	2.18021e-79	1.48991e-77	33.3	38.606	28.592	29.581	324.852	396.853
TRINITY_DN15151_c0_g1_i1	BulbRep	FlowerRep	3.52303	6.77301	2.26652e-79	1.54683e-77	12.647	10.782	9.195	8.273	95.98	103.781
TRINITY_DN28810_c2_g2_i2	BulbRep	FlowerRep	4.98315	6.41761	2.70501e-78	1.81239e-76	6.711	7.345	146.765	130.31	132.353	193.271
TRINITY_DN26808_c0_g1_i5	BulbRep	FlowerRep	3.7355	8.17882	7.69763e-78	5.1508e-76	34.184	38.842	281.75	246.708	317.729	397.26
TRINITY_DN23599_c3_g4_i1	BulbRep	FlowerRep	4.11936	9.06703	1.40976e-77	9.37225e-76	47.883	43.609	26.298	21.202	492.959	678.347
TRINITY_DN25154_c0_g1_i3	BulbRep	FlowerRep	4.57826	5.02189	2.25505e-77	1.49339e-75	3.503	4.102	1.186	2.024	60.793	73.283
TRINITY_DN24952_c5_g1_i1	BulbRep	FlowerRep	5.51278	4.3547	3.42896e-77	2.25915e-75	1.953	1.44	1.791	1.593	53.238	64.841
TRINITY_DN30295_c0_g1_i1	BulbRep	FlowerRep	2.98513	8.4462	3.66148e-77	2.40926e-75	33.73	33.274	22.638	23.372	191.757	201.427
TRINITY_DN27464_c1_g2_i6	BulbRep	FlowerRep	3.00476	7.47642	3.72278e-77	2.44647e-75	33.73	33.08	54.873	55.464	202.55	193.557
TRINITY_DN27003_c1_g2_i13	BulbRep	FlowerRep	3.28499	6.43278	5.0567e-77	3.31882e-75	7.771	7.674	34.119	36.082	59.458	52.268
TRINITY_DN21925_c2_g1_i1	BulbRep	FlowerRep	7.28455	4.09403	5.57758e-77	3.65602e-75	0.244	1.205	2.047	2.048	70.507	92.113
TRINITY_DN25749_c0_g2_i6	BulbRep	FlowerRep	4.22199	6.14866	8.44911e-77	5.51715e-75	11.224	11.389	9.852	11.06	134.552	174.577
TRINITY_DN25833_c0_g1_i6	BulbRep	FlowerRep	4.53326	4.43653	9.24972e-77	6.02463e-75	1.027	0.91	0.29	0.504	17.715	15.875
TRINITY_DN23121_c0_g3_i1	BulbRep	FlowerRep	4.57497	4.37434	1.07682e-76	7.00477e-75	1.162	1.297	0	0	22.032	21.513
TRINITY_DN29264_c0_g1_i8	BulbRep	FlowerRep	7.30058	3.79455	4.35626e-76	2.81241e-74	0.194	0.084	0.657	0.333	15.718	18.046
TRINITY_DN30045_c5_g1_i2	BulbRep	FlowerRep	4.03521	5.04344	4.37434e-76	2.82054e-74	1.49	1.676	0.708	0.926	18.524	19.975
TRINITY_DN24894_c0_g2_i1	BulbRep	FlowerRep	8.99739	3.7694	7.99939e-76	5.13219e-74	0	0.042	0.043	0.138	11.36	9.106
TRINITY_DN22630_c0_g2_i1	BulbRep	FlowerRep	3.48754	5.56127	1.69928e-75	1.08211e-73	7.965	7.607	0	0	64.787	64.388
TRINITY_DN21975_c2_g1_i4	BulbRep	FlowerRep	3.5921	5.89702	4.77561e-75	3.01497e-73	2.139	1.887	2.235	2.292	19.792	16.508
TRINITY_DN29676_c1_g3_i3	BulbRep	FlowerRep	2.83024	8.55178	7.03377e-75	4.4243e-73	31.086	32.01	44.091	46.842	173.22	159.908
TRINITY_DN16671_c0_g1_i1	BulbRep	FlowerRep	4.976	4.24825	1.53563e-74	9.62391e-73	0.674	0.96	2.695	2.089	17.984	19.87
TRINITY_DN25959_c2_g2_i3	BulbRep	FlowerRep	11.0028	3.67616	1.56714e-74	9.79748e-73	0	0	0	0	50.405	42.122
TRINITY_DN27630_c5_g1_i2	BulbRep	FlowerRep	3.529	5.6993	2.00437e-74	1.25157e-72	31.616	29.618	51.665	52.425	245.049	263.554
TRINITY_DN27336_c1_g1_i4	BulbRep	FlowerRep	3.742	5.55939	2.19361e-74	1.36808e-72	3.174	2.519	1.817	1.512	30.828	26.202
TRINITY_DN20831_c0_g1_i1	BulbRep	FlowerRep	3.81387	8.11568	2.88267e-74	1.7913e-72	69.219	72.722	38.444	37.756	625.325	826.858
TRINITY_DN23061_c3_g1_i1	BulbRep	FlowerRep	3.36853	6.24093	2.98793e-74	1.85446e-72	22.296	18.355	1.254	2.275	158.622	150.652
TRINITY_DN17133_c0_g1_i1	BulbRep	FlowerRep	6.11474	3.73642	3.96257e-74	2.44462e-72	0.194	0.295	0	0	12.318	13.086
TRINITY_DN29616_c0_g4_i1	BulbRep	FlowerRep	5.28718	4.38254	5.00131e-74	3.07805e-72	0.943	0.446	4.325	5.282	23.813	18.091
TRINITY_DN57846_c0_g1_i1	BulbRep	FlowerRep	11.161	3.8355	6.48782e-74	3.97863e-72	0	0	0	0.805	56.962	69.635
TRINITY_DN29258_c3_g1_i10	BulbRep	FlowerRep	5.71978	3.74803	1.14568e-73	7.01747e-72	2.13	1.196	0.717	0	65.448	68.127
TRINITY_DN29792_c1_g5_i5	BulbRep	FlowerRep	5.31502	3.94111	1.21736e-73	7.44764e-72	0.48	0.851	1.595	1.828	20.17	17.88
TRINITY_DN26596_c3_g1_i1	BulbRep	FlowerRep	7.98633	3.56984	1.45494e-73	8.89052e-72	0.059	0	0	0	7.65	7.04
TRINITY_DN30234_c1_g2_i1	BulbRep	FlowerRep	5.37012	3.81613	3.71145e-73	2.25184e-71	0.8	0.59	0	0	22.599	21.166
TRINITY_DN21956_c0_g2_i1	BulbRep	FlowerRep	11.0364	3.71196	4.99653e-73	3.02797e-71	0	0	0	0	43.092	34.207
TRINITY_DN28128_c1_g1_i6	BulbRep	FlowerRep	4.92769	4.28735	5.27917e-73	3.19172e-71	2.198	1.002	1.373	0.658	35.389	38.956
TRINITY_DN30368_c2_g1_i2	BulbRep	FlowerRep	3.47766	5.64054	8.12389e-73	4.90008e-71	11.392	11.835	0.256	0.39	102.294	87.741
TRINITY_DN22223_c1_g3_i2	BulbRep	FlowerRep	2.97379	8.37514	1.12728e-72	6.77552e-71	56.025	49.279	116.526	102.688	308.581	303.655
TRINITY_DN31004_c1_g2_i12	BulbRep	FlowerRep	5.82643	3.84867	1.32652e-72	7.95445e-71	0.379	0	9.895	5.77	9.282	8.05
TRINITY_DN22779_c2_g1_i3	BulbRep	FlowerRep	3.05274	7.58715	1.80746e-72	1.08258e-70	30.118	26.206	88.241	92.01	176.35	169.964
TRINITY_DN25259_c3_g3_i1	BulbRep	FlowerRep	3.30426	7.95425	1.87501e-72	1.12173e-70	61.751	58.848	265.466	245.936	400.136	473.8
TRINITY_DN29785_c0_g5_i2	BulbRep	FlowerRep	4.19786	8.08988	1.89185e-72	1.13049e-70	42.731	37.224	85.392	77.195	446.804	627.753
TRINITY_DN22158_c1_g1_i3	BulbRep	FlowerRep	2.75472	9.06063	2.14579e-72	1.27958e-70	110.704	114.057	108.176	103.874	564.343	555.42
TRINITY_DN17839_c0_g2_i1	BulbRep	FlowerRep	5.04144	3.95566	2.40732e-72	1.43185e-70	0.623	0.64	2.84	1.845	15.542	15.83
TRINITY_DN28564_c4_g1_i1	BulbRep	FlowerRep	11.8768	4.56931	3.52297e-72	2.09059e-70	0	0	0	0	61.212	98.007
TRINITY_DN25977_c0_g3_i2	BulbRep	FlowerRep	3.10291	6.70616	4.87364e-72	2.88877e-70	8.967	7.977	53.235	50.889	55.518	52.765
TRINITY_DN30915_c1_g1_i1	BulbRep	FlowerRep	3.91208	9.03811	4.92168e-72	2.91388e-70	35.447	38.85	70.38	67.475	345.778	478.292
TRINITY_DN28278_c1_g3_i2	BulbRep	FlowerRep	5.65076	3.91733	5.67632e-72	3.3568e-70	0.168	1.255	0	0	24.757	25.131
TRINITY_DN31417_c2_g2_i1	BulbRep	FlowerRep	4.82603	4.15018	1.19615e-71	7.00915e-70	0.539	0.716	1.007	0.618	12.628	13.779
TRINITY_DN26652_c1_g5_i8	BulbRep	FlowerRep	3.0675	6.4431	1.44021e-71	8.4201e-70	6.29	6.604	2.184	2.584	40.151	40.026
TRINITY_DN65718_c0_g1_i1	BulbRep	FlowerRep	4.57077	5.98116	2.42717e-71	1.4158e-69	6.34	7.27	21.521	16.814	98.435	138.41
TRINITY_DN22820_c1_g9_i1	BulbRep	FlowerRep	7.72355	3.83649	2.49006e-71	1.45084e-69	0.143	0.354	1.024	1.211	35.807	45.483
TRINITY_DN24996_c1_g5_i5	BulbRep	FlowerRep	6.83549	3.62791	2.69936e-71	1.57101e-69	0.514	0.16	0.904	1.073	29.236	33.227
TRINITY_DN24697_c1_g1_i2	BulbRep	FlowerRep	5.20769	4.05735	3.10965e-71	1.80367e-69	0.497	0.826	0.136	0	17.58	19.764
TRINITY_DN25749_c0_g2_i4	BulbRep	FlowerRep	11.4727	4.15403	5.21415e-71	3.01073e-69	0	0	0	0	125.27	182.823
TRINITY_DN21740_c0_g3_i6	BulbRep	FlowerRep	10.9341	3.60545	6.57283e-71	3.7825e-69	0	0	0	0	35.753	29.277
TRINITY_DN28278_c1_g7_i1	BulbRep	FlowerRep	5.2689	4.11198	1.29206e-70	7.37765e-69	1.078	0.657	0	0.089	28.805	22.207
TRINITY_DN21283_c0_g1_i1	BulbRep	FlowerRep	3.51647	8.17237	2.28365e-70	1.30107e-68	52.809	53.566	112.884	113.171	392.351	500.966
TRINITY_DN847_c0_g1_i1	BulbRep	FlowerRep	4.2421	5.22178	2.38024e-70	1.3546e-68	5.658	5.661	39.485	41.543	69.968	87.695
TRINITY_DN25004_c3_g1_i3	BulbRep	FlowerRep	4.12492	4.77681	5.0533e-70	2.86949e-68	6.281	5.947	60.332	42.348	73.098	83.55
TRINITY_DN20800_c0_g1_i1	BulbRep	FlowerRep	3.04148	6.62436	1.66449e-69	9.33822e-68	17.008	19.695	7.907	6.761	115.205	107.445
TRINITY_DN28128_c1_g1_i10	BulbRep	FlowerRep	6.48935	4.52446	5.20274e-69	2.89674e-67	0.312	0.253	0.273	0.073	15.772	23.835
TRINITY_DN25959_c2_g4_i1	BulbRep	FlowerRep	2.96546	6.57647	6.46239e-69	3.59029e-67	75.702	72.789	33.394	30.182	434.472	400.064
TRINITY_DN22594_c0_g1_i7	BulbRep	FlowerRep	3.98788	5.09772	1.53972e-68	8.50819e-67	3.427	4.591	3.258	3.178	43.295	49.825
TRINITY_DN24850_c1_g3_i1	BulbRep	FlowerRep	6.45134	3.90516	4.3042e-68	2.36317e-66	0.387	0.48	2.994	3.064	24.933	32.594
TRINITY_DN23599_c3_g1_i5	BulbRep	FlowerRep	2.8611	9.72421	5.43174e-68	2.97905e-66	180.613	160.766	69.689	63.046	900.151	930.609
TRINITY_DN22494_c0_g1_i4	BulbRep	FlowerRep	2.70788	7.81812	1.24936e-67	6.79412e-66	52.371	51.048	23.048	20.682	257.542	241.468
TRINITY_DN31203_c1_g1_i2	BulbRep	FlowerRep	10.8603	3.52482	1.32179e-67	7.18043e-66	0	0	0	0	106.341	122.837
TRINITY_DN21143_c0_g1_i1	BulbRep	FlowerRep	10.7434	3.40627	1.41387e-67	7.6725e-66	0	0	0	0	15.232	14.02
TRINITY_DN28079_c5_g1_i7	BulbRep	FlowerRep	6.49949	4.27111	2.13499e-67	1.1537e-65	0.648	0.564	1.049	0.366	35.281	51.469
TRINITY_DN27242_c1_g1_i7	BulbRep	FlowerRep	3.22631	5.82821	2.39618e-67	1.29349e-65	20.258	22.255	32.499	23.275	140.637	148.722
TRINITY_DN2677_c0_g1_i1	BulbRep	FlowerRep	3.66057	5.85326	3.12372e-67	1.67916e-65	8.917	6.2	120.015	112.334	68.983	73.509
TRINITY_DN16607_c0_g1_i1	BulbRep	FlowerRep	6.00081	5.03734	3.64482e-67	1.95519e-65	1.499	1.314	0	0	51.943	82.283
TRINITY_DN25826_c0_g1_i1	BulbRep	FlowerRep	3.03724	6.06114	5.64696e-67	3.0166e-65	6.349	6.596	50.71	50.426	41.285	37.554
TRINITY_DN20848_c0_g1_i3	BulbRep	FlowerRep	5.39458	3.64412	3.02688e-66	1.60528e-64	0.53	0.362	0.418	0.504	14.085	14.985
TRINITY_DN27720_c2_g2_i4	BulbRep	FlowerRep	5.04297	4.20051	3.42938e-66	1.815e-64	0.85	0.935	1.86	1.495	19.401	24.181
TRINITY_DN26711_c1_g5_i1	BulbRep	FlowerRep	8.60947	3.36636	3.73095e-66	1.97256e-64	0	0.093	0	0	16.23	15.347
TRINITY_DN22405_c3_g2_i2	BulbRep	FlowerRep	2.90973	7.62096	6.15842e-66	3.25263e-64	33.747	35.716	67.991	69.214	183.244	201.909
TRINITY_DN29637_c2_g2_i2	BulbRep	FlowerRep	3.48834	6.16051	6.67325e-66	3.52093e-64	17.016	16.342	10.432	10.752	123.854	150.637
TRINITY_DN26542_c0_g2_i4	BulbRep	FlowerRep	11.3038	3.9783	1.01337e-65	5.32487e-64	0	0	0	0	47.572	69.544
TRINITY_DN25154_c0_g1_i13	BulbRep	FlowerRep	5.09163	4.41209	1.23024e-65	6.43806e-64	1.608	2.055	0.989	0.439	39.234	51.77
TRINITY_DN27131_c0_g2_i2	BulbRep	FlowerRep	3.78613	4.51522	1.97303e-65	1.02729e-63	2.947	2.915	0.768	0.52	30.37	29.548
TRINITY_DN27600_c1_g1_i11	BulbRep	FlowerRep	3.21041	5.57952	4.13632e-65	2.14064e-63	8.184	8.719	5.792	7.704	56.22	59.127
TRINITY_DN30121_c0_g1_i2	BulbRep	FlowerRep	10.7016	3.36154	4.55795e-65	2.3541e-63	0	0	0	0	18.996	19.779
TRINITY_DN29611_c0_g1_i11	BulbRep	FlowerRep	2.86596	9.64913	4.60236e-65	2.37465e-63	109.373	107.781	112.27	105.8	547.182	622.959
TRINITY_DN25023_c0_g1_i10	BulbRep	FlowerRep	4.01548	6.53994	7.4717e-65	3.84355e-63	12.15	16.906	5.732	5.169	148.462	194.145
TRINITY_DN23059_c0_g2_i1	BulbRep	FlowerRep	5.03662	3.88412	1.02475e-64	5.26617e-63	0.488	0.657	0	0	13.519	15.498
TRINITY_DN24640_c2_g2_i1	BulbRep	FlowerRep	3.34494	5.95016	2.44643e-64	1.25221e-62	17.513	15.778	15.772	14.831	115.246	133.435
TRINITY_DN29561_c0_g1_i11	BulbRep	FlowerRep	4.39858	4.6702	4.07301e-64	2.07857e-62	5.565	6.537	3.523	1.894	81.584	103.555
TRINITY_DN26542_c0_g1_i4	BulbRep	FlowerRep	4.90337	5.52631	4.22252e-64	2.15273e-62	5.347	8.179	13.358	9.061	118.201	173.868
TRINITY_DN23645_c1_g2_i3	BulbRep	FlowerRep	3.18479	5.79109	4.98397e-64	2.5359e-62	8.277	7.11	8.982	9.329	50.783	53.247
TRINITY_DN25527_c2_g4_i2	BulbRep	FlowerRep	10.8784	3.54118	2.35912e-63	1.19326e-61	0	0	0	0	10.011	12.513
TRINITY_DN24949_c1_g1_i7	BulbRep	FlowerRep	3.87204	4.60528	3.12135e-63	1.57261e-61	2.896	3.942	3.523	3.511	39.746	33.559
TRINITY_DN28491_c2_g1_i9	BulbRep	FlowerRep	3.40801	7.87275	1.61224e-62	7.98199e-61	119.94	124.696	101.846	86.215	805.277	1063.79
TRINITY_DN17150_c0_g1_i1	BulbRep	FlowerRep	6.56461	3.35218	1.97915e-62	9.78909e-61	0.387	0.32	2.44	2.804	24.649	27.83
TRINITY_DN27858_c1_g5_i2	BulbRep	FlowerRep	2.89966	6.27105	3.57254e-62	1.76193e-60	45.745	42.557	30.767	34.839	253.117	225.548
TRINITY_DN28988_c0_g2_i8	BulbRep	FlowerRep	2.67082	8.01398	6.07211e-62	2.98323e-60	67.131	66.657	167.842	163.036	302.928	324.565
TRINITY_DN22860_c1_g5_i1	BulbRep	FlowerRep	3.84815	4.30867	6.19277e-62	3.0396e-60	1.364	1.061	2.167	1.885	13.168	13.116
TRINITY_DN21629_c5_g8_i1	BulbRep	FlowerRep	3.31254	5.25878	1.18439e-61	5.79677e-60	10.55	8.247	2.201	2.129	70.48	67.856
TRINITY_DN29689_c3_g2_i1	BulbRep	FlowerRep	5.51887	3.41496	1.56491e-61	7.64453e-60	1.271	0.345	4.001	3.389	29.574	28.945
TRINITY_DN20420_c0_g1_i6	BulbRep	FlowerRep	6.96952	3.7719	2.36374e-61	1.14746e-59	0	0.345	0	0	12.979	17.819
TRINITY_DN30139_c1_g1_i3	BulbRep	FlowerRep	3.34503	6.42726	2.65254e-61	1.28598e-59	28.728	23.46	23.346	20.959	177.996	211.03
TRINITY_DN26047_c1_g4_i5	BulbRep	FlowerRep	10.6691	3.32613	3.92082e-61	1.89549e-59	0	0	0	0	76.862	88.826
TRINITY_DN29243_c1_g1_i4	BulbRep	FlowerRep	10.552	3.20738	5.5766e-61	2.69091e-59	0	0	0	0	6.881	6.588
TRINITY_DN21829_c0_g1_i1	BulbRep	FlowerRep	4.71477	4.08269	6.55215e-61	3.15571e-59	0.303	0.185	0.154	0.439	5.572	4.176
TRINITY_DN22774_c0_g1_i2	BulbRep	FlowerRep	3.44638	6.37527	6.77951e-61	3.25911e-59	15.425	17.041	14.791	12.572	114.247	145.3
TRINITY_DN22437_c6_g1_i10	BulbRep	FlowerRep	4.24758	4.28526	1.01865e-60	4.88781e-59	1.255	1.045	0.58	1.365	14.976	17.835
TRINITY_DN28202_c3_g1_i5	BulbRep	FlowerRep	3.12368	5.53079	1.38853e-60	6.644e-59	12.571	10.597	24.83	23.218	78.818	70.419
TRINITY_DN27193_c1_g3_i1	BulbRep	FlowerRep	7.66522	3.23895	1.50827e-60	7.20352e-59	0.337	0.404	0	1.967	59.269	63.876
TRINITY_DN21873_c7_g6_i1	BulbRep	FlowerRep	2.83966	6.00091	1.62793e-60	7.76782e-59	8.933	9.401	30.264	32.425	50.054	47.081
TRINITY_DN10181_c0_g1_i1	BulbRep	FlowerRep	3.81439	4.87127	1.72054e-60	8.2021e-59	9.447	13.099	1.817	0.26	105.181	122.762
TRINITY_DN14022_c0_g1_i1	BulbRep	FlowerRep	3.17172	9.39365	3.1783e-60	1.50676e-58	148.904	164.843	274.585	245.416	909.244	1162.99
TRINITY_DN19713_c1_g1_i1	BulbRep	FlowerRep	2.90138	7.28187	1.01606e-59	4.7555e-58	27.659	26.206	18.544	19.024	138.357	159.004
TRINITY_DN25192_c0_g1_i1	BulbRep	FlowerRep	3.79671	5.96435	1.11393e-59	5.19464e-58	17.05	14.017	1.015	2.064	135.632	180.939
TRINITY_DN20096_c0_g1_i2	BulbRep	FlowerRep	3.06989	5.29826	1.27603e-59	5.93978e-58	3.713	3.968	2.815	2.609	24.042	23.759
TRINITY_DN27720_c2_g2_i7	BulbRep	FlowerRep	4.68553	4.24905	1.28657e-59	5.98343e-58	0.909	1.542	1.919	2.072	20.345	25.629
TRINITY_DN29785_c0_g5_i3	BulbRep	FlowerRep	5.2788	4.73511	1.32178e-59	6.13608e-58	2.172	2.072	4.581	5.071	48.206	73.796
TRINITY_DN30019_c4_g1_i10	BulbRep	FlowerRep	3.38366	4.68037	1.32949e-59	6.16631e-58	2.812	2.797	0.759	0.78	22.167	21.438
TRINITY_DN29019_c3_g3_i1	BulbRep	FlowerRep	7.09557	3.1902	2.72445e-59	1.25457e-57	0.143	0.084	0.162	0.423	12.466	13.206
TRINITY_DN26545_c0_g1_i2	BulbRep	FlowerRep	10.4994	3.15244	4.54087e-59	2.07981e-57	0	0	0	0	15.866	15.769
TRINITY_DN6053_c0_g1_i1	BulbRep	FlowerRep	6.67196	3.15285	4.55824e-59	2.08591e-57	0.126	0.152	1.885	1.568	10.996	10.975
TRINITY_DN19407_c0_g1_i3	BulbRep	FlowerRep	3.13502	7.06768	5.05868e-59	2.31286e-57	20.452	18.591	4.436	4.567	114.234	139.315
TRINITY_DN29941_c1_g1_i4	BulbRep	FlowerRep	3.38308	9.1572	5.72447e-59	2.61494e-57	93.662	94.75	42.3	38.366	608.798	835.24
TRINITY_DN28868_c2_g1_i16	BulbRep	FlowerRep	3.60025	5.01582	1.17574e-58	5.35174e-57	2.543	1.912	0	0.13	18.915	21.694
TRINITY_DN22938_c1_g2_i5	BulbRep	FlowerRep	3.63272	4.7947	2.10912e-58	9.54115e-57	10.584	9.51	84.701	66.679	83.932	98.339
TRINITY_DN25653_c2_g4_i1	BulbRep	FlowerRep	3.25534	5.10991	2.39533e-58	1.08264e-56	3.393	3.816	0	0	24.487	26.443
TRINITY_DN28491_c2_g1_i13	BulbRep	FlowerRep	3.25494	6.68453	2.8628e-58	1.29165e-56	84.072	98.254	75.387	56.529	548.976	684.362
TRINITY_DN22855_c2_g3_i1	BulbRep	FlowerRep	7.66515	3.24062	6.16757e-58	2.76572e-56	0.042	0	0	0	4.722	3.739
TRINITY_DN17318_c0_g1_i2	BulbRep	FlowerRep	4.46334	3.62765	6.43653e-58	2.88381e-56	0.573	0.514	2.789	2.089	9.174	8.895
TRINITY_DN52185_c0_g1_i1	BulbRep	FlowerRep	4.3372	3.98295	6.57452e-58	2.94307e-56	0.842	0.826	0.844	1.284	11.697	13.613
TRINITY_DN22274_c3_g1_i10	BulbRep	FlowerRep	6.64301	3.11921	1.16671e-57	5.21368e-56	0.084	0	0.623	0.585	3.98	3.694
TRINITY_DN22470_c2_g2_i3	BulbRep	FlowerRep	3.0654	5.22051	1.60045e-57	7.11482e-56	4.488	5.105	0	0	29.641	29.835
TRINITY_DN30622_c2_g1_i3	BulbRep	FlowerRep	3.86528	4.91804	1.83736e-57	8.14686e-56	2.736	3.605	5.468	6.119	30.41	37.78
TRINITY_DN21873_c7_g2_i1	BulbRep	FlowerRep	7.6107	3.18142	5.80452e-57	2.54953e-55	0.042	0.059	0	0	6.746	7.658
TRINITY_DN29540_c0_g1_i3	BulbRep	FlowerRep	3.16152	6.65313	6.8891e-57	3.02074e-55	15.728	14.143	5.297	6.201	88.586	109.013
TRINITY_DN26329_c2_g8_i1	BulbRep	FlowerRep	3.39717	6.15392	1.15595e-56	5.0557e-55	16.427	13.015	85.282	81.071	102.523	126.44
TRINITY_DN23337_c0_g2_i3	BulbRep	FlowerRep	6.30994	3.09279	2.00657e-56	8.74621e-55	0.775	0.329	1.757	1.227	34.849	30.89
TRINITY_DN23907_c2_g1_i1	BulbRep	FlowerRep	3.15454	5.05196	3.4301e-56	1.49131e-54	3.545	3.614	2.943	2.787	25.567	21.694
TRINITY_DN29727_c2_g2_i4	BulbRep	FlowerRep	2.46168	7.65152	3.61552e-56	1.5706e-54	23.062	25.296	19.158	25.095	100.823	96.65
TRINITY_DN29540_c0_g1_i2	BulbRep	FlowerRep	5.6075	3.38568	4.34042e-56	1.8839e-54	0	0.708	0.384	0.52	11.711	11.729
TRINITY_DN22507_c0_g1_i5	BulbRep	FlowerRep	10.3986	3.0487	5.0971e-56	2.2086e-54	0	0	0	0.081	8.675	8.171
TRINITY_DN30915_c1_g1_i7	BulbRep	FlowerRep	3.63867	9.11926	5.68263e-56	2.45817e-54	74.97	65.722	165.36	135.65	525.932	763.495
TRINITY_DN22930_c0_g2_i3	BulbRep	FlowerRep	2.4587	8.05019	6.26948e-56	2.70747e-54	123.847	114.958	70.005	82.566	493.606	470.016
TRINITY_DN29028_c1_g1_i12	BulbRep	FlowerRep	4.00264	4.90156	7.67693e-56	3.30694e-54	1.036	1.39	2.192	2.414	16.838	11.699
TRINITY_DN15289_c0_g1_i1	BulbRep	FlowerRep	3.43826	4.47966	9.52298e-56	4.09186e-54	3.646	4.094	6.602	5.453	30.208	31.599
TRINITY_DN15390_c0_g1_i1	BulbRep	FlowerRep	2.58033	6.67447	1.01092e-55	4.3401e-54	17.555	17.058	12.002	13.718	76.916	76.449
TRINITY_DN23376_c1_g1_i10	BulbRep	FlowerRep	5.91315	6.27601	1.02603e-55	4.40133e-54	2.383	1.82	0	0	63.208	124.782
TRINITY_DN25198_c1_g2_i15	BulbRep	FlowerRep	3.64362	4.7363	1.6675e-55	7.10556e-54	4.1	4.827	4.751	4.25	37.277	44.805
TRINITY_DN19218_c0_g1_i1	BulbRep	FlowerRep	4.32768	4.36256	2.23744e-55	9.51049e-54	2.13	1.937	11.097	7.468	26.16	34.704
TRINITY_DN21013_c0_g1_i2	BulbRep	FlowerRep	5.74297	3.18473	3.90779e-55	1.65694e-53	0.455	0.295	0	0	15.907	17.247
TRINITY_DN9879_c0_g1_i1	BulbRep	FlowerRep	5.28038	3.41956	5.66142e-55	2.39654e-53	0.825	0.632	0.734	0.748	19.819	23.382
TRINITY_DN21120_c1_g1_i1	BulbRep	FlowerRep	3.78627	5.50588	6.14291e-55	2.59822e-53	21.024	14.421	3.173	0.528	155.384	201.306
TRINITY_DN19479_c0_g1_i2	BulbRep	FlowerRep	10.4115	3.06369	6.34177e-55	2.68013e-53	0	0	0.205	0	13.6	11.503
TRINITY_DN27117_c0_g2_i1	BulbRep	FlowerRep	2.43683	8.05282	6.47473e-55	2.73407e-53	29.68	27.773	23.252	27.33	119.846	111.334
TRINITY_DN30846_c1_g1_i12	BulbRep	FlowerRep	2.55965	7.87865	3.73905e-54	1.56346e-52	24.796	22.171	5.058	5.794	100.176	105.44
TRINITY_DN31203_c1_g1_i7	BulbRep	FlowerRep	10.7024	3.35496	5.52912e-54	2.30822e-52	0	0	0	0	179.034	248.764
TRINITY_DN21745_c3_g2_i1	BulbRep	FlowerRep	8.2407	2.98196	7.73365e-54	3.22591e-52	0.076	0	0	0	11.859	11.925
TRINITY_DN24081_c2_g1_i11	BulbRep	FlowerRep	10.6064	3.257	9.31233e-54	3.87499e-52	0	0	0	0	39.207	51.107
TRINITY_DN21519_c0_g1_i1	BulbRep	FlowerRep	3.08032	8.07127	9.90853e-54	4.11641e-52	86.951	79.932	84.104	84.46	447.613	585.36
TRINITY_DN30326_c2_g1_i11	BulbRep	FlowerRep	4.61737	3.53559	1.09014e-53	4.52521e-52	1.162	1.449	0.887	1.804	21.762	24.272
TRINITY_DN21824_c2_g2_i5	BulbRep	FlowerRep	3.0292	8.30793	1.37747e-53	5.71335e-52	83.6	71.315	70.218	68.134	413.061	516.238
TRINITY_DN22866_c2_g1_i2	BulbRep	FlowerRep	2.80545	6.39286	1.64902e-53	6.81215e-52	11.19	10.041	184.202	174.625	52.091	58.102
TRINITY_DN25196_c2_g1_i1	BulbRep	FlowerRep	3.73731	4.16105	2.12685e-53	8.76494e-52	1.339	1.424	1.22	1.016	12.939	14.729
TRINITY_DN25636_c2_g1_i1	BulbRep	FlowerRep	2.98585	5.09058	4.41958e-53	1.81118e-51	7.157	6.04	17.614	15.595	39.827	38.172
TRINITY_DN30607_c0_g1_i6	BulbRep	FlowerRep	2.82485	8.16808	5.54254e-53	2.26416e-51	39.901	40.745	25.863	26.493	188.398	233.598
TRINITY_DN27622_c0_g1_i6	BulbRep	FlowerRep	4.2708	3.99114	5.77609e-53	2.35769e-51	1.945	1.398	13.725	12.304	21.83	26.835
TRINITY_DN22696_c1_g5_i8	BulbRep	FlowerRep	3.44666	4.52339	7.74365e-53	3.1558e-51	2.416	1.718	1.262	1.853	18.214	15.664
TRINITY_DN876_c0_g1_i1	BulbRep	FlowerRep	2.95539	6.34143	9.11838e-53	3.7131e-51	65.186	70.11	7.37	6.339	339.572	412.155
TRINITY_DN27772_c1_g1_i2	BulbRep	FlowerRep	3.14607	5.82934	1.13565e-52	4.61719e-51	6.786	5.593	21.47	24.039	37.291	44.458
TRINITY_DN30019_c4_g1_i13	BulbRep	FlowerRep	4.77815	3.56489	1.18679e-52	4.81748e-51	0.69	1.685	0.247	0.252	25.944	20.729
TRINITY_DN24721_c1_g1_i13	BulbRep	FlowerRep	4.64941	3.56863	1.76479e-52	7.15241e-51	2.762	4.203	1.919	1.512	58.729	68.76
TRINITY_DN17994_c0_g1_i1	BulbRep	FlowerRep	5.7555	3.1978	1.78928e-52	7.24594e-51	0.286	0.345	0.247	0.171	11.873	14.066
TRINITY_DN26825_c0_g1_i1	BulbRep	FlowerRep	4.76566	4.03638	1.82563e-52	7.38733e-51	0.665	0.952	1.339	1.568	13.748	18.754
TRINITY_DN28937_c1_g1_i8	BulbRep	FlowerRep	10.75	3.40225	1.92275e-52	7.77422e-51	0	0	0	0	262.548	387.024
TRINITY_DN21429_c4_g3_i5	BulbRep	FlowerRep	4.58076	4.08632	2.2553e-52	9.10447e-51	1.086	0.859	7.404	6.745	15.327	20.744
TRINITY_DN30800_c1_g1_i5	BulbRep	FlowerRep	2.74805	5.48924	2.45358e-52	9.89714e-51	14.928	14.868	7.105	7.184	77.82	69.68
TRINITY_DN27210_c3_g1_i16	BulbRep	FlowerRep	2.75614	7.54697	3.02277e-52	1.21549e-50	35.422	36.281	52.177	54.912	162.278	194.974
TRINITY_DN21610_c0_g2_i1	BulbRep	FlowerRep	3.28009	6.88489	3.3329e-52	1.33811e-50	33.393	34.268	134.038	115.39	202.901	277.484
TRINITY_DN22255_c4_g1_i1	BulbRep	FlowerRep	2.72663	11.4999	3.3508e-52	1.34424e-50	1400.04	1459.2	1874.85	1656.09	6171.4	7605.5
TRINITY_DN30313_c0_g2_i1	BulbRep	FlowerRep	7.42311	2.99427	1.21009e-51	4.82441e-50	0.101	0.118	0	0.122	17.485	14.096
TRINITY_DN22255_c4_g5_i4	BulbRep	FlowerRep	2.78921	9.24519	1.26696e-51	5.04329e-50	206.395	207.518	711.364	611.3	929.252	1165.93
TRINITY_DN26662_c0_g1_i12	BulbRep	FlowerRep	2.92407	6.36027	1.37778e-51	5.48018e-50	11.611	13.587	9.093	10.654	64.531	76.66
TRINITY_DN30915_c1_g5_i3	BulbRep	FlowerRep	3.64969	8.75858	1.74905e-51	6.9462e-50	139.651	151.972	585.592	490.157	1038.83	1608.88
TRINITY_DN28937_c1_g1_i5	BulbRep	FlowerRep	5.71779	3.61768	1.84385e-51	7.31701e-50	0.749	1.104	0	0.244	29.763	42.257
TRINITY_DN25401_c0_g2_i10	BulbRep	FlowerRep	4.46074	4.10715	1.8651e-51	7.39563e-50	7.334	10.1	11.362	4.088	114.598	155.069
TRINITY_DN30411_c0_g3_i1	BulbRep	FlowerRep	4.15158	3.76364	2.61734e-51	1.03625e-49	1.381	1.609	0	0	18.308	21.106
TRINITY_DN24859_c4_g3_i1	BulbRep	FlowerRep	6.57553	3.0563	4.03583e-51	1.5905e-49	0	0.43	0.316	0.536	13.478	16.146
TRINITY_DN28752_c7_g1_i1	BulbRep	FlowerRep	3.6525	4.70855	4.85266e-51	1.90802e-49	1.642	0.91	0	0	13.316	11.051
TRINITY_DN30376_c0_g1_i4	BulbRep	FlowerRep	3.00898	6.23476	6.47241e-51	2.53519e-49	22.489	20.099	49.558	43.721	113.047	139.405
TRINITY_DN14996_c0_g1_i1	BulbRep	FlowerRep	3.3825	4.27433	7.10516e-51	2.7788e-49	2.939	3.521	0.512	0.52	24.11	25.493
TRINITY_DN28571_c3_g1_i2	BulbRep	FlowerRep	3.07737	4.79511	7.59804e-51	2.96479e-49	3.461	3.471	3.89	4.25	23.651	19.915
TRINITY_DN30809_c0_g2_i4	BulbRep	FlowerRep	2.26003	9.52787	1.18655e-50	4.61247e-49	127.004	133.945	203.889	200.841	460.282	464.815
TRINITY_DN68778_c0_g1_i1	BulbRep	FlowerRep	5.6581	3.68177	1.18986e-50	4.62184e-49	0.598	0.733	0.239	0.837	20.44	29.699
TRINITY_DN27665_c1_g3_i8	BulbRep	FlowerRep	6.55482	3.02585	1.39535e-50	5.4037e-49	0.152	0.067	0	0.683	6.881	8.277
TRINITY_DN24998_c8_g1_i2	BulbRep	FlowerRep	3.02589	5.06003	1.56911e-50	6.06289e-49	4.959	5.13	12.3	12.613	33.594	27.242
TRINITY_DN23718_c0_g1_i9	BulbRep	FlowerRep	10.7457	3.39602	1.86585e-50	7.19864e-49	0	0	0	0	42.796	64.283
TRINITY_DN25697_c0_g1_i1	BulbRep	FlowerRep	2.47768	9.15048	2.44622e-50	9.39547e-49	102.04	101.362	87.781	84.208	391.043	446.09
TRINITY_DN30449_c3_g2_i3	BulbRep	FlowerRep	7.27585	2.83976	2.55757e-50	9.81579e-49	0.042	0.059	0.426	0.284	6.22	6.03
TRINITY_DN14730_c0_g1_i1	BulbRep	FlowerRep	2.35848	6.96435	2.85397e-50	1.09452e-48	15.543	15.719	45.805	45.85	60.874	58.072
TRINITY_DN28980_c0_g1_i2	BulbRep	FlowerRep	3.42005	6.11138	3.15522e-50	1.20825e-48	23.735	27.554	133.791	121.631	167.472	230.794
TRINITY_DN25408_c3_g3_i1	BulbRep	FlowerRep	3.24	4.27615	3.93278e-50	1.50153e-48	3.418	3.277	4.606	4.648	24.528	22.312
TRINITY_DN24630_c3_g1_i7	BulbRep	FlowerRep	10.2334	2.87563	4.16533e-50	1.58914e-48	0	0	0	0	7.65	8.231
TRINITY_DN30622_c2_g1_i16	BulbRep	FlowerRep	3.55136	5.16392	4.24784e-50	1.61941e-48	4.336	4.338	7.267	6.314	31.975	42.86
TRINITY_DN27275_c1_g1_i1	BulbRep	FlowerRep	2.60653	6.08614	5.05046e-50	1.92254e-48	10.828	9.974	7.634	7.964	45.845	48.137
TRINITY_DN75718_c0_g1_i1	BulbRep	FlowerRep	3.34664	5.26554	5.36583e-50	2.03957e-48	7.67	10.386	34.989	35.546	60.389	73.796
TRINITY_DN27652_c1_g1_i1	BulbRep	FlowerRep	6.14316	2.92399	5.8497e-50	2.22021e-48	0.53	0.96	0	0	36.387	41.76
TRINITY_DN27109_c3_g3_i4	BulbRep	FlowerRep	6.82812	2.92039	8.20134e-50	3.1013e-48	0.118	0.076	0	0.293	10.24	8.216
TRINITY_DN25259_c3_g1_i2	BulbRep	FlowerRep	3.00086	7.72133	1.25478e-49	4.72751e-48	101.61	83.639	375.092	315.8	478.779	602.26
TRINITY_DN29922_c3_g2_i1	BulbRep	FlowerRep	4.7477	3.27603	1.74903e-49	6.56076e-48	0.85	0.286	11.396	10.54	12.385	12.905
TRINITY_DN25959_c2_g5_i1	BulbRep	FlowerRep	2.25922	7.6064	1.8932e-49	7.09124e-48	107.614	109.247	192.809	206.449	384.809	374.918
TRINITY_DN19524_c0_g1_i1	BulbRep	FlowerRep	5.54383	2.98864	2.39236e-49	8.94784e-48	0.177	0.371	2.047	1.82	9.188	9.784
TRINITY_DN26728_c1_g2_i2	BulbRep	FlowerRep	2.80874	6.02114	2.85939e-49	1.06868e-47	8.883	7.564	12.957	13.62	40.232	45.438
TRINITY_DN29001_c1_g1_i14	BulbRep	FlowerRep	2.53365	6.1831	2.86722e-49	1.07083e-47	11.325	10.092	2.559	2.552	46.83	45.287
TRINITY_DN25154_c0_g2_i2	BulbRep	FlowerRep	2.80779	7.70458	4.07693e-49	1.51602e-47	65.616	67.162	36.695	37.179	299.164	382.305
TRINITY_DN27805_c0_g1_i3	BulbRep	FlowerRep	3.64902	4.04609	4.25017e-49	1.57701e-47	1.01	0.733	0.247	0.236	9.066	7.357
TRINITY_DN30128_c1_g1_i9	BulbRep	FlowerRep	2.8487	5.0769	4.40815e-49	1.63327e-47	5.069	4.305	15.917	15.806	26.309	24.151
TRINITY_DN23610_c2_g2_i1	BulbRep	FlowerRep	3.91896	4.47043	6.01657e-49	2.2228e-47	2.4	2.434	1.032	0.731	23.111	31.553
TRINITY_DN25686_c0_g2_i2	BulbRep	FlowerRep	5.44931	3.06092	6.87898e-49	2.53959e-47	0.126	0.185	0.222	0.228	4.83	5.412
TRINITY_DN55380_c0_g1_i1	BulbRep	FlowerRep	4.12689	3.60261	8.94042e-49	3.28882e-47	2.181	1.828	16.821	13.563	24.433	27.905
TRINITY_DN23237_c0_g1_i1	BulbRep	FlowerRep	6.71357	2.79726	1.17465e-48	4.30566e-47	0.126	0	0.247	0.049	6.017	5.834
TRINITY_DN19492_c0_g1_i1	BulbRep	FlowerRep	2.27196	7.74553	1.47356e-48	5.3936e-47	38.226	36.053	27.722	23.99	134.498	131.46
TRINITY_DN18475_c0_g1_i1	BulbRep	FlowerRep	8.12022	2.85834	1.52303e-48	5.57072e-47	0	0.084	0	0	10.011	11.246
TRINITY_DN28937_c0_g1_i1	BulbRep	FlowerRep	4.59617	4.14901	2.05811e-48	7.5118e-47	3.528	3.824	0	0	52.294	77.67
TRINITY_DN22954_c3_g2_i1	BulbRep	FlowerRep	8.162	2.90893	2.38142e-48	8.66724e-47	0	0.093	0	0	12.723	9.86
TRINITY_DN29326_c1_g2_i8	BulbRep	FlowerRep	7.43783	2.9964	2.52564e-48	9.18562e-47	0.093	0	0	0.089	6.436	8.111
TRINITY_DN30769_c2_g6_i9	BulbRep	FlowerRep	3.22413	4.51113	3.48283e-48	1.2649e-46	8.639	10.429	9.238	6.046	60.672	68.338
TRINITY_DN22754_c2_g3_i2	BulbRep	FlowerRep	2.20708	8.20019	3.71774e-48	1.3483e-46	141.082	139.8	367.901	372.427	481.787	470.679
TRINITY_DN22278_c1_g2_i10	BulbRep	FlowerRep	2.62709	6.72332	3.72055e-48	1.34837e-46	41.375	35.994	23.133	23.535	165.772	185.763
TRINITY_DN28980_c0_g1_i3	BulbRep	FlowerRep	2.89582	6.46017	3.85544e-48	1.39467e-46	43.143	47.737	247.042	230.268	217.823	273.504
TRINITY_DN31167_c4_g2_i1	BulbRep	FlowerRep	3.0864	6.70963	4.91173e-48	1.77381e-46	40.297	35.599	43.852	42.218	202.631	268.71
TRINITY_DN22514_c3_g3_i8	BulbRep	FlowerRep	4.05259	3.4891	4.95e-48	1.78638e-46	0.699	0.741	0.495	0.301	9.39	8.216
TRINITY_DN25283_c2_g4_i1	BulbRep	FlowerRep	5.48927	3.75841	7.51563e-48	2.70279e-46	0.219	0.345	0	0.138	12.277	7.372
TRINITY_DN21824_c2_g2_i1	BulbRep	FlowerRep	3.05758	6.66677	1.0563e-47	3.78543e-46	36.584	30.612	32.089	28.256	179.048	231.246
TRINITY_DN29615_c2_g4_i3	BulbRep	FlowerRep	3.13573	4.23292	1.58092e-47	5.64192e-46	2.4	2.594	12.232	10.101	16.46	16.056
TRINITY_DN28229_c1_g2_i14	BulbRep	FlowerRep	2.24106	7.45037	1.99709e-47	7.11229e-46	19.728	20.175	23.935	23.031	73.826	66.288
TRINITY_DN25556_c0_g1_i20	BulbRep	FlowerRep	3.23922	4.10181	2.17083e-47	7.715e-46	1.734	1.811	0.725	1.666	12.992	12.015
TRINITY_DN26293_c0_g1_i1	BulbRep	FlowerRep	10.1035	2.74274	2.32171e-47	8.24552e-46	0	0	0	0	8.284	8.292
TRINITY_DN22179_c1_g5_i3	BulbRep	FlowerRep	8.27149	3.0258	3.19202e-47	1.12974e-45	0	0.126	0.128	0.13	20.224	14.096
TRINITY_DN28410_c2_g1_i1	BulbRep	FlowerRep	4.58666	3.68139	6.41674e-47	2.2509e-45	1.095	0.758	0.162	0.163	14.558	19.297
TRINITY_DN23100_c0_g3_i3	BulbRep	FlowerRep	10.2197	2.85802	1.17225e-46	4.09253e-45	0	0	0.213	0.374	8.338	10.01
TRINITY_DN21126_c0_g1_i2	BulbRep	FlowerRep	5.02637	3.54999	1.18046e-46	4.11837e-45	1.768	1.154	0	0	29.803	41.292
TRINITY_DN22321_c3_g1_i2	BulbRep	FlowerRep	2.71957	5.00561	1.27308e-46	4.4325e-45	5.422	5.299	0.913	1.121	27.456	24.92
TRINITY_DN20258_c0_g1_i1	BulbRep	FlowerRep	6.18474	3.2082	1.46572e-46	5.09631e-45	0.413	0.101	0	0	12.723	18.046
TRINITY_DN30897_c2_g1_i3	BulbRep	FlowerRep	2.72193	7.83494	1.6888e-46	5.86007e-45	132.873	130.18	117.644	108.328	552.079	708.152
TRINITY_DN24645_c1_g5_i2	BulbRep	FlowerRep	10.1979	2.84596	1.76977e-46	6.13688e-45	0	0	0	0	657.827	515.047
TRINITY_DN26279_c0_g1_i4	BulbRep	FlowerRep	5.32411	2.93314	2.26196e-46	7.79625e-45	0.278	0.27	0.452	0	8.014	8.744
TRINITY_DN25153_c1_g3_i3	BulbRep	FlowerRep	2.68577	7.18	2.28471e-46	7.86939e-45	103.707	93.604	145.698	138.153	413.574	506.122
TRINITY_DN30800_c1_g6_i8	BulbRep	FlowerRep	2.16478	9.40711	2.51621e-46	8.66096e-45	169.112	160.303	329.858	318.141	551.445	540.977
TRINITY_DN21899_c0_g5_i3	BulbRep	FlowerRep	6.62399	2.70604	2.60508e-46	8.96086e-45	0.202	0	0	0	9.147	8.744
TRINITY_DN22594_c0_g1_i8	BulbRep	FlowerRep	3.18842	5.38853	3.14656e-46	1.07945e-44	8.201	6.015	4.376	4.827	43.511	52.886
TRINITY_DN29028_c1_g1_i19	BulbRep	FlowerRep	6.54686	3.34024	3.32609e-46	1.13952e-44	0.126	0	0.904	1.837	6.274	3.784
TRINITY_DN20831_c0_g1_i3	BulbRep	FlowerRep	3.87513	4.9418	4.45734e-46	1.52404e-44	8.689	17.336	1.39	1.698	119.563	150.817
TRINITY_DN31008_c0_g1_i1	BulbRep	FlowerRep	8.0231	2.76189	7.70688e-46	2.62116e-44	0.093	0	0.913	0.991	13.492	10.915
TRINITY_DN21342_c1_g1_i2	BulbRep	FlowerRep	3.38395	4.86364	8.25633e-46	2.80617e-44	7.603	4.195	0.853	1.089	45.804	46.84
TRINITY_DN27344_c5_g5_i2	BulbRep	FlowerRep	10.2234	2.86054	1.26248e-45	4.27679e-44	0	0	0	0	3.305	4.116
TRINITY_DN64392_c0_g1_i1	BulbRep	FlowerRep	2.78359	7.1327	1.76951e-45	5.97865e-44	118.004	137.702	181.106	160.338	556.923	703.011
TRINITY_DN26685_c3_g4_i1	BulbRep	FlowerRep	3.24732	4.16311	1.85269e-45	6.25146e-44	1.659	1.685	4.018	3.023	11.131	12.528
TRINITY_DN42666_c0_g1_i1	BulbRep	FlowerRep	10.1386	2.77493	2.46585e-45	8.31498e-44	0	0	0	0	36.981	43.795
TRINITY_DN24283_c1_g3_i4	BulbRep	FlowerRep	2.91409	4.52632	2.68759e-45	9.05079e-44	1.987	1.878	0	0.073	11.549	10.116
TRINITY_DN24645_c1_g6_i1	BulbRep	FlowerRep	4.40786	3.44906	3.14794e-45	1.05734e-43	3.141	2.325	2.277	2.487	38.208	47.051
TRINITY_DN29127_c2_g1_i18	BulbRep	FlowerRep	2.62734	5.42835	4.64408e-45	1.55478e-43	7.62	6.335	57.21	50.548	33.702	30.649
TRINITY_DN25154_c0_g1_i12	BulbRep	FlowerRep	3.60792	4.59345	4.69114e-45	1.56952e-43	5.709	4.81	1.672	1.698	40.192	54.288
TRINITY_DN22271_c0_g1_i1	BulbRep	FlowerRep	2.99139	5.12408	5.18568e-45	1.73272e-43	9.237	9.03	0.426	0	48.179	58.961
TRINITY_DN64541_c0_g1_i1	BulbRep	FlowerRep	3.80427	3.5445	6.01371e-45	2.00678e-43	2.433	1.735	0.478	0.366	21.276	22.508
TRINITY_DN19843_c0_g1_i1	BulbRep	FlowerRep	3.80236	3.97753	7.6678e-45	2.54882e-43	1.389	1.297	2.38	1.869	12.291	15.799
TRINITY_DN23718_c0_g1_i13	BulbRep	FlowerRep	10.0229	2.65881	7.75755e-45	2.57699e-43	0	0	0	0.463	24.177	25.116
TRINITY_DN15653_c0_g1_i1	BulbRep	FlowerRep	4.46499	4.05853	7.77358e-45	2.58065e-43	1.558	1.432	1.928	2.731	19.698	29.533
TRINITY_DN1535_c0_g1_i1	BulbRep	FlowerRep	3.33518	4.40293	9.14413e-45	3.03368e-43	1.625	2.047	2.866	2.739	12.412	15.015
TRINITY_DN19018_c0_g1_i2	BulbRep	FlowerRep	5.21551	2.82351	1.74043e-44	5.75182e-43	0.253	0.16	0.256	1.251	6.044	6.015
TRINITY_DN18433_c0_g1_i3	BulbRep	FlowerRep	6.55714	2.64734	1.95645e-44	6.45742e-43	0	0.135	0	0	4.736	4.357
TRINITY_DN23376_c1_g2_i4	BulbRep	FlowerRep	7.86187	3.42453	2.15826e-44	7.11437e-43	0.185	0.227	0	0.675	29.574	51.469
TRINITY_DN27730_c5_g1_i7	BulbRep	FlowerRep	10.4854	3.12421	2.25354e-44	7.41892e-43	0	0	0	0	15.718	23.714
TRINITY_DN21969_c2_g17_i1	BulbRep	FlowerRep	2.58149	6.96202	2.42121e-44	7.96582e-43	21.925	23.477	30.639	31.645	90.597	110.038
TRINITY_DN24996_c1_g5_i2	BulbRep	FlowerRep	5.0432	3.0679	3.34794e-44	1.09866e-42	1.128	1.373	3.557	3.364	27.55	33.543
TRINITY_DN25941_c1_g1_i1	BulbRep	FlowerRep	8.21306	2.94307	4.24358e-44	1.38903e-42	0.084	0	0	0	11.63	16.071
TRINITY_DN25749_c0_g2_i8	BulbRep	FlowerRep	10.0609	2.69524	7.61255e-44	2.47288e-42	0	0	0	0	78.117	91.464
TRINITY_DN27547_c1_g2_i1	BulbRep	FlowerRep	2.93107	5.51854	8.4359e-44	2.73687e-42	9.674	11.338	8.137	7.436	52.294	65.534
TRINITY_DN30583_c0_g1_i1	BulbRep	FlowerRep	3.2581	5.52819	1.08392e-43	3.51216e-42	1.827	1.634	9.954	10.069	14.949	9.829
TRINITY_DN11241_c0_g1_i1	BulbRep	FlowerRep	4.70579	2.96277	1.7226e-43	5.56407e-42	0.345	0.421	1.1	1.487	7.798	7.101
TRINITY_DN23758_c2_g3_i5	BulbRep	FlowerRep	7.03118	2.58981	1.89377e-43	6.10929e-42	0.051	0.059	0	0	6.044	5.819
TRINITY_DN29297_c3_g2_i2	BulbRep	FlowerRep	2.34136	7.18548	1.91301e-43	6.16747e-42	18.97	21.573	46.616	49.751	83.257	69.077
TRINITY_DN28369_c0_g1_i1	BulbRep	FlowerRep	2.61373	7.96806	2.33146e-43	7.50714e-42	83.348	77.178	77.383	77.569	318.444	403.215
TRINITY_DN27347_c2_g3_i1	BulbRep	FlowerRep	7.25804	2.81334	2.43632e-43	7.83494e-42	0.093	0.11	0	0.219	11.158	14.563
TRINITY_DN26289_c2_g6_i1	BulbRep	FlowerRep	3.00279	4.65133	2.95763e-43	9.49955e-42	4.05	5.45	5.246	4.218	26.484	29.443
TRINITY_DN28980_c1_g1_i2	BulbRep	FlowerRep	6.13898	2.60871	3.35541e-43	1.0757e-41	0.278	0.387	1.109	0.837	16.392	17.669
TRINITY_DN22471_c2_g2_i6	BulbRep	FlowerRep	2.31487	8.2281	5.89001e-43	1.87191e-41	131.467	132.075	83.644	79.348	445.225	516.268
TRINITY_DN27892_c2_g2_i1	BulbRep	FlowerRep	2.68062	7.0902	5.98944e-43	1.90233e-41	64.706	61.434	157.256	139.518	258.73	331.937
TRINITY_DN20427_c1_g1_i1	BulbRep	FlowerRep	3.6722	3.89362	8.28e-43	2.62498e-41	1.92	2.755	4.632	5.144	19.644	24.001
TRINITY_DN26860_c0_g1_i5	BulbRep	FlowerRep	2.93314	4.46171	1.09946e-42	3.47699e-41	4.959	6.823	7.737	8.809	32.893	32.548
TRINITY_DN23013_c0_g2_i2	BulbRep	FlowerRep	3.05812	6.1475	1.32016e-42	4.16726e-41	11.333	10.479	0.196	0.471	56.314	77.957
TRINITY_DN23976_c0_g1_i1	BulbRep	FlowerRep	3.29782	4.3091	1.38784e-42	4.37552e-41	2.753	2.241	0	0.138	21.168	15.603
TRINITY_DN28963_c3_g3_i1	BulbRep	FlowerRep	3.02422	4.21908	1.90057e-42	5.97737e-41	4.665	4.144	2.303	1.885	25.283	27.815
TRINITY_DN3204_c0_g1_i1	BulbRep	FlowerRep	2.56333	5.67692	2.33027e-42	7.31984e-41	12.571	10.631	10.654	11.775	48.57	53.172
TRINITY_DN26142_c2_g4_i1	BulbRep	FlowerRep	2.36233	7.48899	2.81532e-42	8.82191e-41	22.776	20.571	7.677	6.672	77.199	88.148
TRINITY_DN29636_c1_g1_i8	BulbRep	FlowerRep	3.57057	3.96298	3.50339e-42	1.09513e-40	1.709	2.763	2.926	2.877	17.755	20.985
TRINITY_DN20916_c0_g1_i1	BulbRep	FlowerRep	6.9696	3.046	3.99765e-42	1.24887e-40	0.177	0.11	0.316	0.219	11.927	18.347
TRINITY_DN27611_c2_g1_i4	BulbRep	FlowerRep	2.39744	7.86025	4.78263e-42	1.49138e-40	47.993	49.043	25.385	25.355	170.966	206.266
TRINITY_DN22010_c2_g4_i1	BulbRep	FlowerRep	2.16502	7.00153	5.90671e-42	1.83967e-40	54.123	58.62	70.295	68.467	184.148	187.255
TRINITY_DN26119_c2_g2_i5	BulbRep	FlowerRep	2.31576	6.15899	7.50587e-42	2.33491e-40	21.614	20.032	34.554	33.725	74.906	78.364
TRINITY_DN25607_c1_g1_i5	BulbRep	FlowerRep	2.70362	5.71201	1.13668e-41	3.52316e-40	13.093	14.421	14.859	15.993	59.215	72.725
TRINITY_DN24668_c0_g1_i2	BulbRep	FlowerRep	2.82036	6.57611	1.17849e-41	3.65054e-40	6.029	7.169	2.005	2.21	29.884	39.061
TRINITY_DN19879_c0_g1_i5	BulbRep	FlowerRep	2.90354	4.24979	1.23265e-41	3.81373e-40	1.97	2.375	3.275	3.381	11.846	12.181
TRINITY_DN21335_c0_g1_i2	BulbRep	FlowerRep	5.75074	3.00594	1.52232e-41	4.69018e-40	0.118	0.893	4.453	3.364	16.77	22.086
TRINITY_DN14062_c0_g1_i2	BulbRep	FlowerRep	10.2985	2.93084	1.77421e-41	5.4499e-40	0	0	0.29	0.301	10.483	15.468
TRINITY_DN24101_c2_g3_i5	BulbRep	FlowerRep	3.48508	3.5659	2.26995e-41	6.93948e-40	2.492	2.923	2.943	2.885	21.573	23.066
TRINITY_DN24392_c1_g1_i19	BulbRep	FlowerRep	3.79201	3.33487	2.33458e-41	7.12859e-40	3.073	3.976	10.893	9.614	34.835	35.986
TRINITY_DN27909_c3_g1_i3	BulbRep	FlowerRep	2.11368	8.47439	3.78821e-41	1.15125e-39	199.701	183.14	121.704	102.046	597.492	617.908
TRINITY_DN29636_c1_g1_i5	BulbRep	FlowerRep	2.30102	6.17141	4.00127e-41	1.21528e-39	25.066	21.859	10.978	8.777	86.94	83.851
TRINITY_DN29819_c3_g2_i3	BulbRep	FlowerRep	3.28946	3.68737	4.24405e-41	1.28674e-39	1.676	1.356	34.597	31.873	11.077	11.171
TRINITY_DN22974_c0_g7_i3	BulbRep	FlowerRep	3.39154	3.75085	4.61643e-41	1.39799e-39	5.086	3.369	14.151	13.726	31.881	34.388
TRINITY_DN22297_c3_g3_i8	BulbRep	FlowerRep	3.23155	4.45028	5.07487e-41	1.5341e-39	4.833	2.594	0.324	0.496	27.199	25.388
TRINITY_DN27833_c2_g5_i1	BulbRep	FlowerRep	4.70764	2.85607	6.41765e-41	1.93433e-39	0.909	1.289	0.537	0.179	20.453	21.815
TRINITY_DN25765_c3_g7_i1	BulbRep	FlowerRep	2.61595	4.6745	7.5125e-41	2.26167e-39	3.334	3.647	6.304	6.778	16.203	15.468
TRINITY_DN28605_c2_g5_i2	BulbRep	FlowerRep	2.73044	5.96616	8.56294e-41	2.56888e-39	15.265	15.963	49.635	44.737	66.851	85.766
TRINITY_DN20051_c0_g1_i4	BulbRep	FlowerRep	2.25544	6.19677	9.6854e-41	2.89716e-39	14.928	13.95	4.256	4.291	50.351	51.906
TRINITY_DN23918_c1_g1_i4	BulbRep	FlowerRep	2.7064	4.4572	1.01311e-40	3.02873e-39	3.713	3.993	0.239	0.244	19.185	18.181
TRINITY_DN21592_c0_g1_i5	BulbRep	FlowerRep	4.13126	3.83145	1.31946e-40	3.93083e-39	1.128	2.03	0	0	16.919	23.322
TRINITY_DN24598_c1_g1_i1	BulbRep	FlowerRep	2.34792	10.4086	1.33033e-40	3.96094e-39	166.325	176.426	161.428	156.446	581.815	708.619
TRINITY_DN22408_c1_g2_i3	BulbRep	FlowerRep	2.50436	4.98309	1.64833e-40	4.89924e-39	138.371	148.838	58.455	58.552	567.77	524.921
TRINITY_DN80390_c0_g1_i1	BulbRep	FlowerRep	3.0388	4.38536	1.70818e-40	5.07125e-39	13	10.723	1.186	0.715	65.057	77.625
TRINITY_DN26662_c0_g1_i13	BulbRep	FlowerRep	5.42266	3.01109	1.91576e-40	5.68094e-39	0.589	0	0	0	9.12	11.985
TRINITY_DN29053_c4_g5_i1	BulbRep	FlowerRep	3.60692	3.93345	2.02353e-40	5.99708e-39	2.24	2.384	1.936	2.804	18.079	23.639
TRINITY_DN24862_c0_g3_i1	BulbRep	FlowerRep	2.04206	8.4837	2.17596e-40	6.43768e-39	141.806	140.659	111.272	107.426	419.159	437.347
TRINITY_DN30622_c2_g1_i13	BulbRep	FlowerRep	10.767	3.40646	2.20292e-40	6.51369e-39	0	0	0	0	9.593	18.317
TRINITY_DN30146_c1_g7_i1	BulbRep	FlowerRep	2.74465	5.2591	2.27463e-40	6.71801e-39	11.619	12.341	5.996	7.143	53.117	64.991
TRINITY_DN27858_c0_g1_i1	BulbRep	FlowerRep	2.83998	4.16105	2.39916e-40	7.08174e-39	2.871	2.974	0	0	16.271	14.699
TRINITY_DN17081_c0_g1_i2	BulbRep	FlowerRep	3.30084	3.59398	2.41024e-40	7.11034e-39	1.356	1.154	0.051	0.049	9.566	8.88
TRINITY_DN25111_c0_g5_i1	BulbRep	FlowerRep	2.52551	4.95873	2.46808e-40	7.2768e-39	6.062	5.307	7.6	7.33	24.744	23.955
TRINITY_DN11382_c0_g1_i2	BulbRep	FlowerRep	3.17634	4.38123	3.53001e-40	1.03602e-38	4.109	5.147	3.77	2.438	27.321	34.177
TRINITY_DN29431_c2_g2_i1	BulbRep	FlowerRep	2.36486	7.74396	3.55812e-40	1.04308e-38	38.815	39.01	42.53	41.088	133.581	162.622
TRINITY_DN18259_c0_g1_i1	BulbRep	FlowerRep	5.97642	3.00176	4.06374e-40	1.18927e-38	0.345	0.421	2.167	2.072	14.989	21.83
TRINITY_DN27630_c5_g1_i3	BulbRep	FlowerRep	3.19998	3.9015	5.22918e-40	1.52773e-38	8.976	7.126	12.334	12.531	50.904	57.484
TRINITY_DN24965_c3_g3_i9	BulbRep	FlowerRep	3.85877	3.36017	6.59816e-40	1.92331e-38	0.244	0.446	0.136	0.236	3.98	3.377
TRINITY_DN15658_c0_g1_i2	BulbRep	FlowerRep	2.44945	6.04746	7.62699e-40	2.22069e-38	15.711	13.503	14.415	12.564	55.599	62.67
TRINITY_DN28887_c1_g3_i9	BulbRep	FlowerRep	3.77747	3.22327	8.95601e-40	2.60617e-38	0.994	0.884	3.583	2.82	9.512	9.784
TRINITY_DN3909_c0_g1_i1	BulbRep	FlowerRep	7.71352	2.44246	9.36937e-40	2.72491e-38	0.118	0	0.955	1.39	13.303	12.181
TRINITY_DN24075_c6_g2_i1	BulbRep	FlowerRep	4.01162	3.30707	9.54505e-40	2.77444e-38	1.76	2.485	5.596	5.689	27.779	21.86
TRINITY_DN18668_c0_g1_i1	BulbRep	FlowerRep	3.70878	3.98057	9.62869e-40	2.79716e-38	1.187	1.575	1.297	0.723	11.333	15.317
TRINITY_DN27495_c1_g1_i4	BulbRep	FlowerRep	2.63557	5.43097	1.01001e-39	2.93246e-38	11.872	11.33	42.061	35.79	48.219	58.328
TRINITY_DN27683_c0_g6_i3	BulbRep	FlowerRep	2.50456	4.83926	2.31484e-39	6.67563e-38	2.29	2.536	2.209	2.024	10.159	10.191
TRINITY_DN24299_c3_g3_i5	BulbRep	FlowerRep	2.99323	3.85803	2.41475e-39	6.95594e-38	2.181	2.081	2.474	2.162	12.574	12.739
TRINITY_DN21624_c2_g5_i7	BulbRep	FlowerRep	2.34138	5.37165	2.60081e-39	7.48772e-38	8.016	7.388	9.613	9.443	30.1	27.86
TRINITY_DN23777_c2_g3_i2	BulbRep	FlowerRep	2.70855	6.22873	3.01127e-39	8.64038e-38	15.711	14.918	13.631	12.613	63.951	83.896
TRINITY_DN31236_c0_g2_i2	BulbRep	FlowerRep	2.28437	7.46256	3.11644e-39	8.93715e-38	35.296	30.89	88.497	86.638	112.048	126.757
TRINITY_DN17199_c0_g1_i1	BulbRep	FlowerRep	2.2067	5.84262	3.828e-39	1.09716e-37	9.919	10.344	12.82	11.605	36.158	33.152
TRINITY_DN21840_c9_g2_i3	BulbRep	FlowerRep	2.1773	8.4958	5.15287e-39	1.47442e-37	278.098	275.168	2512.61	2228.77	843.418	976.032
TRINITY_DN21455_c1_g1_i9	BulbRep	FlowerRep	2.56986	9.53919	7.14878e-39	2.03871e-37	274.865	277.78	282.483	253.599	1023.92	1378.45
TRINITY_DN16704_c0_g1_i1	BulbRep	FlowerRep	2.48131	6.97265	7.685e-39	2.18678e-37	31.658	32.305	34.751	37.236	116.217	146.943
TRINITY_DN25517_c1_g4_i2	BulbRep	FlowerRep	6.21361	2.7022	1.04311e-38	2.96e-37	0	0.362	0	0	11.981	8.533
TRINITY_DN27332_c1_g4_i1	BulbRep	FlowerRep	2.67625	4.92162	1.15625e-38	3.27922e-37	2.829	3.209	2.653	2.259	13.195	15.422
TRINITY_DN29065_c0_g2_i3	BulbRep	FlowerRep	2.00997	8.43745	1.30485e-38	3.69627e-37	71.804	77.153	61.867	63.745	216.636	227.086
TRINITY_DN29136_c1_g1_i7	BulbRep	FlowerRep	7.67268	2.40545	1.30545e-38	3.69627e-37	0	0.135	0.128	0	12.885	11.111
TRINITY_DN18459_c0_g1_i4	BulbRep	FlowerRep	3.20501	4.32262	1.52918e-38	4.32258e-37	3.107	3.091	0	0	18.362	24.091
TRINITY_DN26047_c1_g1_i4	BulbRep	FlowerRep	9.81807	2.45409	1.63152e-38	4.60934e-37	0	0	0	0	28.994	23.518
TRINITY_DN17049_c0_g1_i1	BulbRep	FlowerRep	6.99351	2.54365	1.79126e-38	5.05784e-37	0.084	0.101	0	0.195	8.621	10.87
TRINITY_DN27276_c5_g1_i10	BulbRep	FlowerRep	2.75552	5.12687	1.94803e-38	5.49146e-37	11.788	9.645	15.021	17.269	48.476	58.675
TRINITY_DN28944_c0_g2_i1	BulbRep	FlowerRep	2.06404	7.96695	1.98139e-38	5.58243e-37	68.074	62.58	190.719	184.474	197.073	206.944
TRINITY_DN21233_c1_g2_i7	BulbRep	FlowerRep	2.34578	5.23645	2.42015e-38	6.79625e-37	5.582	6.166	22.996	21.227	23.152	21.061
TRINITY_DN27109_c3_g2_i1	BulbRep	FlowerRep	7.76175	2.48426	3.60991e-38	1.00987e-36	0.051	0	0	0	5.356	6.452
TRINITY_DN29712_c1_g3_i3	BulbRep	FlowerRep	2.5232	8.31125	4.42028e-38	1.23388e-36	87.052	85.947	247.323	215.77	314.153	417.13
TRINITY_DN27600_c1_g1_i8	BulbRep	FlowerRep	3.0567	3.91705	4.44749e-38	1.24081e-36	7.746	8.146	5.971	3.356	44.833	51.227
TRINITY_DN22616_c3_g4_i6	BulbRep	FlowerRep	6.89766	2.44575	4.75277e-38	1.32526e-36	0.076	0	0.051	0	4.021	4.628
TRINITY_DN24724_c0_g1_i1	BulbRep	FlowerRep	2.09272	8.39021	4.88207e-38	1.36057e-36	61.852	68.367	63.675	79.446	195.332	215.372
TRINITY_DN22960_c4_g1_i5	BulbRep	FlowerRep	5.14991	2.59906	5.41284e-38	1.50604e-36	0.295	1.095	0.179	0.179	17.755	17.699
TRINITY_DN8139_c0_g1_i1	BulbRep	FlowerRep	2.5353	4.57489	5.73625e-38	1.59516e-36	5.877	5.745	3.438	2.844	26.174	23.669
TRINITY_DN22440_c3_g2_i4	BulbRep	FlowerRep	2.20587	6.33051	5.74541e-38	1.59685e-36	12.849	12.72	29.462	28.403	41.635	45.83
TRINITY_DN24415_c1_g3_i8	BulbRep	FlowerRep	2.74245	5.11865	5.76039e-38	1.60014e-36	6.5	4.894	9.809	6.802	26.363	30.528
TRINITY_DN29412_c0_g5_i1	BulbRep	FlowerRep	9.92312	2.5486	6.28475e-38	1.74486e-36	0	0	0	0	6.543	8.442
TRINITY_DN28491_c2_g1_i12	BulbRep	FlowerRep	2.5424	5.13211	9.33592e-38	2.57942e-36	10.979	13.065	6.713	5.949	48.219	54.589
TRINITY_DN23156_c0_g2_i1	BulbRep	FlowerRep	9.76109	2.39525	9.56433e-38	2.63969e-36	0	0	0.094	0	9.485	7.764
TRINITY_DN52018_c0_g1_i1	BulbRep	FlowerRep	7.88137	2.60578	9.62767e-38	2.65432e-36	0	0.152	0.145	0.439	13.019	17.578
TRINITY_DN27427_c0_g1_i3	BulbRep	FlowerRep	2.42308	5.65697	1.07763e-37	2.96781e-36	30.219	29.491	34.179	31.921	107.515	126.561
TRINITY_DN23821_c1_g5_i1	BulbRep	FlowerRep	2.57577	9.08609	1.18504e-37	3.25839e-36	285.878	280.543	260.809	223.116	1038.63	1420.01
TRINITY_DN25272_c2_g1_i1	BulbRep	FlowerRep	2.78666	4.97398	1.20866e-37	3.32156e-36	8.134	5.526	9.306	8.598	33.743	36.589
TRINITY_DN10676_c0_g1_i1	BulbRep	FlowerRep	5.40228	2.43486	2.30479e-37	6.29682e-36	0.413	0.497	0	0	14.166	15.181
TRINITY_DN24488_c2_g4_i3	BulbRep	FlowerRep	8.00952	2.73292	2.41301e-37	6.58197e-36	0	0.093	0.256	0.268	5.734	8.563
TRINITY_DN30560_c2_g1_i1	BulbRep	FlowerRep	3.46302	3.3387	2.49219e-37	6.79075e-36	17.362	14.944	28.541	29.378	122.154	129.666
TRINITY_DN26441_c2_g2_i2	BulbRep	FlowerRep	5.349	2.59499	2.51645e-37	6.85323e-36	1.212	1.104	2.158	2.495	32.299	39.091
TRINITY_DN23173_c3_g1_i1	BulbRep	FlowerRep	6.78195	2.33474	2.55909e-37	6.96565e-36	0.109	0.135	0	0	10.942	11.563
TRINITY_DN11576_c0_g1_i1	BulbRep	FlowerRep	2.54022	4.47028	2.63129e-37	7.15082e-36	5.027	4.962	12.709	12.515	21.735	21.272
TRINITY_DN29198_c1_g1_i1	BulbRep	FlowerRep	6.95105	2.50381	2.70437e-37	7.33778e-36	0	0.143	0	0	5.842	7.432
TRINITY_DN6384_c0_g1_i1	BulbRep	FlowerRep	6.77168	2.32471	2.78145e-37	7.54294e-36	0.067	0.076	1.373	0.943	6.489	6.739
TRINITY_DN30897_c2_g1_i8	BulbRep	FlowerRep	2.81512	5.75208	2.85487e-37	7.73795e-36	34.462	39.221	34.691	25.55	158.608	215.658
TRINITY_DN21613_c0_g2_i2	BulbRep	FlowerRep	5.47514	2.50753	3.03764e-37	8.22033e-36	0.177	0.042	0.844	0.918	4.547	3.603
TRINITY_DN25622_c1_g1_i1	BulbRep	FlowerRep	3.45839	3.39782	3.1598e-37	8.54642e-36	1.81	1.07	2.576	2.804	12.223	11.834
TRINITY_DN22930_c0_g2_i11	BulbRep	FlowerRep	2.47762	5.25417	3.65029e-37	9.8627e-36	33.233	25.111	0.461	0.691	120.008	117.214
TRINITY_DN27925_c0_g2_i6	BulbRep	FlowerRep	2.26246	7.0029	3.745e-37	1.01133e-35	22.009	24.681	15.226	15.587	76.241	89.354
TRINITY_DN22359_c4_g1_i1	BulbRep	FlowerRep	2.16698	5.70883	3.84298e-37	1.03724e-35	9.093	9.932	4.581	4.738	32.043	31.192
TRINITY_DN22574_c3_g2_i1	BulbRep	FlowerRep	3.78404	3.26693	5.76144e-37	1.54773e-35	3.511	1.946	60.698	51.962	26.66	30.046
TRINITY_DN28862_c0_g1_i4	BulbRep	FlowerRep	2.94974	4.10087	7.56085e-37	2.0216e-35	1.92	1.44	5.101	2.885	9.161	10.357
TRINITY_DN28737_c2_g1_i6	BulbRep	FlowerRep	2.3288	5.14503	7.99627e-37	2.13691e-35	3.056	2.974	5.399	4.876	12.035	10.508
TRINITY_DN28537_c0_g1_i1	BulbRep	FlowerRep	2.28069	5.22709	9.78419e-37	2.60658e-35	13.758	15.281	28.004	29.329	52.226	51.499
TRINITY_DN21956_c1_g5_i1	BulbRep	FlowerRep	2.26666	5.60206	9.79544e-37	2.60823e-35	98.68	88.053	169.565	157.876	304.952	330.369
TRINITY_DN31390_c2_g1_i5	BulbRep	FlowerRep	3.35864	3.5141	1.0552e-36	2.80532e-35	1.229	1.55	0.222	0.325	11.576	9.256
TRINITY_DN27805_c0_g1_i1	BulbRep	FlowerRep	3.63322	3.25949	1.21122e-36	3.21512e-35	0.539	0.303	0.171	0.154	4.25	3.709
TRINITY_DN19060_c0_g1_i1	BulbRep	FlowerRep	2.63715	4.69704	1.7033e-36	4.50271e-35	4.639	4.566	7.566	7.2	19.576	22.945
TRINITY_DN25306_c0_g1_i1	BulbRep	FlowerRep	7.86562	2.61355	1.84208e-36	4.85957e-35	0	0.067	0	0	8.405	5.427
TRINITY_DN21538_c3_g1_i3	BulbRep	FlowerRep	2.46261	5.38446	1.87158e-36	4.93485e-35	16.191	16.182	17.316	14.335	59.903	71.414
TRINITY_DN29741_c0_g1_i2	BulbRep	FlowerRep	7.80645	2.52466	2.16495e-36	5.69671e-35	0.042	0	0	0	3.913	5.277
TRINITY_DN76131_c0_g1_i1	BulbRep	FlowerRep	4.13662	3.08051	2.34456e-36	6.16616e-35	0.539	1.769	2.67	3.064	14.679	14.277
TRINITY_DN28338_c2_g1_i3	BulbRep	FlowerRep	2.41465	5.67164	2.41082e-36	6.33718e-35	16.696	17.218	24.532	22.121	60.51	72.665
TRINITY_DN27330_c2_g1_i2	BulbRep	FlowerRep	9.89603	2.51854	2.46393e-36	6.47348e-35	0	0	0	0	2.874	3.859
TRINITY_DN24894_c0_g2_i2	BulbRep	FlowerRep	9.83802	2.47956	2.64233e-36	6.93511e-35	0	0	0	0	5.019	3.558
TRINITY_DN22567_c2_g6_i2	BulbRep	FlowerRep	2.21339	6.84428	2.72876e-36	7.1583e-35	22.094	22.517	51.316	53.367	70.44	82.6
TRINITY_DN22993_c1_g4_i2	BulbRep	FlowerRep	2.29259	5.77767	3.33503e-36	8.71757e-35	20.283	16.401	8.3	8.704	66.366	66.68
TRINITY_DN25866_c0_g6_i1	BulbRep	FlowerRep	3.08705	3.73434	3.54996e-36	9.27464e-35	2.955	2.249	1.749	1.455	15.812	17.337
TRINITY_DN26223_c0_g1_i1	BulbRep	FlowerRep	3.36687	3.35019	3.70659e-36	9.67894e-35	2.248	1.626	3.796	3.129	15.232	14.458
TRINITY_DN19131_c1_g1_i4	BulbRep	FlowerRep	2.54812	5.65762	3.7214e-36	9.71267e-35	22.296	21.683	20.787	15.392	83.23	105.5
TRINITY_DN26105_c10_g1_i1	BulbRep	FlowerRep	2.7062	4.72324	3.94721e-36	1.02916e-34	8.942	11.229	7.992	8.826	44.199	52.117
TRINITY_DN25405_c0_g1_i4	BulbRep	FlowerRep	4.16081	3.02401	4.31549e-36	1.12461e-34	1.128	1.862	0.145	0	17.593	20.624
TRINITY_DN21406_c0_g4_i1	BulbRep	FlowerRep	3.97106	2.89991	4.39786e-36	1.14433e-34	3.469	1.971	3.821	1.642	31.867	31.976
TRINITY_DN22954_c3_g4_i1	BulbRep	FlowerRep	9.64366	2.27314	4.60555e-36	1.19716e-34	0	0	0	0	7.825	6.995
TRINITY_DN21303_c0_g2_i4	BulbRep	FlowerRep	4.8338	2.96717	4.65815e-36	1.21022e-34	1.861	1.44	1.169	1.747	31.179	42.845
TRINITY_DN24873_c3_g3_i3	BulbRep	FlowerRep	2.34073	6.0083	4.7587e-36	1.23572e-34	24.493	24.471	7.856	7.802	83.19	99.65
TRINITY_DN16679_c0_g1_i2	BulbRep	FlowerRep	2.28905	5.7479	4.9158e-36	1.27523e-34	21.218	20.823	23.099	21.731	70.575	80.761
TRINITY_DN25162_c2_g4_i1	BulbRep	FlowerRep	2.02088	7.90594	5.97465e-36	1.54757e-34	410.693	395.838	245.83	232.364	1100.33	1231.6
TRINITY_DN29865_c0_g5_i1	BulbRep	FlowerRep	2.37446	6.61545	6.82219e-36	1.76621e-34	20.536	18.886	32.823	32.962	67.742	83.504
TRINITY_DN23739_c0_g3_i1	BulbRep	FlowerRep	4.4134	3.45463	6.94628e-36	1.79743e-34	2.265	2.763	0.222	0.447	31.017	47.473
TRINITY_DN23148_c3_g4_i2	BulbRep	FlowerRep	2.68702	4.74326	7.51027e-36	1.94141e-34	19.231	13.074	20.42	16.107	74.649	77.987
TRINITY_DN26685_c3_g6_i1	BulbRep	FlowerRep	3.35754	3.34769	7.64167e-36	1.97439e-34	1.111	1.146	2.747	2.487	8.284	8.97
TRINITY_DN21344_c0_g1_i1	BulbRep	FlowerRep	10.2537	2.87595	7.77614e-36	2.00812e-34	0	0	0	0	5.532	9.468
TRINITY_DN31090_c1_g3_i1	BulbRep	FlowerRep	2.32831	9.16158	8.13471e-36	2.09755e-34	230.273	220.6	137.518	132.895	728.24	932.614
TRINITY_DN25959_c2_g2_i9	BulbRep	FlowerRep	9.7209	2.35645	9.80803e-36	2.52649e-34	0	0	0	0	15.866	12.302
TRINITY_DN21233_c1_g6_i1	BulbRep	FlowerRep	2.35853	5.62906	1.07315e-35	2.7616e-34	7.721	6.933	4.998	3.754	31.193	24.679
TRINITY_DN22912_c2_g5_i3	BulbRep	FlowerRep	3.18145	3.46066	1.10281e-35	2.83367e-34	3.839	3.883	4.376	4.453	25.162	26.443
TRINITY_DN27860_c0_g3_i3	BulbRep	FlowerRep	2.46051	4.7573	1.13608e-35	2.91625e-34	5.549	5.004	18.68	20.739	23.449	19.84
TRINITY_DN28301_c1_g10_i1	BulbRep	FlowerRep	5.16996	2.91927	1.48685e-35	3.81473e-34	0.817	0.665	0.964	0.975	16.608	23.97
TRINITY_DN78020_c0_g1_i1	BulbRep	FlowerRep	3.89405	3.63573	1.71387e-35	4.37317e-34	3.486	4.726	13.051	10.394	36.428	52.132
TRINITY_DN19988_c0_g2_i3	BulbRep	FlowerRep	4.69489	2.59623	1.78833e-35	4.55638e-34	0.472	0.329	0	0	7.758	8.307
TRINITY_DN22704_c1_g2_i6	BulbRep	FlowerRep	2.18261	5.59264	1.79044e-35	4.55951e-34	7.889	7.506	4.794	4.973	25.202	26.609
TRINITY_DN23907_c2_g3_i1	BulbRep	FlowerRep	2.21656	5.78109	2.01508e-35	5.1214e-34	8.083	6.806	11.14	9.207	25.688	25.855
TRINITY_DN20028_c0_g1_i1	BulbRep	FlowerRep	3.59099	3.39763	2.02565e-35	5.14572e-34	0.404	0.581	1.407	1.406	4.978	3.769
TRINITY_DN28142_c0_g1_i6	BulbRep	FlowerRep	3.0097	3.70138	2.29803e-35	5.83478e-34	1.415	1.895	3.54	5.185	10.524	9.211
TRINITY_DN23610_c2_g2_i2	BulbRep	FlowerRep	3.76801	3.72534	2.594e-35	6.57649e-34	1.541	1.601	0.606	1.008	12.844	18.619
TRINITY_DN30313_c0_g1_i6	BulbRep	FlowerRep	4.38132	2.75178	2.60079e-35	6.59045e-34	0.573	1.053	0.785	1.016	13.411	11.231
TRINITY_DN26298_c1_g3_i5	BulbRep	FlowerRep	3.1486	3.45994	2.66529e-35	6.74726e-34	0.791	0.842	0.819	0.805	5.72	5.02
TRINITY_DN23871_c3_g7_i2	BulbRep	FlowerRep	2.73045	4.24424	2.73955e-35	6.93182e-34	3.89	3.462	1.732	1.3	20.211	15.98
TRINITY_DN24979_c1_g3_i2	BulbRep	FlowerRep	2.26585	5.22883	2.74153e-35	6.93342e-34	4.345	4.827	9.417	8.972	17.458	15.211
TRINITY_DN16912_c0_g1_i1	BulbRep	FlowerRep	2.69632	3.98827	3.04325e-35	7.67382e-34	3.713	3.327	5.434	5.737	17.053	16.885
TRINITY_DN21902_c0_g2_i7	BulbRep	FlowerRep	6.9196	2.97833	3.0724e-35	7.73974e-34	0.269	0	0.853	0.585	10.402	18.845
TRINITY_DN29449_c1_g4_i1	BulbRep	FlowerRep	2.45266	6.9744	3.54593e-35	8.91951e-34	51.63	52.951	34.162	30.629	180.721	238.664
TRINITY_DN26646_c1_g1_i1	BulbRep	FlowerRep	2.92763	4.71783	3.69383e-35	9.28699e-34	2.029	1.365	3.514	4.388	11.158	8.352
TRINITY_DN21935_c3_g1_i3	BulbRep	FlowerRep	3.57895	3.96037	4.16508e-35	1.04411e-33	6.332	7.944	4.197	2.901	50.216	73.343
TRINITY_DN32981_c0_g1_i1	BulbRep	FlowerRep	2.00904	7.49322	4.24577e-35	1.06331e-33	30.193	33.004	9.605	11.052	103.13	85.54
TRINITY_DN27793_c1_g1_i7	BulbRep	FlowerRep	2.95398	5.17316	4.31796e-35	1.08033e-33	12.242	12.054	0.853	0.861	57.016	81.273
TRINITY_DN23593_c2_g1_i2	BulbRep	FlowerRep	2.04403	7.76106	4.45939e-35	1.11463e-33	38.958	43.972	36.158	41.608	119.739	133.104
TRINITY_DN23610_c2_g3_i3	BulbRep	FlowerRep	10.1871	2.80703	5.46058e-35	1.36223e-33	0	0	0	0	17.364	29.352
TRINITY_DN28474_c1_g1_i7	BulbRep	FlowerRep	3.29145	3.71691	5.50125e-35	1.37171e-33	5.128	5.29	5.306	5.762	32.96	41.88
TRINITY_DN24353_c2_g1_i6	BulbRep	FlowerRep	4.79175	2.67983	6.89813e-35	1.71585e-33	0.918	0.135	1.058	0.959	10.631	11.804
TRINITY_DN25038_c3_g2_i1	BulbRep	FlowerRep	2.60636	4.55189	6.99559e-35	1.73841e-33	8.959	6.309	79.37	70.149	35.685	33.513
TRINITY_DN6010_c0_g1_i2	BulbRep	FlowerRep	9.8399	2.46008	7.65928e-35	1.90058e-33	0	0	0	0	12.291	16.764
TRINITY_DN21735_c8_g2_i3	BulbRep	FlowerRep	2.44043	4.74647	8.11476e-35	2.00972e-33	6.231	7.893	3.489	3.438	28.036	28.312
TRINITY_DN25410_c3_g12_i1	BulbRep	FlowerRep	2.74314	4.04014	8.67253e-35	2.14683e-33	2.703	2.199	1.749	2.82	11.9	12.679
TRINITY_DN27360_c0_g1_i10	BulbRep	FlowerRep	5.25298	2.28579	9.48322e-35	2.34525e-33	0.21	0.11	0.776	0.211	5.747	5.623
TRINITY_DN21676_c3_g7_i1	BulbRep	FlowerRep	6.68032	2.23153	9.92253e-35	2.45271e-33	0.051	0.067	0	0	5.032	5.427
TRINITY_DN21879_c4_g3_i2	BulbRep	FlowerRep	2.0203	7.02203	1.0369e-34	2.56184e-33	22.506	20.781	22.911	24.802	70.872	59.594
TRINITY_DN29933_c1_g1_i24	BulbRep	FlowerRep	2.98828	3.68087	1.09284e-34	2.69616e-33	1.052	1.339	2.175	2.007	7.596	6.467
TRINITY_DN23119_c1_g8_i1	BulbRep	FlowerRep	5.00202	2.45355	1.12715e-34	2.77947e-33	0.168	0.623	1.194	0.918	9.201	9.045
TRINITY_DN26457_c2_g3_i15	BulbRep	FlowerRep	2.08024	5.65332	1.12922e-34	2.78325e-33	35.33	37.536	28.984	26.485	115.367	109.887
TRINITY_DN29689_c3_g2_i13	BulbRep	FlowerRep	6.25291	2.33341	1.28975e-34	3.17282e-33	0	0.27	0.281	0.829	6.732	8.231
TRINITY_DN19742_c0_g1_i4	BulbRep	FlowerRep	3.21453	3.66307	1.39512e-34	3.42876e-33	1.499	0.927	0.751	0.691	9.417	7.613
TRINITY_DN26047_c1_g3_i1	BulbRep	FlowerRep	7.60939	2.32712	1.57183e-34	3.85568e-33	0.21	0	0	0	18.767	23.458
TRINITY_DN21236_c0_g1_i2	BulbRep	FlowerRep	5.44437	2.68824	1.64307e-34	4.02659e-33	0.421	0.632	0.947	0.203	15.219	21.016
TRINITY_DN88760_c0_g1_i1	BulbRep	FlowerRep	7.66881	2.38516	1.74499e-34	4.2743e-33	0.084	0	0	0	8.095	10.628
TRINITY_DN21114_c0_g1_i1	BulbRep	FlowerRep	2.4114	5.61248	1.75781e-34	4.30367e-33	18.759	14.8	47.324	45.712	61.927	70.193
TRINITY_DN23266_c3_g1_i4	BulbRep	FlowerRep	2.53546	4.18861	1.82264e-34	4.45814e-33	2.922	3.193	4.333	6.599	13.573	12.664
TRINITY_DN13946_c0_g1_i1	BulbRep	FlowerRep	3.34288	3.60363	2.02692e-34	4.94837e-33	6.778	6.326	11.225	12.336	42.755	54.423
TRINITY_DN25520_c1_g1_i9	BulbRep	FlowerRep	2.36933	5.76838	2.20995e-34	5.38755e-33	19.02	20.655	39.024	35.96	67.985	82.841
TRINITY_DN30279_c5_g1_i26	BulbRep	FlowerRep	9.64848	2.27007	2.52414e-34	6.14184e-33	0	0	0	0	7.488	8.925
TRINITY_DN25154_c0_g1_i11	BulbRep	FlowerRep	3.30814	3.71505	2.8604e-34	6.93377e-33	2.997	4.246	5.109	5.112	23.395	29.307
TRINITY_DN22110_c0_g2_i2	BulbRep	FlowerRep	2.2037	5.76733	2.97165e-34	7.20006e-33	8.647	8.744	6.193	5.437	27.82	31.614
TRINITY_DN27783_c1_g1_i8	BulbRep	FlowerRep	6.22904	2.3052	3.17025e-34	7.66678e-33	0.093	0.236	0	0.349	8.716	10.824
TRINITY_DN21475_c0_g1_i4	BulbRep	FlowerRep	2.3103	5.57116	3.4879e-34	8.41912e-33	24.939	24.943	28.925	23.965	83.041	98.354
TRINITY_DN28480_c3_g1_i2	BulbRep	FlowerRep	3.95481	2.95117	4.52606e-34	1.08892e-32	0.37	0.202	0.222	0.138	3.778	3.015
TRINITY_DN5460_c0_g1_i1	BulbRep	FlowerRep	2.05488	6.24388	4.95298e-34	1.18941e-32	43.572	41.461	52.314	50.296	124.933	134.43
TRINITY_DN22199_c1_g1_i3	BulbRep	FlowerRep	9.88071	2.49837	6.21679e-34	1.48734e-32	0	0	0	0	19.131	28.011
TRINITY_DN26120_c0_g4_i1	BulbRep	FlowerRep	2.4848	6.78881	6.77968e-34	1.6205e-32	37.594	39.794	5.067	4.868	135.254	182.597
TRINITY_DN13285_c0_g1_i1	BulbRep	FlowerRep	7.44802	2.17026	6.99432e-34	1.67025e-32	0.202	0	4.913	4.478	17.742	18.257
TRINITY_DN20636_c0_g1_i1	BulbRep	FlowerRep	6.69848	2.24662	8.20011e-34	1.95366e-32	0.084	0.101	0.102	0.309	7.542	8.97
TRINITY_DN23528_c2_g5_i3	BulbRep	FlowerRep	2.43909	4.47144	8.35524e-34	1.98785e-32	5.928	6.596	9.229	8.444	24.46	25.674
TRINITY_DN27423_c1_g5_i2	BulbRep	FlowerRep	3.31566	3.26891	8.44836e-34	2.00908e-32	2.063	1.558	9.118	7.42	13.168	13.945
TRINITY_DN23761_c3_g1_i1	BulbRep	FlowerRep	2.35228	5.63637	1.06971e-33	2.54267e-32	6.652	7.615	16.156	15.839	30.748	23.292
TRINITY_DN28242_c0_g1_i1	BulbRep	FlowerRep	2.93851	3.59094	1.0779e-33	2.56094e-32	0.859	1.028	0.196	0.057	5.302	5.563
TRINITY_DN30644_c0_g1_i18	BulbRep	FlowerRep	2.49554	5.65994	1.11925e-33	2.65796e-32	9.194	10.125	11.166	12.166	35.2	45.287
TRINITY_DN5708_c0_g1_i1	BulbRep	FlowerRep	2.40414	4.74588	1.17301e-33	2.78176e-32	5.439	4.928	20.796	20.764	19.388	21.438
TRINITY_DN25136_c0_g1_i2	BulbRep	FlowerRep	3.5405	4.26134	1.18275e-33	2.80358e-32	10.398	6.461	4.265	6.558	58.028	86.399
TRINITY_DN26748_c1_g3_i1	BulbRep	FlowerRep	2.64788	3.95884	1.23188e-33	2.916e-32	2.484	2.114	10.483	10.207	10.847	10.643
TRINITY_DN29180_c4_g2_i3	BulbRep	FlowerRep	2.13827	9.69437	1.54501e-33	3.64546e-32	205.064	216.085	152.761	147.856	611.51	755.263
TRINITY_DN13668_c0_g1_i1	BulbRep	FlowerRep	2.09861	6.05202	1.79457e-33	4.22652e-32	13.413	14.615	17.444	16.952	42.161	46.644
TRINITY_DN28403_c0_g4_i2	BulbRep	FlowerRep	9.91814	2.53447	1.93093e-33	4.5456e-32	0	0	0	0.195	7.974	12.226
TRINITY_DN23376_c0_g1_i1	BulbRep	FlowerRep	9.62094	2.24144	1.98982e-33	4.67995e-32	0	0	0	0	15.434	18.694
TRINITY_DN29232_c1_g1_i5	BulbRep	FlowerRep	3.7322	3.09434	2.24161e-33	5.26491e-32	0.286	0.43	1.749	2.69	3.886	3.075
TRINITY_DN22032_c6_g2_i1	BulbRep	FlowerRep	2.02848	5.65705	2.28106e-33	5.35268e-32	19.568	19.989	19.602	18.537	59.916	59.067
TRINITY_DN24998_c8_g5_i1	BulbRep	FlowerRep	9.50133	2.12714	2.32692e-33	5.4578e-32	0	0	0	0	6.328	6.03
TRINITY_DN30815_c5_g4_i3	BulbRep	FlowerRep	7.53769	2.27015	2.85807e-33	6.68835e-32	0.253	0	0	0.293	26.97	19.915
TRINITY_DN22688_c0_g3_i2	BulbRep	FlowerRep	4.98688	2.421	2.90799e-33	6.79899e-32	0.438	0.076	0	0	6.395	6.92
TRINITY_DN30349_c3_g11_i1	BulbRep	FlowerRep	3.40943	3.14108	3.10087e-33	7.24336e-32	1.44	1.508	2.218	3.332	11.212	12.106
TRINITY_DN18585_c0_g1_i1	BulbRep	FlowerRep	2.45498	5.9134	3.10368e-33	7.24662e-32	28.324	29.55	24.549	25.176	100.675	131.566
TRINITY_DN21628_c5_g3_i1	BulbRep	FlowerRep	2.48337	4.3865	3.17724e-33	7.41164e-32	4.294	3.546	4.018	3.568	16.001	16.704
TRINITY_DN27412_c0_g1_i3	BulbRep	FlowerRep	6.13159	2.22428	3.40412e-33	7.92648e-32	0	0.253	8.146	7.395	7.124	5.623
TRINITY_DN78998_c0_g1_i1	BulbRep	FlowerRep	3.01743	3.87407	3.43497e-33	7.9947e-32	3.115	2.67	1.442	2.145	15.542	19.433
TRINITY_DN18510_c0_g1_i1	BulbRep	FlowerRep	2.24007	6.12658	5.28249e-33	1.22669e-31	10.592	11.869	26.98	28.825	35.699	42.8
TRINITY_DN26427_c0_g12_i1	BulbRep	FlowerRep	2.15833	6.45286	5.83064e-33	1.35154e-31	21.302	20.562	27.227	28.923	63.249	74.972
TRINITY_DN26268_c0_g1_i1	BulbRep	FlowerRep	3.14282	3.70417	6.31593e-33	1.46337e-31	1.617	1.87	2.26	1.552	10.146	12.754
TRINITY_DN18902_c0_g1_i1	BulbRep	FlowerRep	5.75269	2.21053	6.87451e-33	1.59064e-31	0.775	0	0	0	16.514	19.327
TRINITY_DN22820_c1_g1_i3	BulbRep	FlowerRep	2.70067	5.19545	7.10479e-33	1.64318e-31	11.459	9.519	11.694	12.799	43.335	57.619
TRINITY_DN22032_c6_g1_i1	BulbRep	FlowerRep	9.65632	2.27452	7.55506e-33	1.7434e-31	0	0	0	0	8.756	11.307
TRINITY_DN28915_c1_g5_i6	BulbRep	FlowerRep	2.94664	3.59484	7.78983e-33	1.79676e-31	1.667	1.761	1.749	1.52	9.296	10.357
TRINITY_DN22632_c3_g2_i10	BulbRep	FlowerRep	2.42737	5.22184	8.22459e-33	1.89365e-31	9.75	8.441	14.151	14.766	32.933	39.604
TRINITY_DN20933_c0_g1_i3	BulbRep	FlowerRep	2.47876	5.16001	9.03014e-33	2.07447e-31	40.196	42.017	80.906	64.72	145.4	183.336
TRINITY_DN23756_c5_g3_i1	BulbRep	FlowerRep	7.58839	2.30248	1.04835e-32	2.40727e-31	0.059	0	0.128	0.065	4.857	6.422
TRINITY_DN29394_c1_g2_i8	BulbRep	FlowerRep	2.84628	3.74454	1.07696e-32	2.47075e-31	2.004	1.769	5.459	4.299	11.104	9.091
TRINITY_DN26104_c2_g1_i23	BulbRep	FlowerRep	2.20342	4.8337	1.09826e-32	2.51851e-31	4.9	4.894	0.657	0.699	17.283	16.191
TRINITY_DN21799_c0_g1_i12	BulbRep	FlowerRep	2.69441	5.89897	1.15086e-32	2.63793e-31	24.695	23.797	24.003	26.233	94.415	135.169
TRINITY_DN25870_c2_g1_i24	BulbRep	FlowerRep	4.01827	2.87883	1.20731e-32	2.76611e-31	0.707	0.345	0.631	0.748	7.178	5.593
TRINITY_DN29194_c1_g3_i6	BulbRep	FlowerRep	2.23781	8.04551	1.40042e-32	3.2071e-31	105.795	107.04	98.46	79.852	320.845	415.728
TRINITY_DN23202_c0_g5_i2	BulbRep	FlowerRep	3.51522	3.18717	1.67103e-32	3.81663e-31	1.633	0.775	16.454	16.083	11.279	9.814
TRINITY_DN21504_c4_g2_i1	BulbRep	FlowerRep	2.02507	7.05245	1.77426e-32	4.05062e-31	45.307	47.206	86.928	83.111	128.049	149.37
TRINITY_DN21799_c0_g1_i3	BulbRep	FlowerRep	2.55691	4.00481	1.92508e-32	4.38324e-31	7.51	6.604	4.401	3.754	30.532	30.89
TRINITY_DN29368_c6_g3_i7	BulbRep	FlowerRep	2.8844	4.1696	2.16077e-32	4.90684e-31	1.667	1.744	0.154	0.553	8.162	10.689
TRINITY_DN24369_c1_g3_i6	BulbRep	FlowerRep	6.10899	2.19122	2.37145e-32	5.37815e-31	0.261	0	0	0	9.39	7.221
TRINITY_DN24885_c2_g7_i1	BulbRep	FlowerRep	3.23696	3.45163	2.65308e-32	6.00889e-31	1.751	1.39	1.271	2.129	12.534	9.588
TRINITY_DN29243_c1_g1_i3	BulbRep	FlowerRep	9.46561	2.08888	2.75496e-32	6.22867e-31	0	0	0	0	7.097	7.266
TRINITY_DN21725_c3_g1_i6	BulbRep	FlowerRep	4.14533	2.60649	3.40807e-32	7.68162e-31	0.598	0.472	0.316	0.414	6.975	6.95
TRINITY_DN22924_c0_g2_i3	BulbRep	FlowerRep	4.11753	2.96205	3.66035e-32	8.243e-31	2.147	1.053	0.341	1.203	18.497	24.016
TRINITY_DN28980_c1_g1_i5	BulbRep	FlowerRep	4.99152	2.44456	4.81821e-32	1.07937e-30	0.556	0.682	1.646	2.844	16.892	12.513
TRINITY_DN22800_c0_g1_i1	BulbRep	FlowerRep	5.62413	2.09381	5.23999e-32	1.17284e-30	0.37	0.455	0.879	0.666	15.246	16.297
TRINITY_DN16966_c0_g1_i1	BulbRep	FlowerRep	2.17963	4.95323	5.27426e-32	1.17999e-30	12.234	13.924	3.378	2.917	43.7	43.358
TRINITY_DN19734_c0_g1_i1	BulbRep	FlowerRep	9.48235	2.10354	5.54162e-32	1.23927e-30	0	0	0	0	4.506	4.99
TRINITY_DN28144_c5_g1_i3	BulbRep	FlowerRep	9.70212	2.31723	5.68964e-32	1.27182e-30	0	0	0.93	0.471	16.878	23.518
TRINITY_DN22908_c3_g1_i5	BulbRep	FlowerRep	5.36531	2.1489	6.40282e-32	1.42937e-30	0.076	0.135	0.043	0	3.454	3.241
TRINITY_DN19306_c0_g1_i1	BulbRep	FlowerRep	2.18167	6.24398	6.68398e-32	1.49149e-30	48.254	51.283	171.476	160.59	148.759	180.743
TRINITY_DN24458_c1_g2_i3	BulbRep	FlowerRep	9.4708	2.09973	6.84402e-32	1.52654e-30	0	0	0	0	1.862	1.568
TRINITY_DN25773_c4_g1_i1	BulbRep	FlowerRep	4.67882	2.45411	8.73154e-32	1.93829e-30	0.261	0.75	0.102	0.106	9.107	9.618
TRINITY_DN22281_c0_g3_i15	BulbRep	FlowerRep	2.58303	4.36298	9.05007e-32	2.00813e-30	2.459	2.856	1.894	1.292	10.753	12.845
TRINITY_DN26209_c2_g1_i1	BulbRep	FlowerRep	9.4968	2.11658	1.04754e-31	2.32038e-30	0	0	0.307	0.309	21.155	24.619
TRINITY_DN22382_c2_g5_i8	BulbRep	FlowerRep	2.14056	7.70785	1.52373e-31	3.3636e-30	71.046	74.314	135.864	120.501	208.527	262.875
TRINITY_DN22547_c2_g1_i5	BulbRep	FlowerRep	2.17301	8.72956	1.73264e-31	3.81328e-30	285.406	282.716	155.755	143.508	813.939	1051.79
TRINITY_DN29541_c1_g5_i3	BulbRep	FlowerRep	2.08113	6.21857	1.91095e-31	4.20213e-30	52.649	56.784	44.372	45.85	156.126	181.361
TRINITY_DN30320_c4_g7_i2	BulbRep	FlowerRep	9.66479	2.27898	2.36447e-31	5.17946e-30	0	0	0	0	5.828	8.141
TRINITY_DN22316_c1_g1_i3	BulbRep	FlowerRep	4.87713	2.32661	2.53593e-31	5.55031e-30	0.328	0.244	0.077	0.325	7.286	5.834
TRINITY_DN65802_c0_g1_i1	BulbRep	FlowerRep	4.8142	3.04194	2.57167e-31	5.62463e-30	2.231	1.087	51.358	42.835	27.388	43.614
TRINITY_DN25700_c0_g2_i11	BulbRep	FlowerRep	4.95275	2.20605	2.78719e-31	6.08987e-30	0.48	0.227	0.93	1.739	8.54	8.457
TRINITY_DN23866_c2_g1_i1	BulbRep	FlowerRep	5.98327	2.06284	2.82581e-31	6.16901e-30	0.21	0	0	0	5.559	4.779
TRINITY_DN23718_c0_g1_i10	BulbRep	FlowerRep	7.66369	2.37646	4.54979e-31	9.86972e-30	0	0.286	0	0	16.973	25.825
TRINITY_DN26922_c0_g1_i2	BulbRep	FlowerRep	4.75474	2.52868	5.888e-31	1.27136e-29	0.236	1.171	0.426	0.293	12.345	14.835
TRINITY_DN24052_c0_g1_i11	BulbRep	FlowerRep	2.91358	3.62094	6.80552e-31	1.4664e-29	2.021	3.167	3.685	3.86	15.151	13.432
TRINITY_DN20636_c0_g1_i2	BulbRep	FlowerRep	9.52601	2.14241	8.09516e-31	1.73845e-29	0	0	0	0	8.878	11.231
TRINITY_DN28940_c0_g2_i3	BulbRep	FlowerRep	9.46615	2.08494	8.65125e-31	1.85539e-29	0	0	0	0	7.555	8.925
TRINITY_DN25553_c1_g1_i23	BulbRep	FlowerRep	3.30972	3.28374	8.69069e-31	1.86245e-29	0.379	0.657	0.478	0.601	4.101	3.347
TRINITY_DN25401_c0_g2_i5	BulbRep	FlowerRep	4.49521	2.41046	9.52291e-31	2.03739e-29	9.161	9.14	0	3.356	152.388	126.44
TRINITY_DN18647_c0_g1_i3	BulbRep	FlowerRep	6.60551	2.14963	1.03321e-30	2.20869e-29	0.202	0.253	0.486	0.244	16.069	20.684
TRINITY_DN27935_c3_g2_i2	BulbRep	FlowerRep	2.10734	6.47753	1.06276e-30	2.27091e-29	18.557	17.496	22.118	23.388	52.186	62.685
TRINITY_DN22632_c3_g2_i11	BulbRep	FlowerRep	2.56369	5.26588	1.21935e-30	2.6001e-29	5.835	6.975	7.668	10.711	23.934	32.006
TRINITY_DN28643_c3_g2_i1	BulbRep	FlowerRep	4.806	2.42517	1.27989e-30	2.72693e-29	0.168	0.101	0.401	0.382	3.44	2.548
TRINITY_DN22300_c2_g5_i1	BulbRep	FlowerRep	2.09141	5.31407	1.53098e-30	3.25382e-29	10.542	12.046	6.704	4.462	34.417	36.604
TRINITY_DN24998_c3_g1_i1	BulbRep	FlowerRep	2.62628	3.84771	1.62567e-30	3.44792e-29	3.065	3.774	3.557	2.722	14.962	16.176
TRINITY_DN29245_c1_g1_i22	BulbRep	FlowerRep	2.00662	5.40967	1.88316e-30	3.98581e-29	4.53	4.591	2.081	2.568	14.558	12.709
TRINITY_DN21429_c4_g3_i7	BulbRep	FlowerRep	9.37926	2.00112	1.96679e-30	4.15939e-29	0	0	0.119	0.065	3.994	4.116
TRINITY_DN27649_c1_g3_i16	BulbRep	FlowerRep	3.53997	3.50097	2.00904e-30	4.24699e-29	1.793	1.264	0.375	0.236	11.117	15.709
TRINITY_DN26777_c2_g1_i17	BulbRep	FlowerRep	2.22155	5.51929	2.09777e-30	4.43274e-29	24.712	22.382	21.581	19.78	73.233	88.298
TRINITY_DN31045_c2_g2_i4	BulbRep	FlowerRep	2.09073	8.66322	2.12823e-30	4.49343e-29	153.342	156.057	55.333	57.358	426.62	541.701
TRINITY_DN30406_c1_g1_i9	BulbRep	FlowerRep	2.06693	5.20141	2.1701e-30	4.57994e-29	8.192	8.617	10.176	10.248	25.337	26.759
TRINITY_DN18874_c0_g1_i1	BulbRep	FlowerRep	3.08716	3.70405	2.26489e-30	4.77606e-29	2.105	2.923	7.481	5.209	13.842	17.608
TRINITY_DN29414_c1_g1_i3	BulbRep	FlowerRep	2.54818	3.99066	2.35173e-30	4.95716e-29	7.645	8.247	3.062	5.339	37.399	30.453
TRINITY_DN30050_c2_g3_i13	BulbRep	FlowerRep	2.21126	5.20012	2.38042e-30	5.01557e-29	9.312	7.185	10.739	10.89	28.306	28.674
TRINITY_DN21799_c0_g1_i9	BulbRep	FlowerRep	3.07355	3.57136	2.64036e-30	5.56098e-29	4.942	5.905	6.048	8.232	29.358	37.147
TRINITY_DN27260_c0_g1_i9	BulbRep	FlowerRep	3.43733	3.81289	2.71529e-30	5.70945e-29	1.76	0.842	0.239	0.276	12.642	8.699
TRINITY_DN42738_c0_g1_i1	BulbRep	FlowerRep	4.41367	2.32924	2.7224e-30	5.72204e-29	0.573	0.59	0	0.114	9.687	8.955
TRINITY_DN24078_c6_g3_i1	BulbRep	FlowerRep	2.73183	3.58974	2.94386e-30	6.17237e-29	2.164	2.156	2.559	3.202	10.308	11.081
TRINITY_DN23332_c2_g1_i1	BulbRep	FlowerRep	2.68637	3.76468	2.95319e-30	6.18836e-29	8.26	8.028	6.372	8.468	35.901	40.915
TRINITY_DN23757_c2_g1_i13	BulbRep	FlowerRep	2.48688	3.85739	2.95389e-30	6.18836e-29	3.25	3.681	0	0.455	14.773	13.824
TRINITY_DN88188_c0_g1_i1	BulbRep	FlowerRep	2.2879	4.29863	3.00207e-30	6.28416e-29	13.783	15.028	8.342	5.112	53.022	49.343
TRINITY_DN21657_c0_g3_i3	BulbRep	FlowerRep	2.06454	5.28991	3.01923e-30	6.31495e-29	10.365	12.332	31.535	27.346	36.616	33.347
TRINITY_DN29974_c3_g7_i2	BulbRep	FlowerRep	2.6553	3.75407	3.0821e-30	6.44383e-29	1.861	1.794	0.614	0.593	8.176	9
TRINITY_DN23399_c0_g1_i6	BulbRep	FlowerRep	3.98267	3.40592	3.30175e-30	6.89463e-29	1.019	0.927	0	5.201	8.837	13.9
TRINITY_DN22860_c1_g3_i1	BulbRep	FlowerRep	3.02825	3.77762	3.42322e-30	7.14249e-29	1.659	1.735	3.548	2.34	12.21	8.427
TRINITY_DN24130_c1_g1_i4	BulbRep	FlowerRep	2.32054	6.13513	3.84745e-30	8.01136e-29	23.836	19.829	59.7	50.483	71.263	89.851
TRINITY_DN30128_c1_g1_i11	BulbRep	FlowerRep	3.0817	3.15949	3.86529e-30	8.04526e-29	3.073	2.653	10.168	8.622	18.362	18.317
TRINITY_DN28569_c1_g1_i1	BulbRep	FlowerRep	3.49623	2.99823	3.99977e-30	8.31841e-29	1.111	0.716	0.563	1.032	7.326	8.442
TRINITY_DN29901_c1_g8_i2	BulbRep	FlowerRep	2.0536	5.70368	4.06643e-30	8.44681e-29	11.729	11.675	25.581	26.988	33.594	38.277
TRINITY_DN30783_c2_g1_i8	BulbRep	FlowerRep	2.59535	4.14231	4.10637e-30	8.52287e-29	3.898	5.635	15.226	14.051	20.076	22.191
TRINITY_DN27280_c2_g1_i14	BulbRep	FlowerRep	2.43912	4.63172	4.67493e-30	9.67557e-29	3.2	2.965	8.291	5.664	11.225	13.704
TRINITY_DN20883_c0_g2_i2	BulbRep	FlowerRep	3.24086	3.13235	4.86706e-30	1.00692e-28	0.985	0.699	2.252	3.161	6.584	5.472
TRINITY_DN24965_c2_g1_i2	BulbRep	FlowerRep	2.02403	8.15629	4.88401e-30	1.01002e-28	85.192	88.516	235.774	220.142	232.961	287.615
TRINITY_DN2470_c0_g1_i1	BulbRep	FlowerRep	2.62101	3.89668	4.9276e-30	1.01862e-28	2.922	2.94	4.896	4.982	12.453	14.352
TRINITY_DN22028_c0_g5_i1	BulbRep	FlowerRep	2.16054	7.42693	5.12392e-30	1.05878e-28	54.173	51.831	69.245	63.656	152.253	196.889
TRINITY_DN26937_c1_g4_i1	BulbRep	FlowerRep	4.35098	2.38928	5.20159e-30	1.0744e-28	1.415	1.23	0.478	0.959	19.388	21.031
TRINITY_DN65188_c0_g1_i1	BulbRep	FlowerRep	4.18021	2.7253	5.83175e-30	1.20311e-28	1.128	1.221	0.145	0.301	13.842	17.97
TRINITY_DN24232_c0_g3_i4	BulbRep	FlowerRep	4.64823	2.55435	6.05037e-30	1.24771e-28	0.472	1.011	1.535	1.853	11.927	15.362
TRINITY_DN22507_c0_g1_i3	BulbRep	FlowerRep	2.11153	6.34382	6.49966e-30	1.33928e-28	23.096	26.678	0	0	72.099	86.369
TRINITY_DN22896_c0_g1_i6	BulbRep	FlowerRep	2.52864	4.22148	6.82238e-30	1.40466e-28	7.738	9.628	17.742	18.236	33.797	39.513
TRINITY_DN15038_c0_g1_i1	BulbRep	FlowerRep	4.30431	2.45748	7.22786e-30	1.48635e-28	0.808	0.615	0.955	1.219	10.186	11.262
TRINITY_DN30396_c3_g1_i14	BulbRep	FlowerRep	2.58424	3.79306	7.80824e-30	1.6025e-28	6.879	7.455	6.943	3.649	30.262	32.624
TRINITY_DN18183_c0_g1_i1	BulbRep	FlowerRep	4.14809	2.41586	7.85414e-30	1.61127e-28	0.48	0.329	0.247	0.13	5.478	5.488
TRINITY_DN31059_c0_g2_i10	BulbRep	FlowerRep	2.32954	5.16649	8.18217e-30	1.6779e-28	10.92	7.741	1.885	1.203	34.444	35.232
TRINITY_DN18212_c0_g1_i2	BulbRep	FlowerRep	2.43236	4.34975	8.21355e-30	1.68366e-28	4.791	3.698	7.532	8.192	16.298	17.94
TRINITY_DN24333_c4_g7_i1	BulbRep	FlowerRep	2.58643	5.70243	9.38408e-30	1.92131e-28	46.629	61.661	23.568	24.136	197.221	267.654
TRINITY_DN24077_c2_g11_i2	BulbRep	FlowerRep	2.0268	7.03526	1.04587e-29	2.13792e-28	92.542	98.7	30.784	36.391	255.249	312.701
TRINITY_DN28144_c3_g1_i2	BulbRep	FlowerRep	4.03008	2.59561	1.13837e-29	2.32515e-28	0.775	1.744	2.448	1.869	14.436	15.196
TRINITY_DN29890_c0_g4_i1	BulbRep	FlowerRep	9.34129	1.96854	1.53556e-29	3.12649e-28	0	0	0	0	2.995	2.533
TRINITY_DN24372_c2_g3_i5	BulbRep	FlowerRep	4.08801	2.46744	1.69484e-29	3.44353e-28	1.482	2.215	0	0.26	23.651	20.955
TRINITY_DN21527_c1_g1_i2	BulbRep	FlowerRep	2.04627	7.78127	1.6953e-29	3.44353e-28	227.31	263.005	180.526	191.731	657.22	802.3
TRINITY_DN21956_c1_g1_i2	BulbRep	FlowerRep	2.61691	4.20357	1.70432e-29	3.46049e-28	2.088	2.375	13.673	15.497	11.738	8.503
TRINITY_DN15824_c0_g1_i1	BulbRep	FlowerRep	2.25439	4.72058	2.08157e-29	4.2198e-28	5.616	6.301	10.688	9.687	19.684	22.342
TRINITY_DN44718_c0_g1_i1	BulbRep	FlowerRep	2.14784	7.79473	2.1152e-29	4.2846e-28	184.209	167.615	16.446	12.637	493.579	639.331
TRINITY_DN28937_c1_g1_i1	BulbRep	FlowerRep	5.74379	2.50154	2.17199e-29	4.39616e-28	0.286	0.236	0.111	0.228	8.527	13.463
TRINITY_DN23376_c1_g2_i7	BulbRep	FlowerRep	9.66592	2.27448	2.33253e-29	4.71553e-28	0	0	0	0	13.289	20.413
TRINITY_DN27423_c1_g1_i4	BulbRep	FlowerRep	2.28533	4.75703	2.55204e-29	5.15524e-28	5.835	4.524	7.259	6.542	18.187	19.538
TRINITY_DN30326_c2_g1_i5	BulbRep	FlowerRep	2.31906	4.14612	2.74267e-29	5.53379e-28	18.086	18.364	33.966	41.6	64.639	67.404
TRINITY_DN24579_c4_g1_i6	BulbRep	FlowerRep	2.38214	4.8629	2.81174e-29	5.67093e-28	8.512	6.52	43.852	34.124	27.01	31.463
TRINITY_DN22009_c4_g2_i10	BulbRep	FlowerRep	3.78982	2.60158	3.48629e-29	7.01764e-28	1.448	2.156	1.143	1.731	18.2	18.061
TRINITY_DN21771_c4_g7_i1	BulbRep	FlowerRep	2.49103	3.77201	3.65478e-29	7.35392e-28	2.063	2.123	0.094	0.276	8.783	8.699
TRINITY_DN31016_c2_g2_i20	BulbRep	FlowerRep	2.13525	4.74625	3.93499e-29	7.90845e-28	5.229	5.871	26.383	25.217	17.674	18.438
TRINITY_DN28487_c0_g1_i6	BulbRep	FlowerRep	2.13724	4.75489	4.05926e-29	8.15502e-28	2.922	3.378	1.322	1.251	10.955	9.633
TRINITY_DN30692_c1_g1_i15	BulbRep	FlowerRep	2.52081	3.80102	4.07971e-29	8.1929e-28	3.065	3.496	2.184	3.34	14.827	12.875
TRINITY_DN23773_c0_g2_i15	BulbRep	FlowerRep	5.97919	2.04985	4.56576e-29	9.1511e-28	0.194	0.118	0.341	0.349	7.097	9.121
TRINITY_DN21774_c4_g12_i1	BulbRep	FlowerRep	2.87477	3.29565	4.6007e-29	9.21755e-28	2.947	3.26	5.468	4.762	17.62	15.845
TRINITY_DN22278_c1_g2_i9	BulbRep	FlowerRep	2.11275	6.97427	4.8007e-29	9.6145e-28	58.501	54.206	21.538	23.096	158.136	199.753
TRINITY_DN22494_c0_g2_i1	BulbRep	FlowerRep	2.69825	3.44126	4.93997e-29	9.88186e-28	42.015	42.371	18.365	14.758	189.639	179.929
TRINITY_DN23551_c1_g6_i4	BulbRep	FlowerRep	2.17908	4.78473	5.71342e-29	1.14024e-27	9.91	8.895	10.611	11.694	30.005	33.091
TRINITY_DN20629_c0_g1_i1	BulbRep	FlowerRep	2.5955	5.18096	6.75051e-29	1.34461e-27	29.225	26.248	0	0	100.81	142.616
TRINITY_DN17234_c0_g1_i1	BulbRep	FlowerRep	3.54081	2.79678	6.93983e-29	1.38071e-27	1.431	1.213	3.497	5.648	10.901	12.257
TRINITY_DN20629_c0_g1_i2	BulbRep	FlowerRep	2.13791	7.58601	7.43897e-29	1.47944e-27	276.734	266.332	0	0.349	734.986	972.776
TRINITY_DN30781_c2_g1_i12	BulbRep	FlowerRep	2.08189	5.85756	7.45445e-29	1.48195e-27	23.037	22.896	19.013	20.284	65.016	78.258
TRINITY_DN22292_c2_g2_i3	BulbRep	FlowerRep	2.22922	4.4844	7.56472e-29	1.50271e-27	7.814	7.834	8.709	10.134	25.864	28.388
TRINITY_DN19665_c0_g1_i1	BulbRep	FlowerRep	9.28737	1.90808	8.71241e-29	1.72736e-27	0	0	0	0	3.481	3.678
TRINITY_DN22408_c0_g1_i1	BulbRep	FlowerRep	7.53388	2.24343	8.89197e-29	1.76092e-27	0	0.244	0	0	15.138	23.337
TRINITY_DN12238_c0_g1_i1	BulbRep	FlowerRep	2.28827	4.38592	9.28474e-29	1.83729e-27	6.323	5.181	8.863	8.216	22.356	19.402
TRINITY_DN20420_c0_g1_i5	BulbRep	FlowerRep	5.83634	1.91242	1.20007e-28	2.37016e-27	0.185	0	0	0	4.695	4.975
TRINITY_DN23259_c2_g2_i6	BulbRep	FlowerRep	2.22922	4.74141	1.29887e-28	2.56234e-27	5.776	5.779	5.033	5.152	18.551	21.664
TRINITY_DN22537_c4_g1_i7	BulbRep	FlowerRep	9.29354	1.92114	1.33559e-28	2.63276e-27	0	0	0.162	0.341	3.967	3.302
TRINITY_DN26836_c0_g3_i1	BulbRep	FlowerRep	4.90546	2.16356	1.58278e-28	3.11049e-27	0.244	0.404	0.682	1.195	6.989	7.719
TRINITY_DN26214_c0_g1_i6	BulbRep	FlowerRep	4.95242	2.20731	1.5939e-28	3.12993e-27	0.253	0.421	0.827	0.829	7.191	8.473
TRINITY_DN21610_c0_g2_i4	BulbRep	FlowerRep	2.13304	10.6743	1.60216e-28	3.14497e-27	661.822	667.654	726.59	678.28	1826.83	2450.21
TRINITY_DN30284_c0_g1_i10	BulbRep	FlowerRep	2.38544	5.62526	1.61411e-28	3.16721e-27	14.474	13.571	8.769	9.923	45.858	62.233
TRINITY_DN27190_c1_g1_i1	BulbRep	FlowerRep	2.66637	3.73347	1.83234e-28	3.58583e-27	2.257	2.468	2.661	1.853	10.281	12.045
TRINITY_DN26937_c1_g3_i1	BulbRep	FlowerRep	3.90024	2.54813	2.2829e-28	4.45568e-27	0.775	0.952	0.102	0.211	9.08	10.086
TRINITY_DN16760_c1_g1_i1	BulbRep	FlowerRep	2.55449	3.93973	2.3286e-28	4.54315e-27	7.292	11.178	13.383	14.506	39.436	38.91
TRINITY_DN31319_c2_g2_i3	BulbRep	FlowerRep	2.10074	5.90405	2.37165e-28	4.6254e-27	28.333	24.732	56.647	55.163	76.403	91.268
TRINITY_DN22389_c1_g3_i11	BulbRep	FlowerRep	2.18211	5.26928	2.968e-28	5.76656e-27	18.145	19.358	49.064	42.909	56.287	68.61
TRINITY_DN26040_c1_g1_i4	BulbRep	FlowerRep	2.02472	6.16191	3.50082e-28	6.77616e-27	40.659	45.412	31.441	24.681	116.824	139.42
TRINITY_DN25310_c0_g1_i8	BulbRep	FlowerRep	2.36511	5.83933	3.59673e-28	6.95918e-27	21.513	15.238	16.318	14.644	64.355	75.771
TRINITY_DN27652_c0_g1_i2	BulbRep	FlowerRep	3.97074	3.06697	3.81116e-28	7.363e-27	1.019	0.413	0.58	0.13	7.312	10.206
TRINITY_DN25869_c1_g6_i1	BulbRep	FlowerRep	7.14534	1.86684	3.84529e-28	7.42613e-27	0.076	0	0	0	5.424	5.457
TRINITY_DN29414_c1_g4_i3	BulbRep	FlowerRep	2.40474	4.09606	4.33052e-28	8.34754e-27	8.453	8.104	5.118	4.331	30.194	34.674
TRINITY_DN26120_c0_g1_i1	BulbRep	FlowerRep	2.52869	4.60849	4.66637e-28	8.99155e-27	12.756	17.53	15.831	10.313	56.328	70.524
TRINITY_DN23130_c2_g1_i3	BulbRep	FlowerRep	4.25697	2.29906	5.56099e-28	1.06993e-26	0.37	0.312	0.324	0.098	4.844	5.292
TRINITY_DN26291_c0_g1_i3	BulbRep	FlowerRep	9.4374	2.04847	5.84889e-28	1.12364e-26	0	0	0	0	3.778	5.096
TRINITY_DN21181_c0_g1_i3	BulbRep	FlowerRep	6.60022	2.13619	6.74615e-28	1.29119e-26	0.067	0.084	0.546	0.236	4.844	7.176
TRINITY_DN27485_c1_g1_i2	BulbRep	FlowerRep	2.5326	4.36959	8.55336e-28	1.63404e-26	16.831	11.246	3.139	5.071	55.127	64.373
TRINITY_DN20000_c0_g2_i1	BulbRep	FlowerRep	3.28778	2.99084	9.56374e-28	1.823e-26	0.834	1.019	3.045	3.015	5.99	7.071
TRINITY_DN25636_c2_g2_i1	BulbRep	FlowerRep	2.68399	3.54327	1.0022e-27	1.90823e-26	2.021	1.71	1.271	1.365	8.459	9.498
TRINITY_DN40484_c0_g1_i1	BulbRep	FlowerRep	2.60805	3.52823	1.07859e-27	2.05063e-26	6.088	7.834	2.84	2.495	30.667	30.935
TRINITY_DN28725_c1_g1_i3	BulbRep	FlowerRep	3.32471	2.79882	1.25488e-27	2.37964e-26	1.246	0.834	0.81	0.504	8.108	7.643
TRINITY_DN26035_c2_g1_i1	BulbRep	FlowerRep	2.79697	3.27272	1.28686e-27	2.4367e-26	2.837	2.578	10.483	9.557	13.613	14.111
TRINITY_DN25503_c1_g1_i1	BulbRep	FlowerRep	2.5939	3.45221	1.33716e-27	2.53099e-26	3.107	3.15	3.489	3.413	14.18	13.93
TRINITY_DN26762_c4_g4_i1	BulbRep	FlowerRep	5.79943	1.88144	1.33786e-27	2.5314e-26	0.034	0.076	0	0	2.159	2.457
TRINITY_DN16403_c0_g1_i1	BulbRep	FlowerRep	2.02399	5.34602	1.37374e-27	2.59833e-26	11.998	10.648	14.424	13.571	37.52	30.649
TRINITY_DN25764_c0_g2_i3	BulbRep	FlowerRep	3.58761	2.73994	1.43584e-27	2.71278e-26	0.859	1.592	6.048	6.16	10.227	11.322
TRINITY_DN24836_c1_g2_i4	BulbRep	FlowerRep	2.67081	3.44031	1.48139e-27	2.7968e-26	7.788	8.575	14.023	12.344	36.738	38.654
TRINITY_DN25032_c2_g3_i1	BulbRep	FlowerRep	3.9096	2.82754	1.5283e-27	2.88218e-26	1.76	0.842	2.508	2.178	12.547	16.809
TRINITY_DN21722_c0_g9_i1	BulbRep	FlowerRep	6.27558	1.83679	1.53297e-27	2.88993e-26	0	0.118	0.35	0	3.751	3.422
TRINITY_DN28929_c0_g2_i5	BulbRep	FlowerRep	9.44745	2.0875	1.57271e-27	2.96266e-26	0	0	0	0	10.065	6.588
TRINITY_DN72284_c0_g1_i1	BulbRep	FlowerRep	2.40323	4.55	1.62444e-27	3.05787e-26	12.958	11.288	5.749	2.552	41.797	52.735
TRINITY_DN21429_c4_g3_i4	BulbRep	FlowerRep	4.01358	3.10742	1.87683e-27	3.52265e-26	1.027	0.505	0	0	7.366	11.141
TRINITY_DN30396_c3_g1_i6	BulbRep	FlowerRep	2.18891	5.91235	2.17757e-27	4.08264e-26	37.94	31.749	24.651	23.364	103.211	129.606
TRINITY_DN27625_c0_g3_i3	BulbRep	FlowerRep	2.15561	10.4869	2.29001e-27	4.28877e-26	3218.56	3021.25	11626.4	10639.1	8158.22	11331.5
TRINITY_DN20249_c0_g1_i5	BulbRep	FlowerRep	2.44852	3.75946	2.33579e-27	4.3729e-26	3.132	2.637	7.771	7.119	12.48	10.96
TRINITY_DN25553_c1_g1_i9	BulbRep	FlowerRep	2.9656	3.36015	2.58478e-27	4.83025e-26	0.589	0.901	0.307	0.601	4.736	3.739
TRINITY_DN691_c0_g1_i1	BulbRep	FlowerRep	3.48601	2.6414	2.59551e-27	4.84853e-26	0.648	0.733	0.409	0.122	5.977	5.533
TRINITY_DN21477_c0_g1_i6	BulbRep	FlowerRep	2.06469	4.94255	2.83133e-27	5.28137e-26	6.205	5.273	2.73	2.649	19.226	16.523
TRINITY_DN28491_c2_g1_i8	BulbRep	FlowerRep	2.04683	4.69084	2.94252e-27	5.48481e-26	17.505	15.946	17.247	15.294	50.364	51.122
TRINITY_DN16549_c0_g1_i1	BulbRep	FlowerRep	2.88401	3.73179	4.32956e-27	8.03524e-26	2.736	3.934	2.03	1.707	15.785	20.307
TRINITY_DN24348_c2_g2_i4	BulbRep	FlowerRep	6.26148	1.8207	4.36034e-27	8.08653e-26	0.059	0.076	0.068	0	4.547	3.905
TRINITY_DN21965_c0_g3_i1	BulbRep	FlowerRep	2.31527	3.89327	5.00875e-27	9.27233e-26	4.968	4.903	2.047	1.463	17.822	18.528
TRINITY_DN30234_c1_g2_i10	BulbRep	FlowerRep	2.2721	3.91862	5.27433e-27	9.75343e-26	2.871	2.923	4.768	5.575	10.631	10.251
TRINITY_DN21861_c2_g3_i1	BulbRep	FlowerRep	2.96572	3.35828	5.37944e-27	9.94065e-26	1.92	3.142	1.697	1.747	13.465	15.362
TRINITY_DN23339_c0_g2_i5	BulbRep	FlowerRep	2.22546	5.848	5.43623e-27	1.0042e-25	128.057	129.742	96.149	71.587	359.148	485.981
TRINITY_DN22174_c2_g1_i4	BulbRep	FlowerRep	2.4882	3.76782	5.43885e-27	1.00432e-25	2.038	1.996	2.84	2.21	7.879	8.955
TRINITY_DN28180_c4_g1_i2	BulbRep	FlowerRep	2.4888	4.70529	6.23116e-27	1.14897e-25	21.268	23.839	18.587	16.977	77.334	105.409
TRINITY_DN21799_c0_g1_i7	BulbRep	FlowerRep	2.37285	5.40302	6.41298e-27	1.18081e-25	20.704	21.716	30.716	27.078	67.404	93.635
TRINITY_DN20431_c0_g1_i1	BulbRep	FlowerRep	2.70563	3.75749	6.61881e-27	1.21783e-25	5.397	4.456	65.774	57.577	21.222	26.563
TRINITY_DN30560_c2_g1_i9	BulbRep	FlowerRep	2.18544	5.3153	7.65657e-27	1.40525e-25	23.348	20.992	8.189	6.542	65.799	82.705
TRINITY_DN22622_c0_g1_i8	BulbRep	FlowerRep	4.46989	2.25061	7.79461e-27	1.43008e-25	0.227	0.657	0.094	0.276	6.651	7.643
TRINITY_DN26165_c0_g1_i9	BulbRep	FlowerRep	4.09113	2.7141	8.84365e-27	1.62023e-25	0.429	0.337	0.324	0.569	4.115	5.849
TRINITY_DN20945_c0_g1_i1	BulbRep	FlowerRep	6.46139	2.00033	9.30761e-27	1.70159e-25	0.202	0.261	0	0	9.997	13.99
TRINITY_DN26278_c2_g1_i1	BulbRep	FlowerRep	2.19361	4.36814	1.01525e-26	1.85474e-25	8.226	8.609	11.464	11.434	26.74	30.061
TRINITY_DN16826_c0_g1_i1	BulbRep	FlowerRep	3.11901	3.55809	1.04923e-26	1.91409e-25	2.551	2.839	0.589	2.503	14.261	20.413
TRINITY_DN28719_c1_g1_i2	BulbRep	FlowerRep	2.07851	4.55231	1.05032e-26	1.9154e-25	8.117	8.213	8.035	9.809	24.541	26.488
TRINITY_DN31467_c3_g1_i4	BulbRep	FlowerRep	3.38703	2.84686	1.21871e-26	2.21932e-25	44.389	18.465	64.383	65.208	220.036	226.498
TRINITY_DN22552_c1_g1_i2	BulbRep	FlowerRep	4.91294	2.15841	1.2747e-26	2.31966e-25	0.312	0.16	0.222	0.252	4.978	6.287
TRINITY_DN29413_c2_g1_i3	BulbRep	FlowerRep	2.5303	3.5447	1.29616e-26	2.35786e-25	19.02	17.58	39.22	34.27	80.829	69.092
TRINITY_DN21714_c2_g3_i2	BulbRep	FlowerRep	3.65378	2.54221	1.31043e-26	2.38297e-25	0.455	0.421	0.495	0.325	4.506	3.739
TRINITY_DN19864_c0_g1_i1	BulbRep	FlowerRep	2.23343	4.29332	1.95997e-26	3.54159e-25	5.599	5.256	11.038	10.556	21.06	16.719
TRINITY_DN27775_c2_g2_i2	BulbRep	FlowerRep	2.14867	5.22222	2.28099e-26	4.11588e-25	74.027	63.169	65.501	50.45	193.875	238.86
TRINITY_DN22938_c1_g2_i6	BulbRep	FlowerRep	5.50988	1.97983	2.42821e-26	4.37385e-25	0.472	1.71	13.315	7.623	31.867	40.011
TRINITY_DN21713_c1_g5_i3	BulbRep	FlowerRep	2.05835	10.1834	2.81205e-26	5.05638e-25	577.565	580.292	900.591	808.135	1500.7	2029.13
TRINITY_DN20831_c0_g1_i4	BulbRep	FlowerRep	4.86519	2.10857	2.86663e-26	5.15271e-25	1.002	0	0.486	0.26	11.266	12.498
TRINITY_DN20560_c0_g1_i2	BulbRep	FlowerRep	3.63677	2.88239	2.91422e-26	5.23459e-25	1.145	1.12	0	0	9.039	12.347
TRINITY_DN31274_c2_g4_i4	BulbRep	FlowerRep	3.86732	2.52121	2.98528e-26	5.3585e-25	0.724	1.39	2.192	1.243	10.308	12.166
TRINITY_DN24485_c2_g2_i4	BulbRep	FlowerRep	2.04904	4.6844	3.3309e-26	5.96636e-25	5.507	6.444	26.144	22.755	19.576	16.885
TRINITY_DN4587_c0_g1_i1	BulbRep	FlowerRep	2.4092	5.04398	3.62985e-26	6.49054e-25	8.058	6.183	31.177	27.533	24.42	31.84
TRINITY_DN30028_c4_g1_i1	BulbRep	FlowerRep	9.1984	1.81396	3.91768e-26	6.99546e-25	0	0	0	0	3.899	4.643
TRINITY_DN28471_c1_g1_i14	BulbRep	FlowerRep	2.62057	3.45383	4.29202e-26	7.65325e-25	3.2	3.159	3.054	3.047	13.654	15.302
TRINITY_DN2968_c0_g1_i1	BulbRep	FlowerRep	9.25613	1.86826	4.77549e-26	8.50354e-25	0	0	0	0.13	6.962	8.97
TRINITY_DN28641_c1_g8_i2	BulbRep	FlowerRep	3.03683	2.98008	4.92073e-26	8.75611e-25	1.473	0.901	0.188	0.065	7.717	7.055
TRINITY_DN24113_c0_g2_i2	BulbRep	FlowerRep	2.7009	3.8972	5.27018e-26	9.3682e-25	5.237	6.882	2.022	1.65	24.879	32.579
TRINITY_DN28247_c1_g3_i4	BulbRep	FlowerRep	3.69435	2.5175	5.43635e-26	9.66023e-25	0.943	1.769	0.179	0	13.222	11.699
TRINITY_DN22818_c2_g1_i1	BulbRep	FlowerRep	2.18805	4.05106	5.52147e-26	9.80471e-25	5.633	6.191	4.094	4.925	19.873	19.945
TRINITY_DN29868_c2_g2_i5	BulbRep	FlowerRep	4.92606	2.19903	5.60464e-26	9.93181e-25	0.126	0.202	0.435	0.098	4.439	2.985
TRINITY_DN29037_c1_g1_i2	BulbRep	FlowerRep	3.08685	3.15796	5.83774e-26	1.03377e-24	3.284	2.586	0	0	16.649	20.639
TRINITY_DN30371_c2_g6_i1	BulbRep	FlowerRep	2.10521	5.13315	6.23073e-26	1.10261e-24	35.372	34.167	19.823	15.879	97.356	119.927
TRINITY_DN26613_c0_g2_i9	BulbRep	FlowerRep	4.59857	2.06002	6.72577e-26	1.18776e-24	0.665	1.39	4.751	10.02	19.361	18.362
TRINITY_DN30371_c2_g6_i2	BulbRep	FlowerRep	2.1404	6.34773	6.88534e-26	1.21552e-24	97.527	102.205	62.822	57.569	268.916	363.747
TRINITY_DN28360_c2_g2_i7	BulbRep	FlowerRep	3.1929	3.1314	6.9258e-26	1.22224e-24	2.164	2.889	13.093	10.581	14.881	19.146
TRINITY_DN23059_c0_g2_i6	BulbRep	FlowerRep	4.14953	2.50565	6.93003e-26	1.22257e-24	0.539	0.345	0.119	0.065	4.938	6.543
TRINITY_DN23061_c3_g3_i3	BulbRep	FlowerRep	3.4129	2.6744	7.49123e-26	1.31976e-24	2.804	1.71	2.951	1.495	17.323	18.95
TRINITY_DN20443_c0_g1_i1	BulbRep	FlowerRep	4.71641	1.98445	7.49937e-26	1.32074e-24	0.059	0.093	0.358	0.683	1.538	1.492
TRINITY_DN28207_c1_g2_i14	BulbRep	FlowerRep	2.29149	4.19126	7.73324e-26	1.36146e-24	5.641	5.433	5.869	5.624	18.335	21.905
TRINITY_DN26264_c0_g1_i2	BulbRep	FlowerRep	4.30673	2.22748	9.206e-26	1.61687e-24	0.135	0.093	0.162	0.146	1.97	1.568
TRINITY_DN9537_c0_g1_i1	BulbRep	FlowerRep	2.31846	3.77248	9.35125e-26	1.64126e-24	3.25	3.782	2.747	1.975	12.817	13.071
TRINITY_DN30309_c1_g1_i9	BulbRep	FlowerRep	9.119	1.74641	1.14297e-25	2.00059e-24	0	0	0	0	3.238	2.729
TRINITY_DN25875_c0_g4_i4	BulbRep	FlowerRep	4.8534	2.10805	1.3153e-25	2.29831e-24	0.926	1.499	0.367	0.723	22.504	28.93
TRINITY_DN23364_c0_g2_i14	BulbRep	FlowerRep	7.03852	1.76793	1.34769e-25	2.35172e-24	0.059	0	0	0.081	4.304	3.407
TRINITY_DN17266_c0_g1_i1	BulbRep	FlowerRep	2.0628	7.6074	1.36963e-25	2.38918e-24	66.828	69.251	73.016	67.069	177.469	240.593
TRINITY_DN26130_c0_g1_i15	BulbRep	FlowerRep	2.64623	3.40543	1.38554e-25	2.41612e-24	1.583	1.061	0.691	0.675	6.287	6.166
TRINITY_DN17971_c0_g1_i2	BulbRep	FlowerRep	2.00326	4.64371	1.39481e-25	2.43145e-24	10.146	10.681	18.16	17.911	29.709	31.78
TRINITY_DN28218_c1_g1_i4	BulbRep	FlowerRep	6.99231	1.71903	1.40469e-25	2.44785e-24	0.109	0	0	0	7.974	7.04
TRINITY_DN23739_c0_g3_i2	BulbRep	FlowerRep	3.39073	3.32881	1.55385e-25	2.70227e-24	4.303	3.454	2.363	1.593	24.11	36.348
TRINITY_DN26230_c1_g6_i3	BulbRep	FlowerRep	2.3677	4.72503	1.58523e-25	2.75405e-24	10.415	10.546	13.656	13.084	34.012	45.875
TRINITY_DN23928_c1_g3_i1	BulbRep	FlowerRep	6.19999	1.75599	1.69323e-25	2.93871e-24	0	0.303	0	0	8.055	9.196
TRINITY_DN25153_c0_g1_i1	BulbRep	FlowerRep	2.05483	4.7147	1.70863e-25	2.96344e-24	8.007	6.326	7.745	7.915	22.045	22.327
TRINITY_DN31267_c1_g1_i1	BulbRep	FlowerRep	4.32224	2.10222	1.97556e-25	3.42292e-24	0.455	0.379	0.452	0.65	6.233	6.588
TRINITY_DN28211_c0_g1_i3	BulbRep	FlowerRep	2.01585	4.45722	2.05331e-25	3.55525e-24	4.042	4.515	2.124	2.007	12.912	12.679
TRINITY_DN18737_c0_g1_i2	BulbRep	FlowerRep	3.63902	2.38302	2.21871e-25	3.8313e-24	0.48	0.43	0.102	0.163	4.574	3.995
TRINITY_DN27860_c0_g3_i7	BulbRep	FlowerRep	3.081	3.08717	2.57697e-25	4.43654e-24	2.004	1.137	4.436	4.104	11.373	9.076
TRINITY_DN26715_c2_g3_i1	BulbRep	FlowerRep	2.50168	3.44324	2.62758e-25	4.52215e-24	6.711	5.299	0	0	25.756	24.498
TRINITY_DN15794_c0_g1_i2	BulbRep	FlowerRep	2.84245	3.04623	2.70758e-25	4.65515e-24	1.549	1.836	12.044	8.915	8.77	9.196
TRINITY_DN21698_c0_g2_i20	BulbRep	FlowerRep	2.83629	3.22118	3.0326e-25	5.21048e-24	7.755	4.827	9.716	7.875	32.393	34.75
TRINITY_DN29980_c1_g3_i1	BulbRep	FlowerRep	2.44199	3.90844	3.12486e-25	5.36541e-24	2.374	1.542	4.487	4.283	7.852	8.216
TRINITY_DN26304_c1_g1_i1	BulbRep	FlowerRep	4.23107	2.29258	3.32735e-25	5.70545e-24	0.53	1.129	3.523	3.015	12.682	9.799
TRINITY_DN18764_c0_g2_i3	BulbRep	FlowerRep	2.01684	4.75038	3.46516e-25	5.93582e-24	5.953	5.543	6.014	4.738	16.311	18.287
TRINITY_DN29202_c3_g6_i1	BulbRep	FlowerRep	4.46619	2.08852	3.56608e-25	6.10666e-24	1.154	1.12	10.611	8.452	17.256	20.413
TRINITY_DN30823_c4_g1_i1	BulbRep	FlowerRep	3.84339	2.49091	3.9571e-25	6.75599e-24	0.867	1.095	2.235	1.447	9.35	11.895
TRINITY_DN21983_c5_g4_i5	BulbRep	FlowerRep	2.67398	3.94307	4.1127e-25	7.01931e-24	6.82	5.046	3.327	3.137	24.177	32.187
TRINITY_DN31167_c3_g1_i1	BulbRep	FlowerRep	3.69661	2.35943	4.28158e-25	7.30271e-24	0.421	0.522	0.222	0.341	4.493	4.658
TRINITY_DN26685_c3_g13_i1	BulbRep	FlowerRep	2.76558	3.23724	4.35819e-25	7.43091e-24	1.44	0.91	2.09	2.479	6.301	5.759
TRINITY_DN31390_c2_g1_i17	BulbRep	FlowerRep	2.53937	3.56487	4.58424e-25	7.81374e-24	3.839	3.209	5.254	6.607	14.234	16.478
TRINITY_DN24918_c2_g1_i4	BulbRep	FlowerRep	2.36972	3.70299	4.6478e-25	7.91945e-24	4.85	5.593	1.544	1.804	18.969	20.714
TRINITY_DN81741_c0_g1_i1	BulbRep	FlowerRep	2.48063	4.11792	5.33854e-25	9.07834e-24	5.582	6.234	0	0.309	20.939	27.694
TRINITY_DN23817_c1_g5_i3	BulbRep	FlowerRep	2.1007	4.31955	5.96565e-25	1.01347e-23	2.736	3.033	3.224	3.112	10.011	8.352
TRINITY_DN24289_c6_g6_i1	BulbRep	FlowerRep	2.66731	3.18444	6.06343e-25	1.02974e-23	1.246	1.095	1.689	2.178	5.545	5.638
TRINITY_DN21583_c0_g2_i2	BulbRep	FlowerRep	3.19632	2.89419	6.6117e-25	1.12137e-23	0.699	0.337	0.478	0.593	3.899	3.377
TRINITY_DN25038_c0_g1_i1	BulbRep	FlowerRep	2.21452	4.22706	7.4765e-25	1.26512e-23	2.315	2.384	1.587	0.983	9.161	7.01
TRINITY_DN30360_c4_g2_i5	BulbRep	FlowerRep	4.03288	2.20244	8.90366e-25	1.50266e-23	5.389	5.534	16.394	10.418	58.783	67.012
TRINITY_DN28385_c1_g3_i1	BulbRep	FlowerRep	2.19713	6.13873	9.39679e-25	1.58432e-23	118.467	106.703	107.945	94.098	306.099	428.573
TRINITY_DN19566_c0_g1_i2	BulbRep	FlowerRep	9.23808	1.8462	9.73281e-25	1.63936e-23	0	0	0.452	1.065	7.987	11.02
TRINITY_DN31097_c1_g3_i6	BulbRep	FlowerRep	3.8221	2.29491	1.32693e-24	2.22193e-23	1.701	0.716	0.358	0.341	12.898	13.131
TRINITY_DN20414_c0_g1_i3	BulbRep	FlowerRep	2.13814	4.25052	1.59391e-24	2.66377e-23	5.397	4.094	3.693	4.128	15.65	15.528
TRINITY_DN22343_c4_g2_i1	BulbRep	FlowerRep	2.52034	3.66809	1.68465e-24	2.81176e-23	4.294	3.951	9.613	6.095	15.731	19.297
TRINITY_DN24821_c3_g2_i1	BulbRep	FlowerRep	2.10726	6.61336	1.70253e-24	2.83976e-23	20.334	18.625	10.449	9.89	52.591	71.519
TRINITY_DN22152_c1_g1_i1	BulbRep	FlowerRep	2.62532	3.17846	1.70682e-24	2.84599e-23	2.004	2.232	2.073	2.592	9.687	9.664
TRINITY_DN22113_c3_g1_i11	BulbRep	FlowerRep	5.55821	1.65131	1.89163e-24	3.14904e-23	0.034	0.084	0.043	0.122	2.118	2.096
TRINITY_DN19005_c0_g1_i1	BulbRep	FlowerRep	2.18979	5.18894	1.98463e-24	3.30066e-23	15.476	12.871	32.567	29.963	41.784	53.866
TRINITY_DN747_c0_g1_i1	BulbRep	FlowerRep	4.48967	2.24735	2.02677e-24	3.36746e-23	0.303	0.16	0.776	0.796	3.481	4.794
TRINITY_DN28790_c1_g1_i5	BulbRep	FlowerRep	2.03569	4.95038	2.03909e-24	3.38684e-23	35.094	37.064	58.131	40.406	96.681	117.41
TRINITY_DN22885_c2_g1_i5	BulbRep	FlowerRep	3.07096	2.75808	2.18634e-24	3.62673e-23	0.859	1.12	1.254	1.227	6.179	6.076
TRINITY_DN28403_c0_g4_i3	BulbRep	FlowerRep	9.01459	1.64004	2.20785e-24	3.66005e-23	0	0	0.699	0.423	4.587	4.191
TRINITY_DN31438_c0_g3_i1	BulbRep	FlowerRep	2.514	4.66892	2.60941e-24	4.31876e-23	13.463	8.685	7.66	6.404	41.109	52.961
TRINITY_DN22633_c0_g1_i1	BulbRep	FlowerRep	2.00362	4.25128	2.62831e-24	4.34864e-23	10.028	9.249	6.449	5.892	29.129	27.95
TRINITY_DN16868_c0_g1_i4	BulbRep	FlowerRep	2.67123	3.19841	2.75792e-24	4.56015e-23	1.196	1.575	0.29	0.455	6.921	6.076
TRINITY_DN23047_c1_g2_i1	BulbRep	FlowerRep	3.25214	2.59591	3.09444e-24	5.10181e-23	0.817	1.002	1.314	2.487	6.867	5.94
TRINITY_DN28969_c3_g1_i1	BulbRep	FlowerRep	3.26266	2.65399	3.24972e-24	5.34753e-23	3.621	4.717	1.527	1.528	27.132	30.634
TRINITY_DN23626_c2_g1_i9	BulbRep	FlowerRep	2.81592	3.0475	3.27138e-24	5.38143e-23	1.566	1.533	0.222	0.479	7.798	8.699
TRINITY_DN24952_c5_g1_i4	BulbRep	FlowerRep	6.89795	1.6271	3.58238e-24	5.88174e-23	0	0.034	0.034	0	1.956	1.945
TRINITY_DN25561_c1_g4_i1	BulbRep	FlowerRep	2.7896	3.41987	3.59973e-24	5.90835e-23	5.406	3.782	4.563	6.201	21.074	26.337
TRINITY_DN26657_c1_g3_i3	BulbRep	FlowerRep	2.81698	3.39457	4.17029e-24	6.82954e-23	2.206	2.3	2.84	1.91	13.788	9.498
TRINITY_DN29077_c2_g2_i3	BulbRep	FlowerRep	2.74203	3.36436	4.26149e-24	6.97668e-23	2.181	2.03	1.049	1.292	9.309	11.729
TRINITY_DN27260_c0_g1_i13	BulbRep	FlowerRep	4.55494	2.43425	4.28388e-24	7.01111e-23	0.648	0.168	0.444	0	6.166	9.347
TRINITY_DN28942_c0_g1_i11	BulbRep	FlowerRep	2.37903	3.68241	4.67625e-24	7.64839e-23	1.726	2.081	2.499	3.519	6.84	7.764
TRINITY_DN25416_c1_g1_i5	BulbRep	FlowerRep	2.58599	3.88328	4.83431e-24	7.90188e-23	1.995	2.325	0.367	0.374	8.162	11.066
TRINITY_DN25965_c0_g2_i5	BulbRep	FlowerRep	2.09716	5.16074	8.43036e-24	1.36754e-22	11.417	13.891	39.834	32.06	35.348	44.398
TRINITY_DN21762_c5_g3_i3	BulbRep	FlowerRep	2.98978	2.92296	8.73102e-24	1.41586e-22	2.358	4.077	1.638	1.666	18.079	18.83
TRINITY_DN24731_c0_g3_i1	BulbRep	FlowerRep	2.28251	3.53853	1.03815e-23	1.67928e-22	1.836	1.954	1.706	1.934	6.935	6.754
TRINITY_DN25749_c0_g2_i2	BulbRep	FlowerRep	9.27463	1.87636	1.12234e-23	1.81317e-22	0	0	0	0.634	28.967	45.137
TRINITY_DN31203_c2_g5_i1	BulbRep	FlowerRep	9.03348	1.6501	1.12967e-23	1.82445e-22	0	0	0	0	33.297	39.649
TRINITY_DN26685_c3_g3_i1	BulbRep	FlowerRep	3.16355	2.66286	1.20208e-23	1.93834e-22	0.556	0.724	0.222	0.496	4.101	4.387
TRINITY_DN22848_c5_g1_i8	BulbRep	FlowerRep	6.96367	1.69786	1.24893e-23	2.01325e-22	0.008	0	1.254	1.682	0.877	0.648
TRINITY_DN17402_c0_g1_i1	BulbRep	FlowerRep	4.30881	2.22615	1.28057e-23	2.06296e-22	0.194	0.413	0.281	0.114	3.845	5.065
TRINITY_DN27950_c0_g2_i1	BulbRep	FlowerRep	3.20189	2.69262	1.31188e-23	2.11141e-22	0.345	0.27	0	0	2.402	1.869
TRINITY_DN22255_c4_g1_i2	BulbRep	FlowerRep	2.8316	4.02415	1.33112e-23	2.14171e-22	4.387	8.061	7.284	2.861	27.307	36.528
TRINITY_DN26631_c4_g1_i18	BulbRep	FlowerRep	6.05212	1.61402	1.33399e-23	2.14566e-22	0	0.261	0	0	6.732	7.236
TRINITY_DN3249_c0_g1_i2	BulbRep	FlowerRep	4.30044	1.93321	1.37723e-23	2.21451e-22	0.488	0.337	1.339	1.666	6.058	5.97
TRINITY_DN29015_c3_g1_i2	BulbRep	FlowerRep	3.98784	2.17187	1.43084e-23	2.29999e-22	0.37	0.724	2.26	1.967	6.719	5.94
TRINITY_DN842_c0_g1_i1	BulbRep	FlowerRep	4.18237	2.21919	1.56307e-23	2.5102e-22	0.985	0.607	3.796	3.267	9.835	12.437
TRINITY_DN30163_c2_g3_i1	BulbRep	FlowerRep	5.50369	1.59379	1.82257e-23	2.91782e-22	0.21	0.126	1.237	1.26	6.274	6.407
TRINITY_DN25670_c0_g9_i5	BulbRep	FlowerRep	3.16054	2.77591	1.84187e-23	2.9478e-22	3.511	1.786	2.875	1.552	16.892	18.83
TRINITY_DN23148_c3_g3_i1	BulbRep	FlowerRep	2.25218	5.03191	1.86141e-23	2.97813e-22	55.394	53.895	29.437	36.789	154.156	216.321
TRINITY_DN18280_c0_g1_i2	BulbRep	FlowerRep	2.47331	3.55496	1.90834e-23	3.05038e-22	1.44	1.777	1.314	1.105	6.085	7.176
TRINITY_DN31786_c0_g1_i1	BulbRep	FlowerRep	8.9608	1.58471	1.95419e-23	3.12269e-22	0	0	0	0	3.157	3.106
TRINITY_DN25764_c0_g2_i8	BulbRep	FlowerRep	3.42987	2.63398	2.64217e-23	4.20375e-22	5.616	4.246	25.735	20.081	34.053	43.689
TRINITY_DN20031_c0_g1_i2	BulbRep	FlowerRep	4.28375	1.9189	2.69019e-23	4.27751e-22	0.404	0.286	0.785	0.991	5.181	4.749
TRINITY_DN20882_c2_g2_i3	BulbRep	FlowerRep	3.45749	3.05169	2.73828e-23	4.35127e-22	1.6	1.744	0.478	0.642	10.739	16.538
TRINITY_DN18021_c0_g1_i1	BulbRep	FlowerRep	5.25112	1.73486	2.98177e-23	4.73381e-22	0.126	0.051	0.051	0.154	3.103	2.457
TRINITY_DN22158_c1_g1_i4	BulbRep	FlowerRep	2.66623	3.06499	3.37603e-23	5.3498e-22	1.591	1.988	0.418	0.715	8.243	8.352
TRINITY_DN30326_c2_g1_i1	BulbRep	FlowerRep	3.87462	2.35657	3.4067e-23	5.39674e-22	1.49	2.771	0.827	0.821	20.008	25.357
TRINITY_DN23173_c3_g4_i4	BulbRep	FlowerRep	3.37924	2.54622	3.41676e-23	5.40934e-22	0.918	1.474	2.081	2.649	8.54	9.513
TRINITY_DN25187_c0_g3_i1	BulbRep	FlowerRep	2.4357	3.31572	3.44865e-23	5.45647e-22	8.386	7.607	10.372	9.988	33.028	30.061
TRINITY_DN69692_c0_g1_i1	BulbRep	FlowerRep	3.12713	3.24139	3.52687e-23	5.57679e-22	3.461	5.711	1.842	2.072	24.325	33.619
TRINITY_DN29737_c0_g3_i2	BulbRep	FlowerRep	4.98503	2.00245	3.62045e-23	5.72125e-22	0.497	0.118	0	0	6.638	9.452
TRINITY_DN24293_c3_g2_i1	BulbRep	FlowerRep	2.85753	2.79526	4.27988e-23	6.73639e-22	2.484	2.384	3.574	5.087	13.06	13.056
TRINITY_DN22376_c1_g2_i4	BulbRep	FlowerRep	7.00041	1.70969	4.5576e-23	7.16253e-22	0.168	0	0	0.398	9.39	12.86
TRINITY_DN22394_c0_g1_i2	BulbRep	FlowerRep	2.15597	4.35128	4.7897e-23	7.52041e-22	16.722	20.158	1.996	2.243	53.859	65.383
TRINITY_DN20038_c0_g1_i2	BulbRep	FlowerRep	9.22422	1.82541	5.12198e-23	8.0274e-22	0	0	0.503	0.488	23.664	36.679
TRINITY_DN24387_c4_g5_i1	BulbRep	FlowerRep	2.69711	2.97748	5.76337e-23	9.00516e-22	3.301	3.588	2.167	3.389	16.23	16.613
TRINITY_DN26383_c4_g2_i6	BulbRep	FlowerRep	2.73559	2.97835	6.15507e-23	9.60841e-22	2.012	1.811	1.962	2.178	10.2	8.714
TRINITY_DN30509_c3_g2_i4	BulbRep	FlowerRep	2.01398	4.06492	6.91921e-23	1.07751e-21	4.74	4.869	1.774	1.78	14.126	14.623
TRINITY_DN29617_c1_g1_i1	BulbRep	FlowerRep	8.91587	1.54009	7.13941e-23	1.11113e-21	0	0	0	0	2.833	2.849
TRINITY_DN21157_c0_g1_i3	BulbRep	FlowerRep	4.96158	2.36343	7.34425e-23	1.14266e-21	0.354	0	0	0	3.467	5.668
TRINITY_DN22884_c0_g3_i1	BulbRep	FlowerRep	2.18509	5.51617	7.65975e-23	1.19112e-21	36.778	34.697	78.458	73.619	97.693	139.043
TRINITY_DN2260_c0_g1_i1	BulbRep	FlowerRep	4.6209	1.88751	7.8699e-23	1.22296e-21	0.168	0.278	0.136	0.203	3.764	4.493
TRINITY_DN29643_c0_g1_i7	BulbRep	FlowerRep	4.49184	1.94201	8.94207e-23	1.38622e-21	0.253	0.084	0.136	0	2.86	3.287
TRINITY_DN22343_c4_g2_i11	BulbRep	FlowerRep	2.30103	3.48407	8.96681e-23	1.38964e-21	2.172	1.828	2.15	2.056	7.366	7.342
TRINITY_DN26935_c5_g1_i4	BulbRep	FlowerRep	3.49467	2.73234	9.07367e-23	1.40578e-21	4.867	1.348	4.188	4.99	24.784	28.659
TRINITY_DN17965_c0_g1_i2	BulbRep	FlowerRep	5.82617	1.89432	1.11438e-22	1.72235e-21	0.076	0.194	0	0	4.897	7.357
TRINITY_DN16762_c0_g1_i1	BulbRep	FlowerRep	2.73197	3.47665	1.31204e-22	2.02359e-21	3.477	2.62	0.281	0.382	12.965	17.382
TRINITY_DN29741_c0_g1_i3	BulbRep	FlowerRep	5.35543	1.83432	1.41276e-22	2.17435e-21	0	0.211	0	0.073	2.523	3.091
TRINITY_DN24004_c1_g5_i2	BulbRep	FlowerRep	3.17761	3.50473	1.49866e-22	2.30519e-21	4.462	2.005	1.032	2.105	18.376	25.84
TRINITY_DN14636_c0_g1_i2	BulbRep	FlowerRep	2.43102	3.32612	1.54243e-22	2.37179e-21	2.661	2.005	4.956	4.9	9.943	8.925
TRINITY_DN25259_c3_g1_i1	BulbRep	FlowerRep	2.95405	3.21042	1.56253e-22	2.40126e-21	2.619	4.675	7.532	6.054	17.944	22.9
TRINITY_DN18383_c0_g1_i2	BulbRep	FlowerRep	6.96376	1.70845	1.70224e-22	2.61191e-21	0	0.042	0.264	0.276	2.995	1.975
TRINITY_DN30763_c1_g1_i1	BulbRep	FlowerRep	2.28011	4.58117	2.23769e-22	3.41636e-21	6.466	7.034	5.067	5.039	20.17	28.041
TRINITY_DN27344_c5_g5_i4	BulbRep	FlowerRep	9.20835	1.85629	2.32878e-22	3.55438e-21	0	0	0	0	12.331	6.844
TRINITY_DN25582_c2_g4_i1	BulbRep	FlowerRep	2.5689	3.09758	2.75579e-22	4.19988e-21	2.231	1.71	0.572	1.105	9.134	8.382
TRINITY_DN22709_c3_g5_i1	BulbRep	FlowerRep	2.51579	3.4124	2.77614e-22	4.22964e-21	2.677	3.656	1.936	1.894	12.291	14.307
TRINITY_DN23736_c2_g1_i4	BulbRep	FlowerRep	2.74673	2.80366	3.00449e-22	4.56942e-21	11.325	11.591	21.777	17.342	53.791	53.383
TRINITY_DN27007_c4_g1_i18	BulbRep	FlowerRep	2.18374	3.89745	3.3911e-22	5.1437e-21	2.4	2.064	2.388	2.666	7.016	8.171
TRINITY_DN12225_c0_g1_i1	BulbRep	FlowerRep	4.41328	2.19057	3.4359e-22	5.20858e-21	0.177	0.505	0	0	4.479	6.166
TRINITY_DN29511_c2_g2_i3	BulbRep	FlowerRep	3.4872	3.05717	3.80698e-22	5.75753e-21	2.155	0.952	0.409	0.593	10.766	15.905
TRINITY_DN27325_c0_g1_i5	BulbRep	FlowerRep	2.40823	4.06016	3.87718e-22	5.86196e-21	2.223	2.359	0.904	1.04	10.888	7.146
TRINITY_DN25858_c2_g4_i1	BulbRep	FlowerRep	4.08261	2.12855	3.92039e-22	5.92381e-21	0.53	0.463	1.612	1.382	5.68	7.236
TRINITY_DN24231_c3_g1_i1	BulbRep	FlowerRep	2.55746	3.18769	4.0108e-22	6.05864e-21	3.519	3.58	3.207	1.585	14.436	16.508
TRINITY_DN22709_c3_g3_i7	BulbRep	FlowerRep	2.06083	3.94786	4.06514e-22	6.13892e-21	2.206	1.794	1.885	2.015	6.53	5.955
TRINITY_DN26515_c1_g1_i1	BulbRep	FlowerRep	2.53595	3.69683	4.36852e-22	6.58933e-21	2.492	3.74	11.37	9.63	11.724	14.835
TRINITY_DN24322_c2_g6_i5	BulbRep	FlowerRep	2.00538	4.09476	4.56899e-22	6.88766e-21	9.262	9.477	7.037	5.973	26.322	28.96
TRINITY_DN30028_c1_g2_i6	BulbRep	FlowerRep	2.71471	3.26083	4.70995e-22	7.09391e-21	3.132	2.005	1.655	2.332	11.657	13.915
TRINITY_DN21799_c0_g1_i8	BulbRep	FlowerRep	2.09315	4.24018	4.77553e-22	7.19059e-21	12.714	12.122	10.594	9.216	34.903	42.936
TRINITY_DN22124_c2_g1_i2	BulbRep	FlowerRep	3.54232	2.49411	4.82673e-22	7.26554e-21	2.315	1.954	1.049	0.423	15.826	21.332
TRINITY_DN24162_c1_g2_i2	BulbRep	FlowerRep	7.21006	1.90676	5.01016e-22	7.53503e-21	0	0.236	0	0	10.78	19.191
TRINITY_DN27948_c4_g2_i7	BulbRep	FlowerRep	2.21987	3.96487	5.33444e-22	8.01101e-21	4.092	5.172	7.575	10.199	17.917	13.689
TRINITY_DN23039_c2_g2_i10	BulbRep	FlowerRep	2.10403	4.33136	5.57504e-22	8.36255e-21	3.865	3.647	4.461	3.486	10.699	13.372
TRINITY_DN23119_c1_g3_i3	BulbRep	FlowerRep	2.48924	3.17747	5.94639e-22	8.90659e-21	3.393	3.698	1.382	1.43	14.072	15.302
TRINITY_DN22202_c2_g11_i1	BulbRep	FlowerRep	2.11397	4.35359	6.26055e-22	9.37441e-21	31.162	28.059	37.881	35.213	81.611	103.073
TRINITY_DN28457_c2_g1_i5	BulbRep	FlowerRep	8.8515	1.47736	6.81796e-22	1.01853e-20	0	0	0	0	3.467	3.422
TRINITY_DN22405_c2_g1_i1	BulbRep	FlowerRep	2.24851	4.26123	7.4159e-22	1.10689e-20	4.404	5.56	5.672	5.225	15.124	19.779
TRINITY_DN24182_c2_g4_i1	BulbRep	FlowerRep	3.10713	3.25937	7.5334e-22	1.1241e-20	1.743	1.82	1.911	2.121	14.288	8.382
TRINITY_DN22939_c0_g3_i1	BulbRep	FlowerRep	3.59539	2.2701	8.36347e-22	1.24615e-20	1.633	1.592	0.964	1.17	16.406	12.407
TRINITY_DN22683_c3_g4_i1	BulbRep	FlowerRep	2.84207	2.70808	8.53652e-22	1.27157e-20	1.381	1.179	1.774	1.097	7.326	6.377
TRINITY_DN28937_c1_g1_i3	BulbRep	FlowerRep	3.74062	2.45986	9.32013e-22	1.38468e-20	2.012	1.39	2.098	1.804	14.531	20.774
TRINITY_DN19650_c0_g2_i1	BulbRep	FlowerRep	3.99117	2.04993	9.45132e-22	1.40377e-20	0.53	0.649	4.359	3.088	6.463	7.553
TRINITY_DN22737_c2_g1_i1	BulbRep	FlowerRep	2.85551	2.89279	1.02777e-21	1.52518e-20	2.602	2.426	4.427	7.29	12.196	14.774
TRINITY_DN21624_c2_g8_i2	BulbRep	FlowerRep	2.02831	4.88608	1.09323e-21	1.61952e-20	20.629	24.142	22.817	19.106	58.486	74.7
TRINITY_DN22143_c3_g7_i1	BulbRep	FlowerRep	8.89806	1.51589	1.13476e-21	1.6791e-20	0	0	0	0	7.528	8.91
TRINITY_DN18422_c0_g1_i1	BulbRep	FlowerRep	3.52027	2.3566	1.37427e-21	2.02942e-20	0.337	0.421	0.119	0.081	3.71	2.729
TRINITY_DN20000_c0_g2_i2	BulbRep	FlowerRep	2.36689	3.88004	1.60661e-21	2.36369e-20	3.461	2.123	7.856	6.542	10.078	11.623
TRINITY_DN24679_c1_g2_i1	BulbRep	FlowerRep	2.65174	3.24331	1.75715e-21	2.58221e-20	4.201	4.389	2.926	3.722	17.377	22.478
TRINITY_DN24438_c0_g2_i1	BulbRep	FlowerRep	2.03275	4.53083	1.77834e-21	2.6126e-20	17.395	18.49	25.044	19.78	47.504	59.851
TRINITY_DN26131_c2_g1_i2	BulbRep	FlowerRep	2.08762	5.44356	2.13599e-21	3.13088e-20	17.143	13.958	18.996	18.456	41.743	56.052
TRINITY_DN26293_c0_g1_i3	BulbRep	FlowerRep	3.49324	2.17084	2.63087e-21	3.8431e-20	0.665	0.522	0.64	0.293	5.356	4.734
TRINITY_DN28897_c1_g1_i1	BulbRep	FlowerRep	2.40214	3.32864	2.82993e-21	4.12685e-20	1.861	1.82	0	0	8.041	6.377
TRINITY_DN30476_c1_g3_i2	BulbRep	FlowerRep	4.0818	2.33763	2.92131e-21	4.25528e-20	0.758	0	1.433	1.162	5.68	4.477
TRINITY_DN23734_c0_g2_i1	BulbRep	FlowerRep	3.5544	2.14421	2.97549e-21	4.33174e-20	0.994	1.078	0	0	8.432	9.558
TRINITY_DN30084_c1_g3_i3	BulbRep	FlowerRep	2.47809	3.33235	3.06374e-21	4.4539e-20	1.423	1.247	1.083	0.658	6.368	4.794
TRINITY_DN21926_c1_g12_i1	BulbRep	FlowerRep	2.06748	3.75049	3.09101e-21	4.49229e-20	4.286	4.069	2.755	3.129	12.696	13.327
TRINITY_DN31181_c0_g1_i13	BulbRep	FlowerRep	4.4333	1.71206	3.12531e-21	4.54085e-20	0.834	0.758	5.161	3.998	12.925	13.071
TRINITY_DN30487_c1_g7_i1	BulbRep	FlowerRep	2.71479	3.222	3.5377e-21	5.12986e-20	2.72	4.532	1.544	1.577	19.549	14.819
TRINITY_DN25879_c1_g4_i1	BulbRep	FlowerRep	8.8377	1.4705	3.55132e-21	5.14816e-20	0.025	0	5.357	5.518	3.98	3.287
TRINITY_DN26230_c1_g6_i4	BulbRep	FlowerRep	2.02717	3.86039	3.67882e-21	5.32998e-20	8.352	9.603	12.923	12.824	26.052	27.362
TRINITY_DN21303_c0_g2_i1	BulbRep	FlowerRep	3.5073	2.79837	3.76251e-21	5.44664e-20	2.677	1.55	1.621	2.316	14.112	21.468
TRINITY_DN27172_c3_g5_i2	BulbRep	FlowerRep	2.48695	3.60368	3.88401e-21	5.6146e-20	2.24	3.159	2.005	1.999	9.808	12.498
TRINITY_DN15960_c1_g1_i1	BulbRep	FlowerRep	2.09671	3.8753	3.90591e-21	5.64277e-20	7.233	9.131	4.862	5.104	24.312	26.895
TRINITY_DN21519_c0_g3_i2	BulbRep	FlowerRep	3.94965	2.1278	4.11951e-21	5.94501e-20	0.892	1.735	0.631	1.065	13.087	16.478
TRINITY_DN29731_c1_g1_i10	BulbRep	FlowerRep	2.45574	3.32421	4.12348e-21	5.94907e-20	6.559	4.734	4.794	5.835	21.357	24.498
TRINITY_DN22507_c0_g1_i1	BulbRep	FlowerRep	4.34491	2.09661	4.40819e-21	6.3509e-20	0.438	0	0	0	3.413	4.266
TRINITY_DN22726_c3_g5_i1	BulbRep	FlowerRep	2.17529	3.67638	4.41013e-21	6.35193e-20	1.751	1.71	2.806	2.698	6.476	5.126
TRINITY_DN54468_c0_g1_i1	BulbRep	FlowerRep	2.19881	3.7938	5.04244e-21	7.23425e-20	7.729	7.101	94.34	79.966	22.693	27.649
TRINITY_DN31015_c1_g3_i2	BulbRep	FlowerRep	2.01499	5.95386	5.59836e-21	8.01615e-20	152.5	137.247	218.288	175.966	341.515	482.694
TRINITY_DN24009_c2_g2_i1	BulbRep	FlowerRep	3.43398	2.71774	5.82796e-21	8.33794e-20	0.379	1.112	0.341	0.699	5.181	6.467
TRINITY_DN22808_c0_g1_i1	BulbRep	FlowerRep	3.13394	2.43515	6.52408e-21	9.31312e-20	0.985	0.969	0	0	6.989	5.774
TRINITY_DN29275_c0_g1_i2	BulbRep	FlowerRep	8.78766	1.4138	6.6808e-21	9.52626e-20	0	0	1.015	0.146	6.436	6.467
TRINITY_DN26505_c2_g1_i3	BulbRep	FlowerRep	2.18732	3.41457	6.8385e-21	9.74571e-20	3.469	3.757	1.552	2.934	12.426	11.94
TRINITY_DN21799_c0_g1_i4	BulbRep	FlowerRep	4.92444	1.71287	6.99243e-21	9.95956e-20	0.236	0.438	0.145	0.065	7.029	8.865
TRINITY_DN20213_c0_g1_i4	BulbRep	FlowerRep	3.40859	2.44191	7.77344e-21	1.10322e-19	1.987	2.224	1.373	1.585	14.207	18.875
TRINITY_DN29402_c0_g1_i10	BulbRep	FlowerRep	8.85129	1.46905	8.17188e-21	1.15881e-19	0	0	0.102	0	2.523	3.06
TRINITY_DN29714_c4_g1_i7	BulbRep	FlowerRep	5.0859	1.56257	8.75027e-21	1.24014e-19	0.194	0	0	0	2.725	2.985
TRINITY_DN15457_c0_g1_i1	BulbRep	FlowerRep	8.92836	1.53747	9.06838e-21	1.28452e-19	0	0	0.111	0	4.938	6.814
TRINITY_DN23593_c0_g1_i1	BulbRep	FlowerRep	2.00592	3.79973	9.27973e-21	1.31373e-19	6.492	7.497	9.033	8.208	20.723	20.518
TRINITY_DN21799_c0_g1_i5	BulbRep	FlowerRep	2.0798	3.6313	9.43282e-21	1.33467e-19	9.742	11.136	6.346	5.209	32.191	31.78
TRINITY_DN24829_c7_g2_i5	BulbRep	FlowerRep	2.14659	3.71285	9.47852e-21	1.34077e-19	5.835	7.219	4.717	5.656	20.049	22.387
TRINITY_DN20156_c0_g1_i5	BulbRep	FlowerRep	2.06723	3.99193	9.75977e-21	1.37979e-19	3.966	5.366	6.252	4.965	13.775	14.985
TRINITY_DN30131_c0_g2_i2	BulbRep	FlowerRep	2.68883	3.10945	9.99039e-21	1.41162e-19	2.307	3.091	4.853	4.876	11.36	14.035
TRINITY_DN21466_c3_g4_i1	BulbRep	FlowerRep	3.12893	2.43411	1.02722e-20	1.45025e-19	3.115	4.734	21.197	19.634	23.556	25.644
TRINITY_DN26520_c2_g1_i18	BulbRep	FlowerRep	3.48474	2.08459	1.14327e-20	1.61143e-19	0.716	0.75	0.657	0.528	6.355	6.136
TRINITY_DN67643_c0_g1_i1	BulbRep	FlowerRep	2.99907	2.46665	1.29584e-20	1.82148e-19	0.648	0.615	1.808	1.682	4.007	3.558
TRINITY_DN23638_c2_g1_i1	BulbRep	FlowerRep	2.85566	2.67447	1.37447e-20	1.92937e-19	3.553	2.375	8.726	9.321	15.772	16.161
TRINITY_DN22918_c0_g4_i1	BulbRep	FlowerRep	3.98468	2.26363	1.47191e-20	2.06333e-19	0.455	1.011	0.213	0.219	7.043	9.98
TRINITY_DN29523_c3_g1_i1	BulbRep	FlowerRep	2.22864	5.3295	1.4797e-20	2.07367e-19	26.783	23.409	52.024	49.134	68.834	103.359
TRINITY_DN29862_c3_g1_i1	BulbRep	FlowerRep	3.44621	2.12836	1.50298e-20	2.10458e-19	1.036	1.019	0	0.122	8.189	8.593
TRINITY_DN34490_c0_g1_i1	BulbRep	FlowerRep	3.30514	2.352	1.51625e-20	2.12258e-19	1.128	0.741	17.375	16.278	7.825	6.151
TRINITY_DN29326_c1_g7_i1	BulbRep	FlowerRep	2.95374	2.81921	1.5334e-20	2.14484e-19	1.339	1.735	5.843	7.639	10.267	7.176
TRINITY_DN30345_c0_g1_i8	BulbRep	FlowerRep	2.55898	2.89184	1.59451e-20	2.2279e-19	2.416	2.923	5.647	4.242	11.981	11.066
TRINITY_DN24952_c5_g1_i3	BulbRep	FlowerRep	8.77215	1.39792	1.71464e-20	2.39379e-19	0	0	0	0	3.171	3.271
TRINITY_DN26572_c0_g1_i2	BulbRep	FlowerRep	2.08993	4.25986	1.77626e-20	2.47847e-19	14.364	15.811	13.997	16.456	40.812	53.021
TRINITY_DN27649_c1_g2_i1	BulbRep	FlowerRep	2.28008	3.87939	1.89058e-20	2.63227e-19	8.395	9.611	44.841	39.747	27.536	36.574
TRINITY_DN20307_c0_g1_i4	BulbRep	FlowerRep	2.14049	4.04625	1.92071e-20	2.67349e-19	4.74	3.487	3.045	3.072	12.426	14.714
TRINITY_DN17340_c0_g1_i1	BulbRep	FlowerRep	2.47733	3.09351	2.06546e-20	2.87187e-19	2.568	2.072	2.235	1.317	10.497	8.744
TRINITY_DN28002_c7_g3_i2	BulbRep	FlowerRep	3.24568	2.31164	2.10103e-20	2.91974e-19	0.951	1.811	1.126	0.894	9.754	9.226
TRINITY_DN24338_c3_g4_i1	BulbRep	FlowerRep	8.79993	1.43643	2.13579e-20	2.96725e-19	0	0	0	0	5.073	3.874
TRINITY_DN26884_c5_g2_i1	BulbRep	FlowerRep	2.86356	2.76181	2.43685e-20	3.38093e-19	6.753	6.688	7.617	6.485	31.597	39.287
TRINITY_DN26728_c1_g3_i4	BulbRep	FlowerRep	3.46407	2.13793	2.57308e-20	3.56897e-19	0.514	0.312	0.81	0.731	3.4	3.633
TRINITY_DN28294_c0_g1_i15	BulbRep	FlowerRep	3.41163	2.2513	3.02436e-20	4.1825e-19	1.095	1.643	0.862	0.293	9.862	11.548
TRINITY_DN26718_c3_g3_i1	BulbRep	FlowerRep	5.03847	1.52012	3.27402e-20	4.52169e-19	0.337	0.135	0.136	0.138	5.855	6.859
TRINITY_DN31417_c2_g3_i2	BulbRep	FlowerRep	4.77943	1.85714	3.3423e-20	4.61475e-19	0	0.303	1.877	1.04	3.386	2.397
TRINITY_DN20905_c0_g2_i1	BulbRep	FlowerRep	2.58525	3.13207	3.35642e-20	4.63299e-19	2.416	1.921	1.16	2.3	8.689	10.855
TRINITY_DN40212_c0_g1_i1	BulbRep	FlowerRep	3.63243	2.50181	3.58002e-20	4.93501e-19	0.581	0.446	0.375	0.439	3.886	5.834
TRINITY_DN29046_c2_g1_i12	BulbRep	FlowerRep	2.98223	3.22584	3.81642e-20	5.25383e-19	0.741	0.539	12.343	11.385	4.776	2.834
TRINITY_DN24885_c2_g3_i2	BulbRep	FlowerRep	2.34839	3.28189	3.82671e-20	5.26519e-19	3.957	3.892	3.318	3.023	13.708	15.965
TRINITY_DN30635_c5_g3_i1	BulbRep	FlowerRep	6.62786	1.36003	3.82999e-20	5.26828e-19	0.118	0	0.281	0.577	6.206	6.196
TRINITY_DN23180_c0_g1_i5	BulbRep	FlowerRep	4.56284	1.81652	3.88864e-20	5.34468e-19	0.328	0.16	1.109	0.748	3.872	5.337
TRINITY_DN22412_c4_g1_i9	BulbRep	FlowerRep	6.66475	1.40306	4.1387e-20	5.67773e-19	0.202	0	0	1.414	11.468	9.272
TRINITY_DN29560_c3_g6_i2	BulbRep	FlowerRep	4.23036	1.87249	4.17739e-20	5.72928e-19	0.522	1.12	8.001	8.444	9.768	11.729
TRINITY_DN25700_c0_g2_i8	BulbRep	FlowerRep	8.71715	1.34572	4.63844e-20	6.34637e-19	0	0	2.371	2.958	14.922	14.955
TRINITY_DN22067_c1_g10_i1	BulbRep	FlowerRep	2.03034	3.84329	4.91297e-20	6.70769e-19	18.01	21.859	14.62	14.262	55.41	61.539
TRINITY_DN23588_c1_g1_i4	BulbRep	FlowerRep	2.76572	2.61045	5.14198e-20	7.01105e-19	1.701	2.089	2.081	2.17	9.498	9.528
TRINITY_DN26970_c0_g2_i5	BulbRep	FlowerRep	2.70048	2.6935	5.20135e-20	7.08635e-19	1.524	1.373	1.655	1.78	6.894	7.342
TRINITY_DN31046_c0_g5_i1	BulbRep	FlowerRep	3.57263	2.95628	6.39992e-20	8.68247e-19	2.122	1.508	1.058	1.081	11.765	20.669
TRINITY_DN23831_c1_g1_i1	BulbRep	FlowerRep	5.77822	1.35375	6.4179e-20	8.70456e-19	0.109	0.135	0	0	6.085	5.307
TRINITY_DN25520_c1_g1_i13	BulbRep	FlowerRep	2.02036	4.3833	6.54443e-20	8.86681e-19	10.929	11.161	8.811	6.729	28.602	37.071
TRINITY_DN21523_c5_g1_i2	BulbRep	FlowerRep	3.35979	2.55687	6.85424e-20	9.26702e-19	0.901	0.421	1.39	0.926	4.466	5.88
TRINITY_DN22777_c1_g1_i3	BulbRep	FlowerRep	2.04414	3.91289	7.20501e-20	9.72591e-19	7.249	5.863	6.449	4.957	18.74	21.498
TRINITY_DN23148_c3_g1_i1	BulbRep	FlowerRep	2.16385	3.36484	7.52535e-20	1.01557e-18	11.544	12.838	9.579	8.427	40.866	37.614
TRINITY_DN23892_c4_g1_i1	BulbRep	FlowerRep	2.11936	3.76757	8.41215e-20	1.13286e-18	2.181	1.996	2.064	2.17	7.69	5.789
TRINITY_DN29439_c2_g1_i1	BulbRep	FlowerRep	8.99065	1.58925	8.43608e-20	1.13579e-18	0	0	0	0	4.439	7.086
TRINITY_DN30876_c0_g4_i1	BulbRep	FlowerRep	2.45835	3.31039	8.58629e-20	1.1548e-18	3.553	3.15	68.512	59.544	12.089	15.377
TRINITY_DN23594_c1_g3_i4	BulbRep	FlowerRep	3.22881	2.48147	8.8161e-20	1.1854e-18	1.052	2.814	4.495	5.754	13.046	12.362
TRINITY_DN3073_c0_g1_i2	BulbRep	FlowerRep	8.70086	1.32911	9.02329e-20	1.21262e-18	0	0	0	0	2.429	2.472
TRINITY_DN18931_c0_g1_i1	BulbRep	FlowerRep	2.02532	4.27464	9.7855e-20	1.31334e-18	4.345	3.311	5.988	4.965	10.577	12.739
TRINITY_DN3526_c0_g1_i1	BulbRep	FlowerRep	4.24366	1.87391	1.04927e-19	1.40715e-18	0.177	0.177	0	0	2.253	2.94
TRINITY_DN21833_c1_g1_i3	BulbRep	FlowerRep	2.39055	3.33348	1.25912e-19	1.68242e-18	4.892	4.684	19.388	14.717	16.419	20.488
TRINITY_DN26649_c3_g1_i1	BulbRep	FlowerRep	2.0015	4.15123	1.2924e-19	1.726e-18	5.7	7.042	2.15	2.568	17.094	20.609
TRINITY_DN30530_c1_g6_i1	BulbRep	FlowerRep	6.79896	1.50585	1.32896e-19	1.77437e-18	0.152	0	0.179	0	7.178	10.613
TRINITY_DN30664_c0_g3_i2	BulbRep	FlowerRep	3.86237	1.81741	1.34725e-19	1.79784e-18	0.421	0.623	0.606	0.309	5.963	5.352
TRINITY_DN21532_c2_g2_i1	BulbRep	FlowerRep	2.36819	3.07502	1.35481e-19	1.80747e-18	4.227	4.043	7.242	7.623	17.053	14.231
TRINITY_DN22124_c2_g1_i7	BulbRep	FlowerRep	4.62909	1.87216	1.48413e-19	1.97691e-18	0.64	0.387	1.16	0.772	7.312	11.246
TRINITY_DN22124_c2_g1_i9	BulbRep	FlowerRep	5.20251	2.57353	1.55126e-19	2.06473e-18	0.884	0	2.422	1.333	8.378	18.95
TRINITY_DN28274_c4_g4_i1	BulbRep	FlowerRep	4.26893	1.74415	1.57299e-19	2.09311e-18	0.876	1.769	5.851	3.771	16.919	19.99
TRINITY_DN30897_c2_g1_i5	BulbRep	FlowerRep	2.03143	3.74254	1.6694e-19	2.21796e-18	20.578	18.17	26.485	19.772	53.265	61.027
TRINITY_DN26111_c1_g1_i5	BulbRep	FlowerRep	6.7036	1.4204	1.81168e-19	2.40451e-18	0.168	0	0.512	2.04	7.771	10.372
TRINITY_DN24733_c3_g4_i3	BulbRep	FlowerRep	2.05145	4.37245	1.84419e-19	2.44701e-18	10.398	7.918	27.807	21.34	25.095	31.433
TRINITY_DN23047_c2_g2_i5	BulbRep	FlowerRep	2.08187	4.00115	1.8893e-19	2.50493e-18	5.574	4.363	3.659	4.648	14.18	17.277
TRINITY_DN18882_c0_g1_i2	BulbRep	FlowerRep	8.97788	1.57499	1.98737e-19	2.63156e-18	0	0	0.154	0	2.051	3.377
TRINITY_DN17781_c0_g1_i3	BulbRep	FlowerRep	2.74648	3.02406	2.06905e-19	2.73619e-18	1.364	2.005	6.304	8.354	7.259	9.407
TRINITY_DN75654_c0_g1_i1	BulbRep	FlowerRep	2.45066	2.90035	2.19377e-19	2.89591e-18	2.113	1.811	2.269	1.869	8.028	7.99
TRINITY_DN20093_c1_g1_i1	BulbRep	FlowerRep	4.41723	1.86891	2.38015e-19	3.13631e-18	0.185	0.227	1.075	1.276	2.712	3.95
TRINITY_DN19904_c0_g2_i1	BulbRep	FlowerRep	3.0152	2.38018	2.40787e-19	3.17202e-18	0.615	0.657	2.192	2.064	3.67	4.086
TRINITY_DN21507_c4_g3_i1	BulbRep	FlowerRep	4.07521	1.72985	2.46991e-19	3.25208e-18	0.303	0.337	1.22	1.642	4.506	4.055
TRINITY_DN17511_c0_g1_i1	BulbRep	FlowerRep	4.92426	1.42157	2.72688e-19	3.57942e-18	0.118	0.152	1.561	0.439	3.157	3.241
TRINITY_DN18733_c0_g1_i2	BulbRep	FlowerRep	2.78719	2.50626	2.78055e-19	3.64735e-18	0.707	0.708	1.356	1.349	3.629	3.709
TRINITY_DN29540_c0_g1_i13	BulbRep	FlowerRep	3.30764	2.21371	3.42344e-19	4.47888e-18	1.617	0.607	2.491	2.235	8.837	8.261
TRINITY_DN28706_c1_g1_i4	BulbRep	FlowerRep	2.27877	3.18664	3.50527e-19	4.58478e-18	2.694	2.578	2.858	1.78	9.053	10.146
TRINITY_DN30547_c1_g1_i10	BulbRep	FlowerRep	2.27838	3.44043	3.50772e-19	4.58682e-18	1.726	1.188	2.721	1.593	4.992	5.623
TRINITY_DN21536_c0_g1_i1	BulbRep	FlowerRep	3.8366	1.79077	3.52606e-19	4.60856e-18	0.699	0.708	0.546	0.423	7.933	7.101
TRINITY_DN28112_c4_g2_i5	BulbRep	FlowerRep	3.27413	2.48134	3.72027e-19	4.85857e-18	1.979	0.893	0	0.122	9.377	11.97
TRINITY_DN27958_c2_g3_i1	BulbRep	FlowerRep	3.39424	2.41158	3.72491e-19	4.8634e-18	3.183	1.373	104.73	87.369	15.785	20.699
TRINITY_DN28526_c1_g1_i7	BulbRep	FlowerRep	3.88411	2.2922	3.75863e-19	4.90617e-18	0.261	0.354	1.066	1.138	4.182	2.457
TRINITY_DN21513_c2_g3_i2	BulbRep	FlowerRep	2.18405	3.49206	3.86951e-19	5.04578e-18	22.043	26.021	17.017	11.946	70.467	83.685
TRINITY_DN22206_c3_g5_i6	BulbRep	FlowerRep	2.63239	2.73429	3.94879e-19	5.14394e-18	2.088	1.929	1.416	1.861	8.662	9.905
TRINITY_DN22713_c3_g1_i1	BulbRep	FlowerRep	3.6854	1.88702	4.26605e-19	5.54457e-18	0.438	0.472	0.742	0.398	4.601	4.206
TRINITY_DN26636_c1_g2_i1	BulbRep	FlowerRep	2.01574	6.03308	4.72284e-19	6.1166e-18	28.358	21.582	24.643	21.422	62.804	86.293
TRINITY_DN21038_c0_g1_i2	BulbRep	FlowerRep	2.14522	3.5494	4.75711e-19	6.15943e-18	3.562	2.738	6.713	5.225	11.495	9.287
TRINITY_DN29091_c1_g3_i1	BulbRep	FlowerRep	3.00216	2.40814	4.97341e-19	6.42655e-18	2.661	1.499	2.269	2.145	11.873	12.769
TRINITY_DN17535_c0_g1_i2	BulbRep	FlowerRep	2.0821	4.37832	5.24982e-19	6.7769e-18	4.26	5.13	4.828	5.851	12.493	16.915
TRINITY_DN31203_c2_g1_i3	BulbRep	FlowerRep	6.55334	1.29248	5.35891e-19	6.91251e-18	0	2.906	0	0	101.741	107.867
TRINITY_DN26085_c2_g2_i1	BulbRep	FlowerRep	2.87564	3.20157	5.43588e-19	7.00827e-18	0.631	1.306	1.757	1.081	4.533	6.06
TRINITY_DN29311_c4_g1_i8	BulbRep	FlowerRep	3.64805	1.9647	5.91305e-19	7.6044e-18	0.884	1.466	0.171	0	11.414	9.603
TRINITY_DN30284_c0_g1_i4	BulbRep	FlowerRep	3.65802	1.952	6.11483e-19	7.8553e-18	2.189	1.087	1.842	0.837	14.935	17.322
TRINITY_DN22826_c2_g1_i3	BulbRep	FlowerRep	8.64696	1.27635	6.32176e-19	8.11579e-18	0	0	0	0	4.385	4.523
TRINITY_DN21714_c2_g6_i2	BulbRep	FlowerRep	3.7823	2.33829	6.72821e-19	8.61821e-18	1.12	1.221	2.789	2.844	9.228	14.819
TRINITY_DN24835_c1_g3_i8	BulbRep	FlowerRep	3.52977	1.94169	6.95342e-19	8.89782e-18	0.918	0.564	0.955	0.642	6.773	6.362
TRINITY_DN23736_c2_g1_i2	BulbRep	FlowerRep	8.68139	1.32035	6.96946e-19	8.91169e-18	0	0	0	0	34.606	27.573
TRINITY_DN27564_c1_g1_i5	BulbRep	FlowerRep	6.68796	1.40733	7.0754e-19	9.03816e-18	0	0.244	0	0.479	9.066	12.814
TRINITY_DN87298_c0_g1_i1	BulbRep	FlowerRep	6.68796	1.40733	7.08818e-19	9.05222e-18	0	0.118	0	0	4.331	6.121
TRINITY_DN25328_c1_g2_i3	BulbRep	FlowerRep	2.30886	3.10753	8.44689e-19	1.0758e-17	4.176	3.597	2.985	3.6	13.573	15.046
TRINITY_DN30914_c2_g1_i21	BulbRep	FlowerRep	8.651	1.27812	9.15545e-19	1.16345e-17	0	0	0	0	30.289	33.89
TRINITY_DN30524_c5_g7_i1	BulbRep	FlowerRep	4.69955	1.5062	9.16513e-19	1.16439e-17	0.312	0.093	0.734	1.032	4.668	3.92
TRINITY_DN21235_c7_g1_i6	BulbRep	FlowerRep	2.97343	2.39779	9.17565e-19	1.16515e-17	0.522	0.691	1.416	1.674	3.305	3.724
TRINITY_DN30545_c2_g1_i15	BulbRep	FlowerRep	3.35566	2.04483	9.57884e-19	1.21545e-17	1.558	0.952	4.299	2.812	10.335	9.121
TRINITY_DN23192_c6_g9_i3	BulbRep	FlowerRep	8.67615	1.29885	9.98647e-19	1.26623e-17	0	0	0	0	7.987	9.452
TRINITY_DN22508_c4_g3_i3	BulbRep	FlowerRep	2.05106	4.86312	1.01512e-18	1.28649e-17	3.587	4.591	5.357	5.867	15.084	9.98
TRINITY_DN28533_c1_g1_i3	BulbRep	FlowerRep	3.37372	2.13193	1.19284e-18	1.50503e-17	0.749	0.539	0.444	0	4.601	5.563
TRINITY_DN24611_c2_g2_i3	BulbRep	FlowerRep	4.42619	1.70762	1.21137e-18	1.52654e-17	0.219	0.531	33.224	28.589	5.019	6.136
TRINITY_DN53732_c0_g1_i1	BulbRep	FlowerRep	8.8402	1.49028	1.21904e-18	1.53582e-17	0	0	0	0	11.913	6.935
TRINITY_DN24566_c1_g4_i3	BulbRep	FlowerRep	2.55467	3.23547	1.24972e-18	1.57332e-17	0.808	0.783	0.102	0.081	4.196	2.744
TRINITY_DN26613_c0_g2_i1	BulbRep	FlowerRep	3.65794	1.86245	1.26135e-18	1.58757e-17	0.295	0.32	0	0	2.914	2.638
TRINITY_DN24042_c3_g1_i4	BulbRep	FlowerRep	8.69326	1.33523	1.31028e-18	1.64795e-17	0	0	0	0	3.063	2.231
TRINITY_DN24267_c1_g4_i3	BulbRep	FlowerRep	2.12006	3.87729	1.34093e-18	1.68526e-17	4.631	6.764	7.737	9.224	16.649	19.689
TRINITY_DN29915_c1_g2_i1	BulbRep	FlowerRep	8.79655	1.44497	1.51551e-18	1.89725e-17	0	0	0	0	5.72	3.558
TRINITY_DN24942_c2_g11_i1	BulbRep	FlowerRep	6.56669	1.31754	1.57381e-18	1.96832e-17	0	0.076	0	0	3.67	2.774
TRINITY_DN29202_c3_g1_i6	BulbRep	FlowerRep	2.44774	3.83185	1.72182e-18	2.14663e-17	4.404	6.697	7.557	6.599	18.227	26.171
TRINITY_DN19344_c0_g1_i1	BulbRep	FlowerRep	5.36286	1.47367	1.84291e-18	2.29315e-17	0.177	0.11	0	0	5.761	3.965
TRINITY_DN31115_c0_g1_i1	BulbRep	FlowerRep	6.51887	1.25788	1.8711e-18	2.32711e-17	0	0.051	0	0	2.064	2.231
TRINITY_DN28775_c2_g1_i5	BulbRep	FlowerRep	4.01761	1.67916	1.91142e-18	2.37552e-17	0.547	0.834	1.134	0.821	8.473	8.141
TRINITY_DN30547_c1_g1_i2	BulbRep	FlowerRep	2.27517	3.40409	1.95569e-18	2.42877e-17	1.751	1.171	2.917	2.609	5.019	5.759
TRINITY_DN27611_c2_g1_i6	BulbRep	FlowerRep	3.84124	2.20405	2.18558e-18	2.70774e-17	0.598	0.345	0.136	0	4.209	6.633
TRINITY_DN23626_c2_g1_i11	BulbRep	FlowerRep	3.73756	1.94954	2.20488e-18	2.73034e-17	0.177	0.623	0.981	0.658	4.088	3.739
TRINITY_DN23928_c1_g4_i2	BulbRep	FlowerRep	2.70886	2.52501	2.23514e-18	2.76647e-17	1.389	1.803	1.834	1.788	7.866	7.508
TRINITY_DN22366_c4_g1_i8	BulbRep	FlowerRep	2.63314	2.90845	2.30867e-18	2.8561e-17	4.218	3.066	4.674	5.867	14.854	18.89
TRINITY_DN26542_c0_g2_i3	BulbRep	FlowerRep	5.259	1.35862	2.53203e-18	3.1279e-17	0.295	0.185	0	0	7.218	7.885
TRINITY_DN30561_c0_g1_i5	BulbRep	FlowerRep	3.97049	2.14595	2.64356e-18	3.26177e-17	0.589	1.651	0.52	0.179	10.186	14.804
TRINITY_DN15395_c0_g1_i2	BulbRep	FlowerRep	2.70648	3.02846	2.73447e-18	3.36908e-17	5.523	4.785	9.042	5.534	20.507	29.156
TRINITY_DN12687_c0_g1_i1	BulbRep	FlowerRep	2.99259	2.24785	2.78406e-18	3.42853e-17	1.566	1.019	0	0	7.798	7.779
TRINITY_DN28752_c6_g1_i4	BulbRep	FlowerRep	2.5752	2.62468	2.81495e-18	3.46409e-17	2.214	2.098	1.373	1.227	10.011	9
TRINITY_DN25135_c1_g1_i9	BulbRep	FlowerRep	3.90688	2.17754	2.8868e-18	3.55166e-17	0.64	0.783	0	0	6.179	9.769
TRINITY_DN22072_c0_g1_i3	BulbRep	FlowerRep	8.72687	1.33966	3.00066e-18	3.69086e-17	0	0	0.188	0.171	2.388	3.271
TRINITY_DN28100_c0_g1_i2	BulbRep	FlowerRep	3.54584	2.13322	3.39689e-18	4.16427e-17	0.884	1.171	3.02	3.876	7.461	10.101
TRINITY_DN21578_c1_g1_i4	BulbRep	FlowerRep	6.49847	1.24903	3.50301e-18	4.29027e-17	0	0.067	0.068	0.073	3.049	2.503
TRINITY_DN18016_c0_g1_i1	BulbRep	FlowerRep	8.68541	1.30238	3.69426e-18	4.51911e-17	0	0	0.691	1.382	12.642	16.659
TRINITY_DN6443_c0_g1_i2	BulbRep	FlowerRep	8.61693	1.24312	3.74077e-18	4.57383e-17	0	0	0	0	6.125	7.01
TRINITY_DN29850_c2_g1_i3	BulbRep	FlowerRep	2.47107	2.89396	3.77662e-18	4.61437e-17	1.356	1.221	0.469	0.878	6.017	4.643
TRINITY_DN25304_c1_g3_i3	BulbRep	FlowerRep	3.27491	2.19261	3.90979e-18	4.77141e-17	2.475	2.738	3.463	2.405	16.527	20.684
TRINITY_DN30561_c0_g1_i22	BulbRep	FlowerRep	2.61082	3.22281	4.27759e-18	5.21655e-17	5.161	4.625	1.45	0.504	17.944	26.141
TRINITY_DN24831_c0_g2_i6	BulbRep	FlowerRep	3.57776	2.29829	4.33444e-18	5.28337e-17	3.292	1.432	6.124	4.462	17.377	25.478
TRINITY_DN27135_c0_g1_i3	BulbRep	FlowerRep	9.07843	1.65844	4.36367e-18	5.31774e-17	0	0	0	0	6.692	13.553
TRINITY_DN21725_c3_g1_i25	BulbRep	FlowerRep	2.50477	3.42001	5.00844e-18	6.09192e-17	2.265	3.142	3.088	3.917	9.417	13.267
TRINITY_DN22321_c3_g2_i1	BulbRep	FlowerRep	2.75473	3.29943	5.44032e-18	6.60473e-17	2.358	2.443	0.589	0.675	15.124	8.623
TRINITY_DN27980_c0_g2_i2	BulbRep	FlowerRep	3.37791	2.27625	5.52303e-18	6.70197e-17	3.36	3.1	4.751	5.404	20.723	29.684
TRINITY_DN30960_c2_g6_i3	BulbRep	FlowerRep	5.67093	1.237	5.82431e-18	7.0609e-17	0.261	0	0	0	5.693	6.483
TRINITY_DN26324_c3_g1_i3	BulbRep	FlowerRep	3.68183	2.45553	5.97704e-18	7.23922e-17	2.029	0.505	5.263	3.86	10.173	14.669
TRINITY_DN30470_c0_g5_i1	BulbRep	FlowerRep	2.00877	5.4046	6.18024e-18	7.48004e-17	12.318	16.805	17.793	18.13	36.023	50.051
TRINITY_DN22689_c1_g1_i13	BulbRep	FlowerRep	8.60512	1.24834	6.33849e-18	7.66977e-17	0	0	0.299	0	2.348	1.779
TRINITY_DN23121_c0_g1_i4	BulbRep	FlowerRep	3.85756	2.03692	6.88484e-18	8.31911e-17	0.505	0.96	0.785	0.496	6.193	9
TRINITY_DN31074_c0_g1_i1	BulbRep	FlowerRep	2.16741	3.16166	7.49493e-18	9.03082e-17	6.483	7.918	15.729	9.752	24.663	22.207
TRINITY_DN24958_c0_g1_i1	BulbRep	FlowerRep	3.97785	1.89814	7.58371e-18	9.13565e-17	1.827	1.264	7.097	8.257	14.935	21.905
TRINITY_DN30849_c2_g1_i12	BulbRep	FlowerRep	8.69959	1.3482	7.83883e-18	9.42972e-17	0	0	0	0	4.749	3.03
TRINITY_DN27520_c1_g1_i2	BulbRep	FlowerRep	3.33804	2.02309	7.85296e-18	9.4445e-17	0.951	0.581	1.689	1.633	5.586	6.347
TRINITY_DN27979_c4_g6_i2	BulbRep	FlowerRep	3.6656	1.75612	7.88194e-18	9.47714e-17	0.589	0.708	1.203	2.024	6.139	6.347
TRINITY_DN22118_c1_g1_i9	BulbRep	FlowerRep	2.53273	3.06036	8.64219e-18	1.03791e-16	5.448	8.845	6.722	2.292	26.767	32.217
TRINITY_DN24559_c0_g1_i10	BulbRep	FlowerRep	4.3201	1.60612	9.03702e-18	1.08381e-16	0.118	0.202	0.512	0.593	2.118	2.487
TRINITY_DN14089_c0_g1_i3	BulbRep	FlowerRep	4.01626	1.67259	9.05428e-18	1.08563e-16	0.8	1.213	1.416	1.186	11.104	12.95
TRINITY_DN30028_c1_g1_i5	BulbRep	FlowerRep	3.77175	1.83603	9.32668e-18	1.11748e-16	0.716	0.295	1.407	1.162	4.978	5.88
TRINITY_DN21757_c0_g1_i2	BulbRep	FlowerRep	2.55043	3.32644	1.05144e-17	1.25572e-16	7.258	7.27	18.382	10.662	24.865	37.478
TRINITY_DN23604_c5_g4_i10	BulbRep	FlowerRep	8.55516	1.18542	1.10236e-17	1.315e-16	0	0	0	0	8.149	9.015
TRINITY_DN21522_c0_g4_i3	BulbRep	FlowerRep	2.44858	3.06509	1.12738e-17	1.34422e-16	0.935	0.623	1.024	1.284	3.629	2.759
TRINITY_DN22313_c0_g5_i3	BulbRep	FlowerRep	2.29043	3.50841	1.14705e-17	1.36736e-16	3.89	5.939	4.598	4.136	15.637	19.523
TRINITY_DN30796_c3_g1_i5	BulbRep	FlowerRep	2.43847	3.56931	1.24808e-17	1.48332e-16	4.749	3.538	8.726	8.224	13.627	19.945
TRINITY_DN27285_c1_g1_i1	BulbRep	FlowerRep	8.57009	1.21285	1.26548e-17	1.50366e-16	0	0	0	0	1.929	1.523
TRINITY_DN29166_c0_g1_i1	BulbRep	FlowerRep	8.52415	1.16154	1.33036e-17	1.57782e-16	0	0	0	0	1.511	1.432
TRINITY_DN21236_c0_g2_i1	BulbRep	FlowerRep	6.58589	1.302	1.47408e-17	1.74265e-16	0.177	0	1.45	0.423	7.326	10.387
TRINITY_DN23119_c1_g3_i2	BulbRep	FlowerRep	4.71387	1.51048	1.57434e-17	1.85947e-16	0.463	0.8	0	0	10.281	14.382
TRINITY_DN30287_c4_g1_i2	BulbRep	FlowerRep	2.64997	2.50264	1.62845e-17	1.92293e-16	3.705	2.982	3.941	1.877	15.07	16.357
TRINITY_DN23302_c0_g1_i1	BulbRep	FlowerRep	5.0034	1.77954	1.66197e-17	1.96071e-16	0.059	0.261	2.303	2.934	2.752	4.613
TRINITY_DN27644_c1_g2_i1	BulbRep	FlowerRep	2.67366	2.62686	1.74085e-17	2.05047e-16	1.979	1.398	3.821	3.389	7.474	9.061
TRINITY_DN26731_c1_g1_i6	BulbRep	FlowerRep	4.88186	1.87865	1.77408e-17	2.08866e-16	0.472	0	0	0.284	4.628	7.99
TRINITY_DN28245_c1_g1_i1	BulbRep	FlowerRep	8.53407	1.17649	1.8061e-17	2.12587e-16	0	0	0	0	5.855	4.839
TRINITY_DN31315_c1_g1_i2	BulbRep	FlowerRep	3.268	2.18475	1.8696e-17	2.1986e-16	1.339	1.491	2.022	1.471	8.783	11.548
TRINITY_DN21278_c0_g1_i4	BulbRep	FlowerRep	2.22581	2.98263	1.89128e-17	2.22307e-16	1.516	1.592	0.904	0.975	5.464	5.427
TRINITY_DN24839_c1_g4_i1	BulbRep	FlowerRep	3.32744	1.94702	2.01672e-17	2.36889e-16	0.943	1.028	0.614	1.39	7.893	6.724
TRINITY_DN22889_c2_g7_i1	BulbRep	FlowerRep	2.26098	3.00518	2.12021e-17	2.48875e-16	1.751	1.55	1.433	1.26	5.613	6.256
TRINITY_DN26880_c0_g1_i1	BulbRep	FlowerRep	2.09046	4.13207	2.12704e-17	2.49563e-16	13.278	11.111	42.624	40.804	31.773	44.73
TRINITY_DN52375_c0_g1_i1	BulbRep	FlowerRep	2.21776	3.12263	2.19176e-17	2.56863e-16	2.071	2.418	1.612	1.398	7.218	8.261
TRINITY_DN30287_c5_g2_i2	BulbRep	FlowerRep	3.56883	2.22856	2.23981e-17	2.62255e-16	1.313	1.533	3.463	4.884	9.984	15.121
TRINITY_DN23117_c0_g1_i6	BulbRep	FlowerRep	3.99563	1.65859	2.45002e-17	2.86411e-16	0.177	0.438	0.981	1.308	3.413	3.874
TRINITY_DN22398_c1_g1_i21	BulbRep	FlowerRep	2.3701	3.22902	2.73633e-17	3.18867e-16	2.736	1.929	3.233	3.121	8.028	10.146
TRINITY_DN27410_c4_g5_i1	BulbRep	FlowerRep	3.30115	1.99233	2.80158e-17	3.26248e-16	2.164	1.676	1.16	1.406	12.898	15.468
TRINITY_DN88233_c0_g1_i1	BulbRep	FlowerRep	3.90799	1.71223	2.80903e-17	3.27041e-16	0.573	0.472	0.341	0.577	5.437	6.618
TRINITY_DN27275_c1_g5_i1	BulbRep	FlowerRep	8.49695	1.1392	2.84849e-17	3.3141e-16	0	0	0	0	2.091	1.824
TRINITY_DN25499_c5_g4_i1	BulbRep	FlowerRep	8.49695	1.1392	2.85719e-17	3.32305e-16	0	0	0	0	3.036	2.593
TRINITY_DN31223_c3_g2_i1	BulbRep	FlowerRep	8.54759	1.193	2.85747e-17	3.32305e-16	0	0	0	0	29.722	22.99
TRINITY_DN24915_c0_g1_i19	BulbRep	FlowerRep	8.64572	1.29652	2.99169e-17	3.47363e-16	0	0	0	0	15.367	9.935
TRINITY_DN28766_c2_g1_i17	BulbRep	FlowerRep	2.81231	2.5383	3.03835e-17	3.52382e-16	1.633	2.123	0.572	0.699	11.117	8.111
TRINITY_DN25111_c0_g7_i2	BulbRep	FlowerRep	4.83773	1.60235	3.10802e-17	3.59975e-16	0.53	0	2.107	1.674	5.64	8.427
TRINITY_DN31416_c2_g1_i3	BulbRep	FlowerRep	8.52947	1.17471	3.40283e-17	3.93588e-16	0	0	0	0	2.941	2.352
TRINITY_DN30326_c2_g1_i12	BulbRep	FlowerRep	5.68946	1.27522	3.49236e-17	4.034e-16	0.101	0	0	0	2.739	1.869
TRINITY_DN26230_c1_g1_i12	BulbRep	FlowerRep	2.00583	3.97748	3.81086e-17	4.39498e-16	11.114	10.69	11.891	10.825	27.496	36.936
TRINITY_DN21665_c4_g4_i1	BulbRep	FlowerRep	8.70101	1.30769	3.93757e-17	4.53805e-16	0	0	0	0	10.092	15.362
TRINITY_DN28688_c0_g2_i1	BulbRep	FlowerRep	5.10217	1.61417	4.15498e-17	4.78325e-16	0.194	0.152	0.87	0.78	6.152	3.422
TRINITY_DN15156_c1_g1_i2	BulbRep	FlowerRep	3.35017	2.10323	4.56755e-17	5.24528e-16	0.589	0.337	1.51	1.78	3.171	4.161
TRINITY_DN22908_c1_g1_i1	BulbRep	FlowerRep	8.49246	1.13741	4.66432e-17	5.35282e-16	0	0	0	0	1.727	1.402
TRINITY_DN27963_c1_g2_i1	BulbRep	FlowerRep	3.11492	2.19198	5.02971e-17	5.76442e-16	0.707	0.665	2.312	3.836	5.181	3.694
TRINITY_DN27692_c3_g2_i7	BulbRep	FlowerRep	8.59524	1.24481	5.05964e-17	5.79743e-16	0	0	0.913	2.332	3.845	2.593
TRINITY_DN53571_c0_g1_i1	BulbRep	FlowerRep	5.21379	1.3105	5.34467e-17	6.11721e-16	0.177	0.11	0.836	0	3.94	4.885
TRINITY_DN15745_c0_g1_i1	BulbRep	FlowerRep	2.74334	2.29274	5.36347e-17	6.13735e-16	1.734	1.533	0.682	0.699	8.473	7.839
TRINITY_DN23745_c0_g2_i1	BulbRep	FlowerRep	2.17233	2.96228	5.36675e-17	6.13974e-16	5.018	5.459	8.573	7.704	17.553	17.005
TRINITY_DN21157_c0_g2_i1	BulbRep	FlowerRep	3.34746	1.87777	5.42463e-17	6.2032e-16	0.354	0.337	0	0	2.887	2.442
TRINITY_DN22756_c1_g2_i1	BulbRep	FlowerRep	2.17081	3.17191	5.51667e-17	6.30283e-16	1.751	1.55	4.325	3.072	5.181	5.955
TRINITY_DN30599_c4_g3_i1	BulbRep	FlowerRep	2.14446	3.69416	5.66086e-17	6.46039e-16	5.608	6.646	25.496	23.51	16.892	22.99
TRINITY_DN76699_c0_g1_i1	BulbRep	FlowerRep	5.19224	1.29172	5.68818e-17	6.49013e-16	0.093	0.059	0	0	2.105	2.548
TRINITY_DN28381_c0_g2_i1	BulbRep	FlowerRep	2.28411	2.84776	5.77582e-17	6.58866e-16	2.315	2.755	1.825	1.308	9.147	9.03
TRINITY_DN30287_c5_g2_i1	BulbRep	FlowerRep	2.88623	2.54895	5.90246e-17	6.72567e-16	1.945	2.746	2.397	2.812	10.82	14.744
TRINITY_DN26111_c1_g2_i5	BulbRep	FlowerRep	3.65536	1.74779	6.23014e-17	7.08491e-16	0.37	0.64	0.972	0.821	4.439	5.065
TRINITY_DN21374_c2_g1_i2	BulbRep	FlowerRep	2.25449	3.65243	6.2579e-17	7.1149e-16	2.299	1.247	0	0	6.989	5.759
TRINITY_DN27275_c1_g1_i2	BulbRep	FlowerRep	2.25537	2.84693	6.27693e-17	7.13495e-16	1.28	1.339	0.554	0.488	4.897	4.417
TRINITY_DN24425_c3_g1_i1	BulbRep	FlowerRep	2.8795	2.30806	6.43437e-17	7.31231e-16	1.903	1.643	0.793	0.138	8.905	10.613
TRINITY_DN29132_c1_g3_i1	BulbRep	FlowerRep	3.3318	2.1058	6.58452e-17	7.47797e-16	0.741	1.247	0.546	0.78	6.476	8.216
TRINITY_DN20877_c0_g4_i1	BulbRep	FlowerRep	3.55288	1.7709	6.88121e-17	7.80802e-16	0.194	0.194	0.324	0.805	1.943	1.583
TRINITY_DN29324_c0_g3_i3	BulbRep	FlowerRep	3.87857	1.92849	6.95664e-17	7.89013e-16	0.539	0	2.277	3.885	3.697	3.091
TRINITY_DN26175_c0_g1_i1	BulbRep	FlowerRep	3.01115	2.32282	7.05921e-17	8.0047e-16	1.28	0.8	1.22	2.731	7.461	5.367
TRINITY_DN21799_c0_g1_i2	BulbRep	FlowerRep	2.26747	3.99636	7.17932e-17	8.13551e-16	8.656	8.036	16.454	13.474	23.165	36.136
TRINITY_DN27608_c1_g1_i1	BulbRep	FlowerRep	2.07378	3.44735	7.57917e-17	8.58293e-16	2.105	2.485	1.808	1.406	6.489	7.854
TRINITY_DN20584_c0_g2_i1	BulbRep	FlowerRep	2.07365	3.2164	7.7505e-17	8.77308e-16	5.313	4.279	6.184	6.696	14.814	15.257
TRINITY_DN25794_c0_g7_i1	BulbRep	FlowerRep	2.10153	4.54676	7.88112e-17	8.91113e-16	8.706	9.005	7.677	6.769	22.005	34.086
TRINITY_DN29091_c1_g3_i7	BulbRep	FlowerRep	3.33348	2.25644	8.09509e-17	9.14903e-16	1.17	2.931	1.322	1.138	13.33	17.382
TRINITY_DN23339_c0_g2_i4	BulbRep	FlowerRep	2.18074	3.11009	8.79924e-17	9.92087e-16	3.949	4.237	3.446	4.201	12.79	14.699
TRINITY_DN29224_c1_g1_i8	BulbRep	FlowerRep	2.53776	2.61878	8.96939e-17	1.01105e-15	11.678	9.106	17.35	14.742	39.935	45.453
TRINITY_DN25136_c2_g1_i11	BulbRep	FlowerRep	2.72956	2.51022	9.50013e-17	1.07017e-15	0.581	0.884	0.299	0.439	3.98	3.121
TRINITY_DN8689_c0_g1_i1	BulbRep	FlowerRep	3.0978	2.11451	9.77679e-17	1.10085e-15	1.633	2.881	10.099	4.559	13.343	14.593
TRINITY_DN4486_c0_g1_i1	BulbRep	FlowerRep	3.98839	1.48734	9.89408e-17	1.11357e-15	0.219	0.16	0.154	0	2.482	2.246
TRINITY_DN21683_c2_g1_i8	BulbRep	FlowerRep	6.53161	1.24807	1.05689e-16	1.18822e-15	0.118	0	0	0	4.776	6.965
TRINITY_DN22515_c0_g1_i1	BulbRep	FlowerRep	6.36372	1.10412	1.06781e-16	1.20024e-15	0.051	0	0	0	1.97	2.201
TRINITY_DN28862_c0_g1_i14	BulbRep	FlowerRep	3.97857	2.83984	1.13873e-16	1.27771e-15	0	0.775	0.827	1.796	4.803	3.844
TRINITY_DN18105_c0_g1_i3	BulbRep	FlowerRep	2.68178	2.33361	1.13917e-16	1.27793e-15	0.876	0.893	1.032	0.829	4.466	3.98
TRINITY_DN25227_c0_g1_i2	BulbRep	FlowerRep	2.8137	2.20648	1.19201e-16	1.33546e-15	1.97	1.811	29.044	27.184	9.93	9.875
TRINITY_DN22544_c3_g6_i1	BulbRep	FlowerRep	2.67194	2.84906	1.1944e-16	1.33784e-15	2.753	5.425	5.254	4.405	16.865	20.729
TRINITY_DN18010_c0_g1_i2	BulbRep	FlowerRep	5.61986	1.22325	1.19906e-16	1.34277e-15	0	0.598	0	0	12.709	8.714
TRINITY_DN23175_c0_g2_i2	BulbRep	FlowerRep	8.44799	1.08506	1.19953e-16	1.343e-15	0	0	0	2.21	3.427	3.618
TRINITY_DN22908_c3_g1_i10	BulbRep	FlowerRep	5.35155	1.44026	1.31338e-16	1.46728e-15	0	0.118	0	0	1.376	2.126
TRINITY_DN18083_c0_g1_i1	BulbRep	FlowerRep	2.36686	3.38653	1.44091e-16	1.6066e-15	2.888	3.066	3.574	5.266	9.255	13.553
TRINITY_DN28324_c1_g15_i1	BulbRep	FlowerRep	2.06413	3.36138	1.44744e-16	1.61353e-15	5.768	6.099	3.873	2.999	16.676	19.9
TRINITY_DN22032_c5_g1_i1	BulbRep	FlowerRep	2.52598	2.61053	1.48072e-16	1.64956e-15	1.549	1.087	2.363	1.999	6.193	5.201
TRINITY_DN22639_c3_g17_i1	BulbRep	FlowerRep	8.46875	1.11661	1.57836e-16	1.75453e-15	0	0	0	0	4.277	3.347
TRINITY_DN27705_c5_g12_i3	BulbRep	FlowerRep	2.56177	2.54147	1.60201e-16	1.78005e-15	2.829	2.712	3.924	4.592	11.293	12.95
TRINITY_DN24081_c2_g5_i1	BulbRep	FlowerRep	2.16723	3.98623	1.61829e-16	1.79737e-15	174.989	181.43	0	0	409.526	630.858
TRINITY_DN21787_c3_g1_i1	BulbRep	FlowerRep	2.79851	2.19435	1.65315e-16	1.8341e-15	2.686	2.46	5.749	3.811	13.613	12.709
TRINITY_DN8390_c0_g1_i1	BulbRep	FlowerRep	8.42377	1.06349	1.66689e-16	1.84894e-15	0	0	0	0	7.636	7.779
TRINITY_DN19965_c0_g1_i3	BulbRep	FlowerRep	2.2986	2.826	1.95168e-16	2.16064e-15	3.141	2.687	4.981	3.941	10.321	11.171
TRINITY_DN21011_c0_g1_i1	BulbRep	FlowerRep	3.88141	1.56266	2.01588e-16	2.22979e-15	0.53	1.12	2.243	1.455	8.958	7.915
TRINITY_DN2215_c0_g1_i1	BulbRep	FlowerRep	6.34127	1.09512	2.1459e-16	2.36699e-15	0.051	0	0	0	2.348	1.93
TRINITY_DN26836_c0_g2_i1	BulbRep	FlowerRep	8.48156	1.10997	2.15716e-16	2.3789e-15	0	0	0	0	2.334	2.849
TRINITY_DN26620_c2_g1_i2	BulbRep	FlowerRep	2.77564	2.52045	2.21982e-16	2.4459e-15	2.341	1.356	1.604	1.568	8.513	10.659
TRINITY_DN23926_c2_g2_i3	BulbRep	FlowerRep	4.18051	1.63806	2.24823e-16	2.47667e-15	0.665	0.27	0.128	1.211	5.559	8.005
TRINITY_DN23059_c0_g1_i6	BulbRep	FlowerRep	2.13335	3.02631	2.25475e-16	2.48331e-15	4.033	3.26	2.926	3.218	12.25	11.548
TRINITY_DN24929_c4_g7_i1	BulbRep	FlowerRep	8.42836	1.0653	2.26511e-16	2.49419e-15	0	0	0	0	4.371	4.719
TRINITY_DN30396_c3_g2_i4	BulbRep	FlowerRep	3.12699	2.13019	2.29617e-16	2.52677e-15	2.534	3.083	0	1.178	15.785	19.99
TRINITY_DN28879_c2_g1_i2	BulbRep	FlowerRep	3.35328	2.04454	2.31686e-16	2.54736e-15	1.069	1.643	2.218	2.259	8.743	11.654
TRINITY_DN29993_c2_g2_i20	BulbRep	FlowerRep	2.48834	2.58829	2.34852e-16	2.58051e-15	1.558	1.567	1.672	1.869	7.299	5.804
TRINITY_DN15763_c0_g1_i2	BulbRep	FlowerRep	2.11501	3.68247	2.65629e-16	2.90811e-15	7.165	11.212	6.269	6.022	25.917	31.87
TRINITY_DN26685_c3_g5_i2	BulbRep	FlowerRep	3.42837	1.75486	2.91977e-16	3.1891e-15	1.288	0.632	1.373	1.861	8.567	7.282
TRINITY_DN4460_c0_g1_i1	BulbRep	FlowerRep	5.49172	1.08283	3.01102e-16	3.28493e-15	0	0.446	0	0.658	7.272	8.096
TRINITY_DN31008_c0_g1_i22	BulbRep	FlowerRep	3.13642	1.92933	3.01444e-16	3.2875e-15	0.665	0.573	0.981	1.414	3.859	4.191
TRINITY_DN26605_c3_g2_i5	BulbRep	FlowerRep	3.0476	2.14182	3.0508e-16	3.32515e-15	0.37	0.691	1.544	1.682	3.508	2.849
TRINITY_DN21536_c0_g1_i3	BulbRep	FlowerRep	2.9856	2.50803	3.2965e-16	3.58837e-15	1.869	3.605	0.554	0	13.235	18.196
TRINITY_DN21552_c3_g5_i2	BulbRep	FlowerRep	2.70218	2.30403	3.34835e-16	3.64327e-15	0.951	0.8	0.887	0.731	4.668	3.874
TRINITY_DN30759_c1_g1_i1	BulbRep	FlowerRep	2.36	2.71365	3.58034e-16	3.89158e-15	2.459	1.744	2.909	2.991	8.176	8.035
TRINITY_DN31261_c2_g1_i1	BulbRep	FlowerRep	2.85827	2.13439	3.72355e-16	4.04296e-15	2.627	1.693	2.917	3.332	12.399	11.035
TRINITY_DN23787_c2_g6_i1	BulbRep	FlowerRep	6.38276	1.14973	4.55837e-16	4.92338e-15	0	0.059	0	0	2.577	1.734
TRINITY_DN28245_c0_g3_i3	BulbRep	FlowerRep	3.53685	2.15472	4.67426e-16	5.04538e-15	0.345	0.48	0	0.049	4.52	2.548
TRINITY_DN18852_c0_g1_i1	BulbRep	FlowerRep	6.30123	1.05581	4.8047e-16	5.17964e-15	0.042	0	0.051	0.049	1.929	1.658
TRINITY_DN28446_c2_g1_i11	BulbRep	FlowerRep	2.07196	3.10163	4.90375e-16	5.28532e-15	4.235	4.785	3.011	0.309	13.343	14.397
TRINITY_DN21187_c0_g1_i1	BulbRep	FlowerRep	2.92245	2.0214	5.12879e-16	5.52091e-15	0.488	0.556	3.19	2.349	2.941	2.97
TRINITY_DN25870_c2_g1_i18	BulbRep	FlowerRep	6.29474	1.04119	5.47659e-16	5.88422e-15	0.059	0	0	0.065	2.132	2.246
TRINITY_DN30043_c1_g2_i1	BulbRep	FlowerRep	3.00546	2.3901	5.54597e-16	5.95752e-15	0.699	1.002	9.562	12.889	5.99	3.859
TRINITY_DN24543_c0_g8_i1	BulbRep	FlowerRep	2.64722	2.5268	5.88904e-16	6.32076e-15	1.33	0.64	16.437	16.489	4.695	4.764
TRINITY_DN21954_c0_g1_i1	BulbRep	FlowerRep	2.16042	3.6787	6.17825e-16	6.62425e-15	20.477	31.252	63.215	42.6	70.13	92.731
TRINITY_DN27477_c2_g3_i1	BulbRep	FlowerRep	5.29245	1.41928	6.21588e-16	6.66321e-15	0.244	0.143	0	0	8.001	4.417
TRINITY_DN29933_c1_g1_i16	BulbRep	FlowerRep	2.51907	2.64746	7.11523e-16	7.60349e-15	0.69	0.691	1.476	1.536	3.386	2.442
TRINITY_DN21556_c2_g3_i4	BulbRep	FlowerRep	3.05899	1.93547	7.14317e-16	7.63017e-15	0.69	0.564	0.751	0.284	3.94	4.01
TRINITY_DN24749_c2_g1_i2	BulbRep	FlowerRep	4.53531	1.34251	7.20574e-16	7.69381e-15	0.379	0.303	0	0	5.41	7.086
TRINITY_DN28019_c0_g1_i1	BulbRep	FlowerRep	2.42683	2.63238	7.69457e-16	8.19191e-15	1.364	1.609	1.143	0.764	5.545	6.317
TRINITY_DN25210_c1_g1_i4	BulbRep	FlowerRep	3.04456	2.31078	8.22409e-16	8.73396e-15	0.573	1.331	0.955	0.902	5.032	6.166
TRINITY_DN22412_c5_g1_i5	BulbRep	FlowerRep	8.49244	1.11359	8.50712e-16	9.02334e-15	0	0	1.237	1.967	3.643	5.065
TRINITY_DN25520_c1_g2_i1	BulbRep	FlowerRep	2.07238	3.77329	8.51159e-16	9.02622e-15	28.813	26.931	19.926	14.563	69.077	98.882
TRINITY_DN30544_c0_g1_i9	BulbRep	FlowerRep	8.49245	1.11359	8.52163e-16	9.03501e-15	0	0	0.136	0.154	4.736	6.543
TRINITY_DN23274_c0_g5_i1	BulbRep	FlowerRep	2.09742	3.02888	8.9419e-16	9.47668e-15	6.559	8.003	6.909	4.868	22.14	23.096
TRINITY_DN22338_c1_g5_i1	BulbRep	FlowerRep	2.49487	3.17207	9.02591e-16	9.5598e-15	3.536	3.572	13.247	9.077	11.697	17.94
TRINITY_DN24772_c0_g2_i21	BulbRep	FlowerRep	2.53044	2.376	9.58468e-16	1.01391e-14	0.328	0.43	0.589	0.658	1.659	1.598
TRINITY_DN26603_c2_g1_i6	BulbRep	FlowerRep	2.59454	2.46284	1.01592e-15	1.0738e-14	2.829	2.46	4.376	2.56	13.303	10.282
TRINITY_DN17839_c0_g1_i1	BulbRep	FlowerRep	3.19699	1.98161	1.04266e-15	1.10093e-14	0.606	0.674	0.358	0.374	3.953	4.885
TRINITY_DN23871_c3_g7_i1	BulbRep	FlowerRep	8.35814	1.00074	1.07104e-15	1.12997e-14	0	0	0	0	4.263	4.462
TRINITY_DN24075_c6_g7_i1	BulbRep	FlowerRep	2.96623	2.12925	1.16944e-15	1.231e-14	0.657	1.348	0.52	0.358	5.64	5.744
TRINITY_DN22978_c2_g5_i4	BulbRep	FlowerRep	2.49853	2.67253	1.18231e-15	1.24302e-14	6.146	3.176	6.602	3.998	19.361	20.005
TRINITY_DN14745_c0_g1_i2	BulbRep	FlowerRep	3.05064	2.1901	1.34358e-15	1.40853e-14	0.859	1.247	0	0	5.599	7.342
TRINITY_DN26520_c2_g1_i5	BulbRep	FlowerRep	2.73344	2.24928	1.3603e-15	1.42549e-14	0.842	1.348	0.537	0.707	5.64	4.975
TRINITY_DN22709_c4_g2_i8	BulbRep	FlowerRep	2.18946	3.1289	1.38206e-15	1.4477e-14	2.282	2.047	1.322	1.325	6.543	8.277
TRINITY_DN22179_c1_g5_i1	BulbRep	FlowerRep	8.37999	1.0344	1.50773e-15	1.57644e-14	0	0	0	0	3.117	2.307
TRINITY_DN28142_c0_g1_i4	BulbRep	FlowerRep	3.6516	2.35789	1.58196e-15	1.65171e-14	0.994	0	5.476	3.706	5.586	4.749
TRINITY_DN31299_c2_g1_i3	BulbRep	FlowerRep	2.4953	2.77893	1.79899e-15	1.87336e-14	6.904	9.123	5.425	3.754	28.211	36.996
TRINITY_DN28868_c2_g1_i17	BulbRep	FlowerRep	2.2026	2.81901	1.82966e-15	1.90413e-14	2.408	1.794	1.578	1	7.461	7.04
TRINITY_DN25052_c1_g1_i16	BulbRep	FlowerRep	3.73152	1.6995	1.85858e-15	1.93345e-14	0.177	0.581	0.213	0.219	3.305	4.04
TRINITY_DN23172_c3_g2_i1	BulbRep	FlowerRep	2.53428	2.89974	1.87915e-15	1.95445e-14	3.595	2.182	1.911	2.219	10.874	14.654
TRINITY_DN21847_c0_g4_i1	BulbRep	FlowerRep	2.80564	2.57954	1.8998e-15	1.97434e-14	3.73	2.19	1.936	1.073	12.979	18.151
TRINITY_DN27831_c1_g2_i4	BulbRep	FlowerRep	2.5797	2.36284	1.98595e-15	2.06094e-14	1.465	0.901	1.083	1.268	5.545	5.186
TRINITY_DN24836_c1_g2_i1	BulbRep	FlowerRep	2.49633	2.73358	2.08655e-15	2.16141e-14	5.827	4.22	3.506	3.429	18.268	23.895
TRINITY_DN29439_c2_g1_i3	BulbRep	FlowerRep	8.43358	1.09196	2.09234e-15	2.16654e-14	0	0	0	0	5.505	3.558
TRINITY_DN15268_c0_g1_i2	BulbRep	FlowerRep	2.52931	2.50309	2.09882e-15	2.17265e-14	1.364	0.783	0.998	0.675	4.601	4.945
TRINITY_DN28680_c3_g1_i5	BulbRep	FlowerRep	2.30696	2.62108	2.25608e-15	2.33045e-14	0.556	0.539	2.158	2.405	1.997	2.065
TRINITY_DN21714_c2_g10_i1	BulbRep	FlowerRep	8.41419	1.07243	2.40907e-15	2.483e-14	0	0	0	0	1.592	1.07
TRINITY_DN27901_c1_g1_i11	BulbRep	FlowerRep	8.35961	1.01407	2.52759e-15	2.6015e-14	0	0	0.316	0.13	2.226	1.764
TRINITY_DN22851_c4_g4_i2	BulbRep	FlowerRep	3.50288	1.60607	2.55529e-15	2.62948e-14	0.21	0.168	0.58	0.601	1.659	1.839
TRINITY_DN27581_c2_g4_i8	BulbRep	FlowerRep	4.63017	1.41763	2.67201e-15	2.74519e-14	0.076	0.067	0.128	0	1.093	1.764
TRINITY_DN29689_c2_g2_i1	BulbRep	FlowerRep	4.52442	1.32482	2.73901e-15	2.81178e-14	1.364	0.413	3.634	2.032	14.018	18.769
TRINITY_DN24577_c0_g7_i1	BulbRep	FlowerRep	3.4654	1.69237	2.88887e-15	2.96089e-14	0.278	0.548	2.184	1.495	3.13	3.618
TRINITY_DN25428_c3_g11_i1	BulbRep	FlowerRep	8.62241	1.28953	2.93026e-15	3.00152e-14	0	0	0	0	2.01	0.995
TRINITY_DN16551_c0_g1_i2	BulbRep	FlowerRep	3.01784	1.98291	2.95752e-15	3.02763e-14	0.446	0.893	0.665	1.162	3.967	3.98
TRINITY_DN27675_c2_g1_i1	BulbRep	FlowerRep	3.40496	1.92274	2.96749e-15	3.03662e-14	2.214	3.445	4.111	2.966	18.281	24.92
TRINITY_DN23310_c2_g1_i1	BulbRep	FlowerRep	3.2137	2.169	3.02042e-15	3.08894e-14	0.152	0.379	0.333	0.317	2.064	1.432
TRINITY_DN24247_c0_g1_i1	BulbRep	FlowerRep	3.48951	1.70769	3.08508e-15	3.15382e-14	1.002	1.432	1.382	1	8.999	11.171
TRINITY_DN27662_c4_g2_i2	BulbRep	FlowerRep	2.51294	2.50441	3.11225e-15	3.18032e-14	1.743	1.474	1.911	0.496	7.893	5.97
TRINITY_DN13347_c0_g1_i1	BulbRep	FlowerRep	2.79104	2.77762	3.37555e-15	3.43845e-14	2.408	1.28	1.041	0.878	7.798	11.608
TRINITY_DN22177_c1_g2_i1	BulbRep	FlowerRep	2.31407	2.70194	3.41819e-15	3.47981e-14	8.42	5.635	5.263	4.973	24.919	26.744
TRINITY_DN22900_c2_g3_i2	BulbRep	FlowerRep	3.84516	1.64796	3.45472e-15	3.5156e-14	0.716	0.59	1.271	1.585	5.963	8.412
TRINITY_DN26940_c5_g3_i2	BulbRep	FlowerRep	2.12598	4.26066	3.50648e-15	3.56616e-14	32.896	21.101	31.151	24.681	68.861	101.203
TRINITY_DN23558_c1_g1_i9	BulbRep	FlowerRep	2.83933	2.06271	3.70245e-15	3.76323e-14	0.884	0.741	0.461	0.447	4.061	4.417
TRINITY_DN22072_c0_g1_i1	BulbRep	FlowerRep	4.90815	1.38604	3.74887e-15	3.80891e-14	0.118	0.143	0.273	0.098	2.415	3.784
TRINITY_DN18172_c0_g1_i1	BulbRep	FlowerRep	4.21163	1.30908	3.97988e-15	4.03484e-14	0.101	0.126	0.862	1.146	1.794	1.508
TRINITY_DN28066_c1_g1_i3	BulbRep	FlowerRep	3.79384	1.47848	4.03564e-15	4.08976e-14	0.278	0.632	0	0.813	4.25	4.734
TRINITY_DN28889_c1_g1_i5	BulbRep	FlowerRep	3.88952	1.39235	4.17988e-15	4.22842e-14	0.926	0.379	0.913	2.592	7.65	7.508
TRINITY_DN41382_c0_g1_i1	BulbRep	FlowerRep	8.37447	1.03259	4.4608e-15	4.5064e-14	0	0	0	0	3.184	2.246
TRINITY_DN23916_c1_g4_i3	BulbRep	FlowerRep	2.16281	3.58886	4.51054e-15	4.55486e-14	1.953	2.426	2.005	1.04	5.936	8.653
TRINITY_DN30396_c3_g2_i1	BulbRep	FlowerRep	3.38587	1.71606	4.59697e-15	4.63485e-14	1.642	1.508	3.386	2.625	11.212	13.282
TRINITY_DN13736_c0_g1_i1	BulbRep	FlowerRep	8.35415	1.01225	5.15924e-15	5.18142e-14	0	0	0	0	3.144	2.261
TRINITY_DN22818_c0_g1_i1	BulbRep	FlowerRep	3.04365	2.3455	5.51668e-15	5.52744e-14	1.65	2.173	1.953	1.682	9.134	14.141
TRINITY_DN24194_c1_g1_i10	BulbRep	FlowerRep	2.26596	2.76104	5.59712e-15	5.60694e-14	1.819	2.552	2.15	1.317	7.312	8.171
TRINITY_DN22292_c2_g2_i1	BulbRep	FlowerRep	2.21432	2.68615	6.07115e-15	6.0676e-14	4.833	4.919	5.331	3.088	16.298	16.885
TRINITY_DN88386_c0_g1_i1	BulbRep	FlowerRep	5.85497	1.36608	6.10294e-15	6.09701e-14	0.278	0	1.459	0.496	4.695	10.04
TRINITY_DN22508_c4_g4_i2	BulbRep	FlowerRep	2.90312	2.45777	6.26616e-15	6.25399e-14	0.994	0.834	1.049	1.016	4.048	6.287
TRINITY_DN17998_c0_g2_i2	BulbRep	FlowerRep	4.05782	1.37432	6.29083e-15	6.2774e-14	0.303	0.27	0.682	0.382	3.899	3.256
TRINITY_DN22522_c1_g4_i1	BulbRep	FlowerRep	4.93597	1.07338	6.82046e-15	6.79138e-14	0.034	0.084	0.128	0	1.525	1.357
TRINITY_DN24227_c2_g1_i1	BulbRep	FlowerRep	2.24808	2.85343	7.35867e-15	7.32163e-14	4.606	3.605	4.461	5.364	13.033	16.071
TRINITY_DN20096_c0_g1_i5	BulbRep	FlowerRep	3.7373	1.55358	7.44307e-15	7.39988e-14	0.615	0.329	0.734	0	4.425	5.427
TRINITY_DN24218_c3_g3_i1	BulbRep	FlowerRep	2.98133	2.00925	7.64733e-15	7.6e-14	0.749	1.129	4.794	2.154	5.113	6.106
TRINITY_DN30284_c0_g1_i23	BulbRep	FlowerRep	3.40637	1.62881	7.87372e-15	7.81291e-14	0.556	0.312	0	0	3.359	3.543
TRINITY_DN22885_c2_g1_i6	BulbRep	FlowerRep	2.19698	2.6731	8.04043e-15	7.96602e-14	2.374	2.434	2.158	1.447	8.5	7.809
TRINITY_DN31390_c2_g1_i3	BulbRep	FlowerRep	2.13322	2.93885	8.34405e-15	8.25721e-14	3.772	2.603	1.373	1.747	10.227	11.066
TRINITY_DN24206_c0_g1_i1	BulbRep	FlowerRep	3.41095	2.07092	8.56834e-15	8.46945e-14	3.107	1.887	3.975	6.721	15.381	24.423
TRINITY_DN26289_c2_g3_i1	BulbRep	FlowerRep	2.50174	2.41354	9.31256e-15	9.17332e-14	1.406	1.078	1.041	0.496	4.857	5.789
TRINITY_DN24379_c0_g5_i1	BulbRep	FlowerRep	2.06108	3.26818	9.90793e-15	9.75045e-14	4.757	3.723	3.89	2.625	11.684	14.774
TRINITY_DN22639_c3_g20_i1	BulbRep	FlowerRep	2.08269	3.07578	1.01231e-14	9.95266e-14	2.29	1.491	3.924	2.682	6.355	5.684
TRINITY_DN21043_c0_g1_i3	BulbRep	FlowerRep	2.16096	3.13266	1.05759e-14	1.03859e-13	4.681	2.872	3.625	3.925	11.846	13.553
TRINITY_DN26366_c1_g2_i3	BulbRep	FlowerRep	2.16524	3.02529	1.06119e-14	1.04193e-13	5.288	7.413	8.419	11.133	18.929	22.644
TRINITY_DN22716_c3_g2_i2	BulbRep	FlowerRep	2.9024	2.73239	1.06299e-14	1.0434e-13	1.255	2.603	3.702	3.852	8.405	12.769
TRINITY_DN25050_c5_g3_i10	BulbRep	FlowerRep	2.00958	2.99814	1.06555e-14	1.04561e-13	3.705	4.305	4.487	4.25	12.669	10.93
TRINITY_DN30257_c0_g1_i1	BulbRep	FlowerRep	8.23482	0.887688	1.06576e-14	1.04561e-13	0	0	0	0	3.643	3.543
TRINITY_DN30968_c0_g4_i1	BulbRep	FlowerRep	2.93004	1.90135	1.18088e-14	1.15657e-13	0.96	1.247	3.165	3.031	5.963	6.211
TRINITY_DN25643_c2_g4_i1	BulbRep	FlowerRep	3.01852	1.91362	1.21478e-14	1.18842e-13	1.036	1.272	0.734	0.504	7.825	5.88
TRINITY_DN22594_c0_g1_i6	BulbRep	FlowerRep	5.07534	1.18751	1.22346e-14	1.19645e-13	0	0.236	0	0.236	2.563	3.603
TRINITY_DN18972_c0_g1_i1	BulbRep	FlowerRep	2.31796	2.47896	1.25882e-14	1.2301e-13	0.69	0.682	0.392	0.138	2.577	2.518
TRINITY_DN22451_c0_g1_i8	BulbRep	FlowerRep	3.72713	1.41157	1.30793e-14	1.27566e-13	0.21	0.194	0.188	0.91	2.064	2.261
TRINITY_DN21510_c3_g1_i1	BulbRep	FlowerRep	2.26282	2.61479	1.37866e-14	1.34235e-13	1.718	1.735	1.74	2.536	5.909	6.437
TRINITY_DN12421_c0_g1_i2	BulbRep	FlowerRep	3.21242	1.76221	1.4141e-14	1.37581e-13	0.253	0.404	1.288	0.528	2.213	2.307
TRINITY_DN19110_c0_g1_i2	BulbRep	FlowerRep	8.32761	0.98982	1.48038e-14	1.43812e-13	0	0	0	0	1.727	1.176
TRINITY_DN24017_c0_g1_i4	BulbRep	FlowerRep	2.14717	2.71081	1.52725e-14	1.48225e-13	2.366	2.594	1.808	3.039	8.001	8.352
TRINITY_DN65852_c0_g1_i1	BulbRep	FlowerRep	2.45175	2.62525	1.58428e-14	1.53528e-13	1.726	2.519	0.972	1.195	7.609	9.468
TRINITY_DN19678_c0_g1_i1	BulbRep	FlowerRep	3.59212	2.14645	1.66671e-14	1.61152e-13	0.85	0	1.254	1.512	4.574	3.965
TRINITY_DN41565_c0_g1_i1	BulbRep	FlowerRep	8.2119	0.865198	1.69033e-14	1.63344e-13	0	0	0	0	2.024	2.02
TRINITY_DN29090_c0_g2_i10	BulbRep	FlowerRep	2.80483	2.15699	1.73245e-14	1.67193e-13	1.221	1.39	1.134	0.845	7.771	5.623
TRINITY_DN29105_c0_g3_i16	BulbRep	FlowerRep	2.20077	2.81412	1.73533e-14	1.6744e-13	2.425	1.542	3.088	3.243	7.299	6.437
TRINITY_DN21118_c0_g2_i1	BulbRep	FlowerRep	2.78438	2.0293	1.75503e-14	1.69278e-13	0.775	1.221	0.751	1.544	5.073	5.02
TRINITY_DN22774_c0_g1_i10	BulbRep	FlowerRep	3.35298	2.22598	1.77472e-14	1.71113e-13	1.313	0.404	0.23	0.211	5.451	8.126
TRINITY_DN22716_c3_g1_i3	BulbRep	FlowerRep	3.00918	2.23935	1.82746e-14	1.75999e-13	2.139	0.868	1.953	0.959	8.001	10.568
TRINITY_DN22924_c0_g2_i6	BulbRep	FlowerRep	4.28766	1.89412	1.85261e-14	1.78355e-13	0.522	0.792	0.307	0.154	6.301	12.86
TRINITY_DN19755_c0_g1_i1	BulbRep	FlowerRep	3.47604	1.70628	1.904e-14	1.83165e-13	0.16	0.387	0.29	0	2.078	2.337
TRINITY_DN28421_c0_g2_i6	BulbRep	FlowerRep	3.53411	1.83033	1.90678e-14	1.83398e-13	1.339	0.91	1.757	4.12	7.771	11.985
TRINITY_DN28278_c1_g8_i1	BulbRep	FlowerRep	4.66829	1.17884	2.14873e-14	2.06129e-13	0.152	0.244	0	0	3.967	4.809
TRINITY_DN23724_c4_g1_i1	BulbRep	FlowerRep	2.11186	3.00304	2.17019e-14	2.08071e-13	3.343	2.443	3.455	2.308	8.675	10.161
TRINITY_DN22459_c0_g1_i1	BulbRep	FlowerRep	4.17367	1.25925	2.24821e-14	2.1519e-13	0.817	0.202	3.489	2.357	7.393	7.478
TRINITY_DN23586_c4_g2_i1	BulbRep	FlowerRep	3.75663	1.81322	2.29738e-14	2.19814e-13	0.808	0.708	1.092	1.113	5.896	9.724
TRINITY_DN24940_c4_g1_i2	BulbRep	FlowerRep	3.46292	2.19353	2.30166e-14	2.20183e-13	1.726	1.617	4.401	2.641	9.606	17.367
TRINITY_DN27595_c2_g9_i6	BulbRep	FlowerRep	2.62724	2.14118	2.3964e-14	2.28948e-13	3.233	1.971	2.295	1.934	12.075	12.03
TRINITY_DN23606_c0_g2_i11	BulbRep	FlowerRep	4.24341	1.50883	2.4844e-14	2.37091e-13	0.328	0.143	0	0	2.901	4.613
TRINITY_DN30313_c0_g1_i8	BulbRep	FlowerRep	3.6633	1.87769	2.49507e-14	2.37976e-13	1.676	0.826	1.706	1.617	15.677	8.729
TRINITY_DN25974_c1_g3_i6	BulbRep	FlowerRep	4.9204	1.04951	2.50941e-14	2.393e-13	0.901	0	4.845	1.414	12.615	10.809
TRINITY_DN26012_c1_g1_i2	BulbRep	FlowerRep	2.60939	2.56609	2.56218e-14	2.44105e-13	1.473	1.045	1.348	1.568	4.803	6.769
TRINITY_DN26833_c1_g6_i2	BulbRep	FlowerRep	8.18347	0.840509	2.59e-14	2.4671e-13	0	0	0	0	4.074	3.92
TRINITY_DN28676_c2_g1_i1	BulbRep	FlowerRep	3.2003	1.74026	2.63505e-14	2.50955e-13	0.547	0.522	0.29	0.293	3.332	4.116
TRINITY_DN25695_c1_g1_i1	BulbRep	FlowerRep	3.06097	1.78767	2.78394e-14	2.64644e-13	3.082	1.87	8.803	6.672	16.096	14.623
TRINITY_DN23376_c1_g2_i2	BulbRep	FlowerRep	8.41774	1.03411	2.79034e-14	2.65154e-13	0	0	0	0	6.287	9.829
TRINITY_DN31120_c0_g1_i5	BulbRep	FlowerRep	2.60991	2.67297	2.89085e-14	2.7435e-13	0.817	0.387	1.894	1.82	3.225	2.322
TRINITY_DN30560_c2_g1_i8	BulbRep	FlowerRep	5.02723	1.12432	2.91446e-14	2.76489e-13	0.791	0	0.947	0.317	9.498	13.161
TRINITY_DN36576_c0_g1_i1	BulbRep	FlowerRep	2.75493	2.14537	3.13699e-14	2.96997e-13	2.374	1.617	1.245	1.585	9.053	11.277
TRINITY_DN27260_c0_g1_i1	BulbRep	FlowerRep	8.33903	0.966014	3.14491e-14	2.97637e-13	0	0	0	0	1.363	1.945
TRINITY_DN78448_c0_g1_i1	BulbRep	FlowerRep	6.13994	0.890885	3.1949e-14	3.02035e-13	0.135	0	0.324	0	4.547	5.653
TRINITY_DN28536_c1_g1_i11	BulbRep	FlowerRep	2.59589	2.87375	3.25952e-14	3.07803e-13	3.048	2.839	3.617	4.088	10.065	16.342
TRINITY_DN24488_c2_g3_i1	BulbRep	FlowerRep	4.35048	1.17375	3.26832e-14	3.08578e-13	0.775	0.236	1.834	2.544	7.65	9.106
TRINITY_DN16343_c0_g2_i1	BulbRep	FlowerRep	3.3506	2.12488	3.31402e-14	3.12778e-13	0.387	1.028	0.307	0.78	4.25	6.241
TRINITY_DN20157_c0_g2_i2	BulbRep	FlowerRep	2.60789	2.48764	3.82841e-14	3.60267e-13	2.139	4.481	0.725	1.097	13.465	15.573
TRINITY_DN27492_c0_g2_i8	BulbRep	FlowerRep	2.19988	2.62741	3.88367e-14	3.652e-13	6.407	8.112	5.544	6.883	24.568	22.599
TRINITY_DN23367_c0_g4_i1	BulbRep	FlowerRep	4.61285	1.14603	4.31477e-14	4.04702e-13	0.253	0.312	0.452	0.455	5.95	4.583
TRINITY_DN26002_c1_g1_i1	BulbRep	FlowerRep	4.09972	1.20486	4.36111e-14	4.08899e-13	0.278	0.337	3.352	3.324	4.074	3.935
TRINITY_DN29342_c1_g1_i14	BulbRep	FlowerRep	3.17404	1.72212	4.37052e-14	4.09706e-13	0.808	0.463	0.341	0.333	4.844	3.829
TRINITY_DN24085_c4_g6_i1	BulbRep	FlowerRep	8.22835	0.870748	4.99212e-14	4.6653e-13	0	0	0	0	2.887	3.588
TRINITY_DN19878_c1_g1_i1	BulbRep	FlowerRep	4.25792	1.10775	5.18337e-14	4.83875e-13	0.564	0.455	1.331	0.447	8.001	7.086
TRINITY_DN23380_c0_g1_i1	BulbRep	FlowerRep	2.04314	2.95982	5.31813e-14	4.96095e-13	1.692	1.718	2.678	2.47	4.844	5.729
TRINITY_DN23230_c2_g4_i2	BulbRep	FlowerRep	2.27781	3.26212	5.42034e-14	5.05538e-13	2.77	2.047	1.766	1.959	7.016	10.523
TRINITY_DN25331_c1_g2_i2	BulbRep	FlowerRep	2.28408	2.62762	5.43971e-14	5.0716e-13	6.988	6.444	6.551	5.136	21.411	26.413
TRINITY_DN28798_c2_g1_i1	BulbRep	FlowerRep	8.1545	0.815455	5.73357e-14	5.3359e-13	0	0	0	0	7.38	6.92
TRINITY_DN24456_c3_g1_i1	BulbRep	FlowerRep	2.65883	2.20973	5.93683e-14	5.52106e-13	6.02	4.01	10.321	7.777	20.683	26.006
TRINITY_DN24684_c4_g1_i1	BulbRep	FlowerRep	4.90521	1.04704	6.01438e-14	5.58913e-13	0.135	0.084	0.162	0	3.09	2.276
TRINITY_DN27229_c4_g1_i10	BulbRep	FlowerRep	6.17506	0.91672	6.06837e-14	5.63523e-13	0.21	0	0	0	6.57	9.106
TRINITY_DN1801_c0_g1_i2	BulbRep	FlowerRep	8.45	1.05804	6.14911e-14	5.70815e-13	0	0	0	0	1.403	2.397
TRINITY_DN24968_c3_g1_i4	BulbRep	FlowerRep	2.20531	3.41021	6.27198e-14	5.8159e-13	1.052	1.297	0.631	0.398	5.005	2.97
TRINITY_DN23119_c1_g7_i1	BulbRep	FlowerRep	2.30611	3.23619	6.65535e-14	6.16917e-13	11.821	10.681	7.182	10.662	31.098	49.659
TRINITY_DN24680_c1_g1_i2	BulbRep	FlowerRep	2.55713	2.31108	7.10085e-14	6.56791e-13	4.1	4.684	13.716	19.049	16.527	21.362
TRINITY_DN28562_c1_g1_i2	BulbRep	FlowerRep	2.03239	2.96048	7.13048e-14	6.59293e-13	5.717	3.791	4.785	4.161	14.787	14.201
TRINITY_DN28260_c0_g4_i1	BulbRep	FlowerRep	3.35165	1.47957	7.14978e-14	6.60959e-13	0.539	0.472	0.64	0.187	4.048	3.799
TRINITY_DN24114_c3_g1_i10	BulbRep	FlowerRep	2.35555	2.34474	7.68525e-14	7.08803e-13	2.105	2.578	1.365	1.268	8.878	8.699
TRINITY_DN30969_c1_g2_i2	BulbRep	FlowerRep	2.48948	2.20925	7.87101e-14	7.25285e-13	2.787	1.786	0.896	1.942	10.186	9.287
TRINITY_DN22541_c1_g3_i2	BulbRep	FlowerRep	2.45212	2.92796	7.90116e-14	7.27932e-13	3.301	4.187	6.594	4.689	11.751	18.362
TRINITY_DN28080_c8_g5_i1	BulbRep	FlowerRep	3.93917	1.84881	7.97386e-14	7.34498e-13	0.514	0.489	0.657	0.301	3.832	7.493
TRINITY_DN25816_c2_g2_i3	BulbRep	FlowerRep	2.6409	2.47855	8.11212e-14	7.46966e-13	6.913	3.9	5.084	2.536	21.371	29.036
TRINITY_DN6396_c0_g1_i1	BulbRep	FlowerRep	3.15497	1.69894	8.48494e-14	7.80317e-13	1.305	0.531	0.512	0.918	6.651	6
TRINITY_DN22255_c4_g4_i1	BulbRep	FlowerRep	2.66434	2.17439	8.89215e-14	8.16743e-13	1.128	1.061	2.047	1.942	4.614	5.849
TRINITY_DN34327_c0_g1_i1	BulbRep	FlowerRep	2.26458	2.68053	9.03788e-14	8.29238e-13	3.141	3.698	0.409	0.276	13.788	10.131
TRINITY_DN8163_c0_g1_i1	BulbRep	FlowerRep	4.19285	1.26914	9.16539e-14	8.40039e-13	0.615	0.379	0	0	6.112	8.216
TRINITY_DN27360_c0_g1_i8	BulbRep	FlowerRep	4.94073	1.08461	9.28046e-14	8.5013e-13	0.118	0.093	0.162	0.309	2.536	1.704
TRINITY_DN24872_c3_g1_i7	BulbRep	FlowerRep	2.84054	1.8224	9.52446e-14	8.7186e-13	0.876	0.809	0.862	0.707	4.655	4.387
TRINITY_DN30205_c2_g2_i3	BulbRep	FlowerRep	2.04103	2.76266	9.60145e-14	8.78751e-13	4.993	3.993	4.905	6.778	13.856	13.252
TRINITY_DN25569_c0_g1_i4	BulbRep	FlowerRep	3.46287	2.10014	9.79534e-14	8.96018e-13	1.33	0.32	3.446	3.779	5.774	8.985
TRINITY_DN23405_c0_g2_i4	BulbRep	FlowerRep	3.59898	1.44605	9.82499e-14	8.98569e-13	0.227	0.404	0.768	0.821	2.536	2.97
TRINITY_DN25959_c2_g2_i2	BulbRep	FlowerRep	6.0113	0.790712	9.83604e-14	8.9942e-13	0	0.067	0	0	1.983	1.96
TRINITY_DN25034_c1_g2_i19	BulbRep	FlowerRep	2.19491	3.234	9.9587e-14	9.10168e-13	4.757	5.972	3.369	2.438	14.625	21.453
TRINITY_DN30769_c2_g4_i2	BulbRep	FlowerRep	5.1942	0.808877	1.00229e-13	9.15688e-13	0.21	0	3.079	2.706	3.71	3.317
TRINITY_DN26276_c0_g1_i7	BulbRep	FlowerRep	8.13555	0.793741	1.01053e-13	9.2306e-13	0	0	0.239	0.268	5.019	5.065
TRINITY_DN18918_c0_g1_i1	BulbRep	FlowerRep	3.25396	1.61643	1.08813e-13	9.91475e-13	0.514	1.053	0	0	5.181	5.352
TRINITY_DN16358_c0_g1_i1	BulbRep	FlowerRep	4.45725	1.27413	1.10194e-13	1.00334e-12	0.194	0.362	0	0	3.913	5.397
TRINITY_DN25718_c0_g5_i1	BulbRep	FlowerRep	2.18386	2.54905	1.11885e-13	1.01838e-12	6.601	5.686	5.741	3.714	20.238	20.654
TRINITY_DN29292_c1_g1_i1	BulbRep	FlowerRep	3.31575	1.82593	1.163e-13	1.05725e-12	0.429	0.32	0.358	0.26	2.267	3.437
TRINITY_DN24843_c0_g1_i2	BulbRep	FlowerRep	3.02592	1.68625	1.20588e-13	1.09507e-12	0.244	0.278	0.068	0.163	1.646	1.492
TRINITY_DN28798_c2_g1_i2	BulbRep	FlowerRep	4.56783	1.10639	1.20902e-13	1.09753e-12	0.278	0.337	0	0	6.503	4.824
TRINITY_DN28128_c1_g1_i3	BulbRep	FlowerRep	2.31908	2.80707	1.22219e-13	1.1089e-12	1.364	1.028	1.86	1.203	3.764	5.246
TRINITY_DN28706_c1_g1_i1	BulbRep	FlowerRep	2.85503	2.2836	1.23062e-13	1.11616e-12	0.985	1.171	1.228	2.982	4.614	6.98
TRINITY_DN31491_c3_g1_i6	BulbRep	FlowerRep	5.18886	0.807029	1.36224e-13	1.23033e-12	1.372	0	2.798	3.389	19.9	16.855
TRINITY_DN26004_c1_g1_i5	BulbRep	FlowerRep	2.73237	2.77634	1.41747e-13	1.27863e-12	2.214	2.477	3.301	4.657	8.351	14.759
TRINITY_DN24264_c0_g1_i3	BulbRep	FlowerRep	8.22936	0.900667	1.53598e-13	1.38286e-12	0	0	1.22	0.829	4.911	3.256
TRINITY_DN28491_c0_g1_i2	BulbRep	FlowerRep	5.9919	0.765539	1.56348e-13	1.40713e-12	0.067	0	0	0	2.334	2.367
TRINITY_DN22848_c5_g1_i2	BulbRep	FlowerRep	4.64395	1.72002	1.58962e-13	1.4299e-12	0.067	0	0	1.081	1.025	0.422
TRINITY_DN22071_c2_g2_i21	BulbRep	FlowerRep	2.78509	1.96852	1.6188e-13	1.4559e-12	1.128	1.634	1.817	1.365	6.611	7.387
TRINITY_DN14891_c0_g1_i1	BulbRep	FlowerRep	2.51727	2.11017	1.66949e-13	1.50044e-12	1.575	1.811	0.93	2.503	7.339	6.95
TRINITY_DN29993_c2_g2_i18	BulbRep	FlowerRep	2.40669	2.77893	1.76518e-13	1.58201e-12	2.383	2.451	3.13	1.633	7.582	11.367
TRINITY_DN27091_c4_g2_i3	BulbRep	FlowerRep	2.20441	2.70232	1.76986e-13	1.58593e-12	6.433	6.789	13.179	12.482	19.617	24.89
TRINITY_DN25204_c1_g4_i12	BulbRep	FlowerRep	8.26971	0.898774	1.90983e-13	1.70808e-12	0	0	0	0	3.09	4.523
TRINITY_DN29714_c4_g1_i3	BulbRep	FlowerRep	5.40969	1.02855	1.96868e-13	1.75857e-12	0	0.135	0	0	2.658	1.779
TRINITY_DN24212_c1_g2_i6	BulbRep	FlowerRep	3.49247	1.62561	1.99038e-13	1.77734e-12	0.261	0.893	2.098	1.861	5.14	3.98
TRINITY_DN31181_c0_g1_i5	BulbRep	FlowerRep	2.63294	2.09737	2.04656e-13	1.8256e-12	1.793	0.994	2.337	2.592	6.894	6.241
TRINITY_DN29561_c0_g1_i2	BulbRep	FlowerRep	2.50928	2.48392	2.18216e-13	1.94386e-12	2.374	1.676	2.124	1.788	7.151	9.89
TRINITY_DN28057_c1_g2_i2	BulbRep	FlowerRep	2.25108	2.74722	2.30296e-13	2.04757e-12	4.446	6.259	1.007	2.251	16.311	20.729
TRINITY_DN31342_c4_g3_i2	BulbRep	FlowerRep	2.56779	2.31246	2.32738e-13	2.06856e-12	1.473	1.365	0.614	1.617	5.356	7.282
TRINITY_DN22712_c1_g5_i2	BulbRep	FlowerRep	5.26627	0.895381	2.3414e-13	2.0803e-12	0.059	0.067	0	0	2.402	1.523
TRINITY_DN24299_c3_g3_i1	BulbRep	FlowerRep	3.20921	1.57953	2.5489e-13	2.2588e-12	0.446	0.733	1.143	0.634	4.304	3.648
TRINITY_DN21723_c1_g1_i3	BulbRep	FlowerRep	2.41357	2.72573	2.56631e-13	2.27305e-12	1.76	1.643	2.491	1.268	5.478	8.246
TRINITY_DN18271_c0_g1_i1	BulbRep	FlowerRep	2.36203	2.47494	2.68238e-13	2.37341e-12	3.402	2.156	3.19	2.828	11.967	9.332
TRINITY_DN22397_c2_g1_i5	BulbRep	FlowerRep	2.60732	2.17048	2.7239e-13	2.40973e-12	1.507	1.171	2.636	2.397	5.518	6.829
TRINITY_DN28848_c4_g1_i1	BulbRep	FlowerRep	3.37554	1.73021	2.75804e-13	2.43741e-12	0.354	1.592	1.544	1.853	6.962	7.432
TRINITY_DN20827_c0_g2_i2	BulbRep	FlowerRep	2.14004	2.51859	2.96051e-13	2.60962e-12	1.676	1.735	4.12	3.486	5.572	5.638
TRINITY_DN28052_c1_g3_i3	BulbRep	FlowerRep	2.52464	2.34789	3.05971e-13	2.69475e-12	0.775	0.463	2.499	2.584	2.415	3.045
TRINITY_DN23332_c3_g1_i21	BulbRep	FlowerRep	2.96112	1.79449	3.09075e-13	2.71976e-12	0.539	1.129	0.631	0.65	4.709	4.719
TRINITY_DN23271_c0_g3_i1	BulbRep	FlowerRep	2.96111	1.79449	3.09527e-13	2.72327e-12	0.573	1.205	1.646	2.877	5.032	5.035
TRINITY_DN54579_c0_g1_i1	BulbRep	FlowerRep	4.53467	1.33397	3.26546e-13	2.86956e-12	0.177	0.329	0.102	0.325	3.359	5.593
TRINITY_DN26947_c1_g5_i6	BulbRep	FlowerRep	8.04932	0.716948	3.46675e-13	3.03969e-12	0	0	0.572	0.74	0.985	0.92
TRINITY_DN23855_c3_g1_i14	BulbRep	FlowerRep	2.33267	2.70681	3.52466e-13	3.08889e-12	3.915	6.031	7.046	5.502	15.718	20.684
TRINITY_DN24799_c1_g1_i1	BulbRep	FlowerRep	5.92881	0.715766	3.63026e-13	3.17981e-12	0	0.387	0.384	0.374	10.011	10.071
TRINITY_DN21824_c2_g2_i3	BulbRep	FlowerRep	2.54508	2.03348	3.6841e-13	3.22531e-12	1.575	1.575	0.938	0.138	6.719	7.251
TRINITY_DN26324_c3_g1_i2	BulbRep	FlowerRep	3.24462	1.4995	3.91014e-13	3.41912e-12	0.21	0.337	1.279	0.813	1.862	2.065
TRINITY_DN22255_c4_g3_i2	BulbRep	FlowerRep	8.09208	0.747316	3.95299e-13	3.45425e-12	0	0	0	0	5.815	6.995
TRINITY_DN26856_c2_g3_i1	BulbRep	FlowerRep	5.33307	0.934885	4.00517e-13	3.49747e-12	0	0.135	1.331	0.455	1.862	2.231
TRINITY_DN25476_c1_g3_i4	BulbRep	FlowerRep	3.37433	1.51212	4.07049e-13	3.55088e-12	0.514	1.255	1.817	0.772	6.935	6.256
TRINITY_DN23531_c0_g1_i4	BulbRep	FlowerRep	3.73261	1.55067	4.28443e-13	3.73308e-12	0.236	0.446	0.068	0	2.59	4.116
TRINITY_DN31210_c5_g6_i1	BulbRep	FlowerRep	2.78081	1.83307	4.48591e-13	3.90201e-12	1.01	0.708	0.426	1.138	4.506	4.432
TRINITY_DN21868_c1_g9_i1	BulbRep	FlowerRep	3.16459	1.53878	4.718e-13	4.09973e-12	0.337	0.548	0.725	1.219	2.995	2.834
TRINITY_DN17258_c0_g1_i3	BulbRep	FlowerRep	2.09789	3.47253	4.75479e-13	4.12681e-12	3.924	2.99	6.858	7.208	8.797	13.372
TRINITY_DN26309_c1_g2_i17	BulbRep	FlowerRep	3.28415	1.5214	4.7559e-13	4.12708e-12	1.069	0.404	0.264	0.398	5.882	5.548
TRINITY_DN30163_c1_g1_i1	BulbRep	FlowerRep	2.69065	1.88467	4.94862e-13	4.28998e-12	2.619	2.696	3.565	5.03	11.859	13.372
TRINITY_DN26846_c1_g2_i27	BulbRep	FlowerRep	2.61332	2.05194	4.95153e-13	4.29177e-12	1.187	1.878	1.356	0.951	7.137	6.302
TRINITY_DN18757_c0_g1_i1	BulbRep	FlowerRep	8.15982	0.801194	5.05298e-13	4.37896e-12	0	0	0	0	2.145	2.94
TRINITY_DN30998_c2_g2_i3	BulbRep	FlowerRep	4.79954	0.931398	5.15736e-13	4.46491e-12	0.312	0.194	1.297	0.374	5.167	6.422
TRINITY_DN25162_c2_g2_i4	BulbRep	FlowerRep	2.70472	1.96033	5.25628e-13	4.54825e-12	0.918	0.884	1.245	1.918	4.992	3.739
TRINITY_DN28794_c1_g1_i18	BulbRep	FlowerRep	2.06726	3.16584	5.2667e-13	4.55649e-12	2.181	1.205	2.039	2.113	5.909	4.764
TRINITY_DN29604_c0_g1_i2	BulbRep	FlowerRep	8.08866	0.762344	5.29433e-13	4.57962e-12	0	0	0	0	4.236	3.271
TRINITY_DN27523_c5_g2_i9	BulbRep	FlowerRep	8.04376	0.715078	5.54371e-13	4.7897e-12	0	0	0	0	3.225	2.834
TRINITY_DN27600_c1_g1_i9	BulbRep	FlowerRep	2.55244	2.16886	5.61109e-13	4.84547e-12	1.297	0.986	0	0	4.412	5.578
TRINITY_DN22393_c0_g1_i3	BulbRep	FlowerRep	2.33193	2.25144	5.80101e-13	5.00443e-12	1.793	2.215	1.459	1.568	7.164	7.628
TRINITY_DN30528_c2_g1_i2	BulbRep	FlowerRep	2.13895	2.62112	6.94609e-13	5.96822e-12	1.128	0.834	2.968	2.991	3.589	2.925
TRINITY_DN22607_c0_g1_i1	BulbRep	FlowerRep	2.97461	1.63839	7.06378e-13	6.06428e-12	0.505	0.548	2.056	2.592	2.955	3.287
TRINITY_DN27594_c0_g1_i2	BulbRep	FlowerRep	2.38369	2.25607	7.35423e-13	6.30625e-12	0.362	0.387	0.341	0.471	1.646	1.236
TRINITY_DN26489_c0_g8_i3	BulbRep	FlowerRep	8.44592	1.04144	7.4368e-13	6.3728e-12	0	0	4.06	3.478	11.751	23.925
TRINITY_DN30128_c1_g1_i24	BulbRep	FlowerRep	3.80572	1.30516	7.76737e-13	6.645e-12	0.522	0	0.742	1.154	2.928	2.864
TRINITY_DN26658_c1_g2_i21	BulbRep	FlowerRep	2.51259	2.05369	7.92265e-13	6.77446e-12	1.229	1.196	1.416	1.276	4.965	5.488
TRINITY_DN22256_c3_g3_i1	BulbRep	FlowerRep	4.82777	0.957748	8.32349e-13	7.10656e-12	0.109	0.261	0.375	0.252	3.4	4.689
TRINITY_DN23376_c0_g1_i2	BulbRep	FlowerRep	8.22654	0.853504	9.74524e-13	8.27645e-12	0	0	0	0	4.938	7.87
TRINITY_DN31479_c0_g1_i1	BulbRep	FlowerRep	3.3237	2.01133	1.03812e-12	8.79913e-12	1.734	3.311	5.561	7.907	13.411	23.036
TRINITY_DN26731_c1_g1_i4	BulbRep	FlowerRep	2.28578	2.44002	1.05129e-12	8.9063e-12	4.218	2.3	3.02	2.129	12.129	11.518
TRINITY_DN26047_c1_g1_i2	BulbRep	FlowerRep	8.08221	0.760486	1.06532e-12	9.02218e-12	0	0	0	0	12.885	9.317
TRINITY_DN24941_c1_g1_i3	BulbRep	FlowerRep	8.08221	0.760486	1.06625e-12	9.02862e-12	0	0	0	0	7.879	5.744
TRINITY_DN24716_c1_g1_i5	BulbRep	FlowerRep	4.74177	0.886735	1.07271e-12	9.07732e-12	0.152	0.345	0	0.675	4.52	5.593
TRINITY_DN22848_c4_g3_i3	BulbRep	FlowerRep	2.37411	2.28053	1.11644e-12	9.43491e-12	0.396	0.32	1.152	0.886	1.552	1.206
TRINITY_DN25848_c1_g1_i9	BulbRep	FlowerRep	2.87659	1.78351	1.13064e-12	9.55177e-12	0.707	0.851	0.674	0.366	3.832	4.583
TRINITY_DN27960_c0_g1_i11	BulbRep	FlowerRep	2.94863	1.76631	1.14325e-12	9.65198e-12	2.408	1.07	6.397	7.899	11.441	9
TRINITY_DN23723_c1_g1_i1	BulbRep	FlowerRep	3.56126	1.3989	1.15005e-12	9.7014e-12	1.061	0.859	2.295	4.015	7.366	9.905
TRINITY_DN26824_c0_g9_i2	BulbRep	FlowerRep	4.60442	1.12658	1.15627e-12	9.75231e-12	0	0.362	0.264	0.268	2.631	3.754
TRINITY_DN19912_c0_g1_i1	BulbRep	FlowerRep	4.60442	1.12658	1.15677e-12	9.75488e-12	0	0.556	0.136	0.414	4.034	5.729
TRINITY_DN77431_c0_g1_i1	BulbRep	FlowerRep	8.00248	0.66803	1.22444e-12	1.0307e-11	0	0	0.623	0	3.94	4.432
TRINITY_DN21745_c4_g2_i2	BulbRep	FlowerRep	8.00248	0.66803	1.22531e-12	1.03114e-11	0	0	0	0	2.577	2.895
TRINITY_DN23187_c2_g1_i6	BulbRep	FlowerRep	8.00248	0.66803	1.22557e-12	1.03114e-11	0	0	0.077	0.374	1.862	2.05
TRINITY_DN29906_c3_g1_i22	BulbRep	FlowerRep	3.78452	1.29953	1.23773e-12	1.04103e-11	0.185	0.211	0.256	0.569	1.767	2.231
TRINITY_DN24899_c0_g1_i4	BulbRep	FlowerRep	2.26425	2.65543	1.25358e-12	1.05384e-11	2.644	1.794	1.416	1.975	7.016	9.287
TRINITY_DN27840_c1_g2_i18	BulbRep	FlowerRep	2.1237	2.44477	1.27123e-12	1.06815e-11	4.025	3.344	3.003	3.901	12.25	11.714
TRINITY_DN22990_c3_g2_i11	BulbRep	FlowerRep	2.87763	1.71657	1.33834e-12	1.12234e-11	2.416	3.26	12.394	10.142	14.504	15.679
TRINITY_DN18975_c0_g1_i1	BulbRep	FlowerRep	2.48405	1.98567	1.3484e-12	1.1306e-11	0.665	0.665	0.682	0.504	2.793	2.759
TRINITY_DN65462_c0_g1_i1	BulbRep	FlowerRep	6.22312	0.948929	1.41388e-12	1.18357e-11	0	0.084	0.085	0.089	1.983	3.709
TRINITY_DN26209_c2_g3_i3	BulbRep	FlowerRep	8.04158	0.697401	1.47577e-12	1.23457e-11	0	0	0.094	0	2.307	2.879
TRINITY_DN29900_c3_g2_i2	BulbRep	FlowerRep	2.09394	2.67584	1.60375e-12	1.3388e-11	3.174	3.892	2.585	3.438	12.399	9.558
TRINITY_DN16648_c0_g1_i1	BulbRep	FlowerRep	2.13183	2.55594	1.62384e-12	1.35492e-11	1.852	1.171	3.438	3.478	5.1	4.9
TRINITY_DN29264_c0_g8_i1	BulbRep	FlowerRep	3.49398	1.365	1.686e-12	1.40473e-11	1.389	1.685	0.657	1.967	14.396	10.809
TRINITY_DN27182_c1_g1_i13	BulbRep	FlowerRep	2.80261	2.0406	1.68779e-12	1.40599e-11	0.699	0.489	0.418	0.536	3.805	2.442
TRINITY_DN30211_c0_g1_i1	BulbRep	FlowerRep	7.95778	0.636315	1.70101e-12	1.41632e-11	0	0	0.264	0	2.887	2.563
TRINITY_DN27067_c0_g1_i1	BulbRep	FlowerRep	3.41976	1.40917	1.70616e-12	1.42014e-11	1.027	0.716	1.732	1.755	6.449	7.794
TRINITY_DN23339_c0_g1_i16	BulbRep	FlowerRep	2.49447	2.63391	1.82261e-12	1.51291e-11	9.573	7.438	12.095	7.184	26.552	43.026
TRINITY_DN23606_c0_g2_i10	BulbRep	FlowerRep	5.02413	0.657538	1.85618e-12	1.53977e-11	0.236	0	0.281	0.138	3.656	3.422
TRINITY_DN30128_c1_g1_i21	BulbRep	FlowerRep	7.97906	0.660516	1.9006e-12	1.57561e-11	0	0	0.461	1.203	1.255	0.995
TRINITY_DN30995_c4_g1_i1	BulbRep	FlowerRep	2.50594	2.05083	1.9296e-12	1.59939e-11	1.111	0.91	2.764	2.243	4.763	3.799
TRINITY_DN27600_c1_g3_i9	BulbRep	FlowerRep	4.75406	0.887394	2.00774e-12	1.66308e-11	0.109	0.067	0.52	0.203	1.74	2.292
TRINITY_DN41763_c0_g1_i1	BulbRep	FlowerRep	2.64509	2.01196	2.02104e-12	1.67383e-11	2.585	2.923	4.146	2.641	11.117	14.247
TRINITY_DN25553_c1_g1_i14	BulbRep	FlowerRep	4.09469	1.21963	2.02546e-12	1.67722e-11	0.21	1.154	1.237	1.073	9.471	7.583
TRINITY_DN24531_c1_g1_i4	BulbRep	FlowerRep	2.2301	2.23952	2.0347e-12	1.68433e-11	1.659	1.499	2.934	0.284	5.64	5.261
TRINITY_DN15838_c0_g1_i1	BulbRep	FlowerRep	2.13314	2.86852	2.09847e-12	1.73467e-11	4.976	3.479	3.779	3.145	11.819	15.935
TRINITY_DN79003_c0_g1_i1	BulbRep	FlowerRep	4.31777	1.14112	2.09855e-12	1.73467e-11	0.337	0.278	0.665	0.821	4.007	5.714
TRINITY_DN27380_c1_g3_i3	BulbRep	FlowerRep	2.37515	2.35824	2.118e-12	1.75019e-11	1.389	1.878	2.849	3.186	5.464	7.071
TRINITY_DN27192_c1_g1_i3	BulbRep	FlowerRep	2.51648	2.1389	2.18055e-12	1.79991e-11	1.297	0.91	1.177	1.853	4.169	5.412
TRINITY_DN28764_c2_g12_i1	BulbRep	FlowerRep	3.06556	1.54085	2.21162e-12	1.82403e-11	0.387	0.413	0.572	0.642	2.375	2.668
TRINITY_DN27879_c1_g8_i2	BulbRep	FlowerRep	2.90413	1.7453	2.23569e-12	1.8424e-11	0.438	0.927	0.222	0.228	3.589	3.874
TRINITY_DN24289_c3_g1_i6	BulbRep	FlowerRep	5.09415	0.729479	2.30637e-12	1.89912e-11	0.143	0	0	0	2.685	1.9
TRINITY_DN20731_c0_g1_i1	BulbRep	FlowerRep	2.84281	1.89476	2.30742e-12	1.89968e-11	1.406	2.46	2.576	1.861	9.053	11.02
TRINITY_DN23539_c3_g1_i2	BulbRep	FlowerRep	2.84244	2.15982	2.34723e-12	1.93153e-11	5.65	4.802	4.35	4.632	21.047	34.433
TRINITY_DN28752_c6_g1_i2	BulbRep	FlowerRep	2.0409	2.75264	2.37007e-12	1.94907e-11	1.305	1.769	1.152	1.341	4.29	5.035
TRINITY_DN23752_c0_g2_i11	BulbRep	FlowerRep	2.34659	2.63265	2.39761e-12	1.97078e-11	1.238	2.072	2.371	1.755	5.302	7.086
TRINITY_DN24835_c1_g3_i4	BulbRep	FlowerRep	2.6596	1.79397	2.40676e-12	1.97767e-11	1.061	0.708	1.049	0.463	4.344	4.432
TRINITY_DN30822_c1_g1_i2	BulbRep	FlowerRep	7.92988	0.609771	2.42035e-12	1.98852e-11	0	0	5.536	3.706	4.533	4.236
TRINITY_DN22159_c1_g5_i4	BulbRep	FlowerRep	3.06473	1.63696	2.45541e-12	2.01571e-11	0.421	0.295	0.58	0.796	2.658	1.824
TRINITY_DN28909_c1_g1_i4	BulbRep	FlowerRep	2.56164	2.38833	2.48868e-12	2.04237e-11	3.107	3.563	5.434	3.86	11.373	17.548
TRINITY_DN23316_c3_g3_i1	BulbRep	FlowerRep	3.11972	1.74491	2.57396e-12	2.11034e-11	4.437	3.74	2.098	3.08	20.534	31.207
TRINITY_DN30037_c0_g1_i4	BulbRep	FlowerRep	2.08369	3.45991	2.62982e-12	2.15385e-11	2.871	4.33	56.63	60.291	9.039	13.568
TRINITY_DN24827_c1_g1_i2	BulbRep	FlowerRep	2.14921	2.46208	2.62997e-12	2.15385e-11	1.76	1.55	1.194	2.024	5.127	5.849
TRINITY_DN22128_c3_g1_i4	BulbRep	FlowerRep	2.16135	2.69764	2.6381e-12	2.15982e-11	4.757	6.04	5.135	4.998	15.097	20.036
TRINITY_DN28737_c2_g2_i9	BulbRep	FlowerRep	7.99911	0.684278	2.87751e-12	2.35096e-11	0	0	3.531	0	3.413	2.382
TRINITY_DN31046_c0_g5_i2	BulbRep	FlowerRep	2.16005	2.41698	2.87925e-12	2.35201e-11	5.077	5.45	2.158	2.178	15.961	18.407
TRINITY_DN24328_c2_g2_i4	BulbRep	FlowerRep	3.26516	1.51857	2.94178e-12	2.40079e-11	0.278	0.531	2.567	2.666	2.563	3
TRINITY_DN26545_c0_g1_i4	BulbRep	FlowerRep	5.81286	0.610457	2.95425e-12	2.41021e-11	0	0.135	0	0	3.063	3.271
TRINITY_DN23059_c0_g4_i6	BulbRep	FlowerRep	4.83108	1.00051	3.11073e-12	2.53505e-11	0.109	0.27	0	0.926	5.235	3.015
TRINITY_DN30760_c2_g1_i2	BulbRep	FlowerRep	2.20018	2.66076	3.32024e-12	2.70108e-11	2.105	1.601	0.367	0.601	5.478	7.342
TRINITY_DN20218_c0_g1_i5	BulbRep	FlowerRep	2.10964	2.81423	3.40169e-12	2.76647e-11	1.145	2.013	21.572	21.771	4.668	5.322
TRINITY_DN22800_c4_g4_i3	BulbRep	FlowerRep	2.26441	2.27836	3.40616e-12	2.76966e-11	9.935	14.598	11.097	14.53	43.011	38.443
TRINITY_DN19493_c0_g1_i3	BulbRep	FlowerRep	3.17829	1.72165	3.54748e-12	2.88001e-11	1.246	1.954	2.525	2.552	8.594	12.694
TRINITY_DN43225_c0_g1_i1	BulbRep	FlowerRep	2.36809	2.11781	3.56656e-12	2.89505e-11	1.566	1.348	0	0	6.125	5.065
TRINITY_DN29565_c0_g2_i5	BulbRep	FlowerRep	2.36602	2.2396	3.69523e-12	2.99618e-11	1.911	2.468	1.007	0.642	7.542	9.076
TRINITY_DN23130_c2_g1_i4	BulbRep	FlowerRep	3.08611	1.47246	3.7259e-12	3.01962e-11	0.286	0.354	0.708	0.609	2.199	1.839
TRINITY_DN31390_c1_g1_i5	BulbRep	FlowerRep	4.86867	0.984437	3.73076e-12	3.02308e-11	0.421	1.12	2.303	4.397	12.804	20.518
TRINITY_DN22206_c3_g5_i7	BulbRep	FlowerRep	2.38225	2.17365	3.7344e-12	3.02555e-11	0.926	1.179	1.237	0.731	3.737	4.342
TRINITY_DN26960_c0_g2_i17	BulbRep	FlowerRep	2.59431	1.80344	3.87575e-12	3.13661e-11	3.402	2.485	1.877	2.958	13.316	12.965
TRINITY_DN26371_c2_g1_i10	BulbRep	FlowerRep	3.04915	1.52643	4.01443e-12	3.24782e-11	2.248	2.333	7.626	10.41	12.965	15.03
TRINITY_DN27704_c2_g2_i12	BulbRep	FlowerRep	2.16116	2.3634	4.17932e-12	3.37963e-11	1.086	1.525	0.614	0.13	4.358	4.236
TRINITY_DN27260_c0_g1_i7	BulbRep	FlowerRep	3.35425	1.35885	4.24318e-12	3.43072e-11	0.32	0.312	0	0.301	2.294	2.699
TRINITY_DN23017_c1_g1_i5	BulbRep	FlowerRep	2.30894	2.99645	4.27684e-12	3.45631e-11	4.378	2.519	2.252	2.909	10.24	15.407
TRINITY_DN23363_c1_g2_i2	BulbRep	FlowerRep	4.65324	1.15165	4.68106e-12	3.7723e-11	0.093	0.219	0.068	0.146	1.97	3.422
TRINITY_DN24695_c4_g1_i1	BulbRep	FlowerRep	2.69646	2.19493	4.73854e-12	3.81743e-11	1.894	2.039	1.152	0.423	7.528	11.865
TRINITY_DN22605_c1_g3_i3	BulbRep	FlowerRep	7.90739	0.584635	4.76993e-12	3.84211e-11	0	0	0	0	2.563	2.714
TRINITY_DN26587_c0_g1_i2	BulbRep	FlowerRep	7.90739	0.584635	4.77244e-12	3.84353e-11	0	0	0	0	39.517	42.8
TRINITY_DN27965_c1_g2_i14	BulbRep	FlowerRep	5.00847	0.635197	4.94891e-12	3.98128e-11	0.143	0	0.077	0.146	1.673	1.884
TRINITY_DN24558_c2_g1_i2	BulbRep	FlowerRep	2.99712	1.95683	4.99207e-12	4.01412e-11	0.581	0.295	2.55	0.731	3.238	1.93
TRINITY_DN27252_c3_g2_i1	BulbRep	FlowerRep	2.18254	2.23871	5.05393e-12	4.06069e-11	0.278	0.261	0.324	0.187	0.958	0.905
TRINITY_DN29820_c1_g1_i20	BulbRep	FlowerRep	3.66198	1.70773	5.24054e-12	4.20602e-11	0.876	0.396	0.554	0.829	4.128	7.553
TRINITY_DN20851_c0_g1_i2	BulbRep	FlowerRep	4.31791	1.14403	5.4691e-12	4.38261e-11	0.219	0.404	33.045	26.176	3.778	5.729
TRINITY_DN24610_c1_g9_i1	BulbRep	FlowerRep	3.06009	1.63208	5.52354e-12	4.42486e-11	0.682	1.466	4.248	4.754	5.977	7.327
TRINITY_DN24969_c1_g1_i20	BulbRep	FlowerRep	2.64799	1.95804	5.65912e-12	4.52923e-11	1.431	1.508	1.211	0.74	5.923	7.854
TRINITY_DN24448_c1_g5_i1	BulbRep	FlowerRep	2.45308	2.06469	5.97064e-12	4.7689e-11	0.85	1.449	1.706	1.438	4.479	4.749
TRINITY_DN27010_c1_g2_i6	BulbRep	FlowerRep	3.843	1.6318	6.01643e-12	4.80473e-11	0.429	0.446	0	0.114	3.305	6.317
TRINITY_DN21247_c0_g4_i1	BulbRep	FlowerRep	4.56451	1.08784	6.02402e-12	4.8093e-11	0	0.48	0.154	0.154	3.009	4.538
TRINITY_DN19342_c0_g2_i1	BulbRep	FlowerRep	4.9838	0.627686	6.1682e-12	4.91753e-11	0.126	0	0.077	0.073	2.064	1.658
TRINITY_DN24527_c0_g1_i25	BulbRep	FlowerRep	4.77936	0.935349	6.40507e-12	5.10004e-11	0.16	0	0.068	0.528	2.442	1.508
TRINITY_DN24610_c1_g2_i4	BulbRep	FlowerRep	2.01483	2.47648	6.4707e-12	5.14991e-11	1.448	1.365	3.941	3.243	4.506	3.965
TRINITY_DN30795_c0_g1_i7	BulbRep	FlowerRep	2.37313	4.07951	6.56156e-12	5.21656e-11	4.218	3.53	2.678	4.388	9.431	20.352
TRINITY_DN24255_c5_g4_i1	BulbRep	FlowerRep	2.36399	2.06493	7.24594e-12	5.74377e-11	3.957	2.755	0.665	2.024	12.574	13.116
TRINITY_DN24985_c4_g3_i5	BulbRep	FlowerRep	2.55708	2.24677	7.58678e-12	5.99546e-11	1.953	4.776	6.594	8.769	13.748	15.121
TRINITY_DN27935_c3_g2_i6	BulbRep	FlowerRep	2.68808	1.94837	7.7027e-12	6.08332e-11	0.657	1.221	0.495	1.121	4.155	5.096
TRINITY_DN26273_c0_g1_i1	BulbRep	FlowerRep	2.1036	2.67266	7.71906e-12	6.0953e-11	2.501	2.67	2.67	2.544	7.11	9.422
TRINITY_DN25285_c0_g1_i1	BulbRep	FlowerRep	2.43699	2.12516	7.80768e-12	6.15866e-11	2.307	1.415	3.48	2.284	8.513	6.603
TRINITY_DN13080_c0_g1_i1	BulbRep	FlowerRep	3.04773	1.59727	7.89574e-12	6.22621e-11	1.911	0.775	4.905	2.674	7.717	9.452
TRINITY_DN27454_c0_g8_i1	BulbRep	FlowerRep	4.40656	0.959105	8.07045e-12	6.35813e-11	0.16	0.067	0.972	1.796	2.334	1.688
TRINITY_DN27600_c1_g1_i3	BulbRep	FlowerRep	2.39687	3.50407	8.31389e-12	6.54289e-11	2.273	2.443	1.911	2.137	6.098	12.377
TRINITY_DN21873_c8_g3_i1	BulbRep	FlowerRep	3.41686	1.4157	8.446e-12	6.64279e-11	0.152	0.337	0.367	0.333	1.659	2.216
TRINITY_DN25635_c3_g7_i1	BulbRep	FlowerRep	2.90694	1.49875	8.93107e-12	7.01142e-11	0.379	0.278	2.047	2.024	1.997	1.749
TRINITY_DN19665_c0_g1_i2	BulbRep	FlowerRep	8.1994	0.893355	8.94062e-12	7.01785e-11	0	0	0	0	1.525	0.724
TRINITY_DN22908_c1_g1_i2	BulbRep	FlowerRep	7.88915	0.578965	9.11586e-12	7.14776e-11	0	0	0	0	2.955	2.397
TRINITY_DN27820_c1_g1_i3	BulbRep	FlowerRep	7.88915	0.578965	9.12335e-12	7.15254e-11	0	0	0	0	11.266	9.181
TRINITY_DN4520_c0_g1_i1	BulbRep	FlowerRep	7.86626	0.553319	9.17523e-12	7.19102e-11	0	0	0	0	1.579	1.447
TRINITY_DN30517_c1_g4_i2	BulbRep	FlowerRep	4.19341	1.03624	9.33011e-12	7.30906e-11	0.488	0.362	0	0	6.287	8.397
TRINITY_DN24683_c3_g2_i1	BulbRep	FlowerRep	3.24489	1.47793	9.51686e-12	7.45195e-11	1.027	0.227	0	0	4.56	4.854
TRINITY_DN23588_c0_g2_i10	BulbRep	FlowerRep	7.92075	0.588423	9.72462e-12	7.59957e-11	0	0	0	0	2.199	2.774
TRINITY_DN26416_c2_g5_i1	BulbRep	FlowerRep	3.15449	1.69488	9.8703e-12	7.7099e-11	0.514	0.623	0.606	0.39	2.995	4.613
TRINITY_DN28070_c2_g1_i5	BulbRep	FlowerRep	2.19133	2.44675	1.00119e-11	7.81698e-11	3.848	5.4	8.24	8.289	13.91	16.825
TRINITY_DN28070_c2_g1_i9	BulbRep	FlowerRep	2.67363	1.86405	1.02443e-11	7.98865e-11	4.462	3.681	10.748	12.539	16.73	21.408
TRINITY_DN64187_c0_g1_i1	BulbRep	FlowerRep	5.76099	0.554633	1.09138e-11	8.49142e-11	0.093	0	1.126	1.032	2.536	2.91
TRINITY_DN28969_c3_g3_i1	BulbRep	FlowerRep	3.33597	1.74074	1.16989e-11	9.08716e-11	3.309	2.005	2.346	1.162	14.504	25.553
TRINITY_DN25017_c4_g2_i3	BulbRep	FlowerRep	3.86667	1.5889	1.1741e-11	9.11708e-11	0.185	0.792	1.655	1.975	6.705	3.377
TRINITY_DN25527_c2_g4_i6	BulbRep	FlowerRep	8.35733	1.05809	1.22414e-11	9.49849e-11	0	0	0	0	5.869	2.126
TRINITY_DN24225_c9_g1_i1	BulbRep	FlowerRep	4.71993	0.891243	1.31352e-11	1.01659e-10	0.051	0.025	0.051	0.146	1.025	0.618
TRINITY_DN31008_c0_g1_i9	BulbRep	FlowerRep	3.12671	1.60961	1.38857e-11	1.07306e-10	0.396	0.438	0	0.228	3.292	2.111
TRINITY_DN23954_c2_g1_i6	BulbRep	FlowerRep	8.097	0.730085	1.43362e-11	1.10671e-10	0	0	0	0.171	2.091	3.482
TRINITY_DN21517_c3_g8_i2	BulbRep	FlowerRep	5.71764	0.522779	1.4575e-11	1.1243e-10	0.042	0	0	0	1.282	1.266
TRINITY_DN21745_c5_g11_i1	BulbRep	FlowerRep	2.06914	2.34505	1.47911e-11	1.14025e-10	1.617	1.474	1.134	1.39	5.046	4.628
TRINITY_DN22924_c0_g2_i4	BulbRep	FlowerRep	3.85851	0.988685	1.52788e-11	1.17595e-10	0.455	0.564	0	0.187	5.221	6.045
TRINITY_DN13418_c0_g1_i1	BulbRep	FlowerRep	7.8823	0.577079	1.66339e-11	1.27661e-10	0	0	0	0	2.766	2.035
TRINITY_DN29105_c0_g1_i7	BulbRep	FlowerRep	2.09141	2.3586	1.68376e-11	1.29205e-10	2.576	1.963	4.205	4.421	7.731	6.694
TRINITY_DN25017_c4_g1_i10	BulbRep	FlowerRep	2.34919	2.38281	1.80299e-11	1.38169e-10	1.937	3.706	3.148	4.518	9.377	11.458
TRINITY_DN29050_c4_g2_i1	BulbRep	FlowerRep	2.46519	2.49423	1.83856e-11	1.40768e-10	2.669	3.588	4.572	2.731	9.727	15.679
TRINITY_DN21523_c5_g1_i4	BulbRep	FlowerRep	2.44635	2.5843	1.89264e-11	1.44822e-10	0.37	0.8	0.273	0.341	2.82	1.854
TRINITY_DN23518_c1_g3_i7	BulbRep	FlowerRep	3.72768	1.08042	1.93801e-11	1.48206e-10	0.488	0.244	0.691	1.658	4.142	3.452
TRINITY_DN25740_c1_g1_i1	BulbRep	FlowerRep	2.35463	1.97845	1.9479e-11	1.48918e-10	2.29	2.308	1.911	1.78	9.066	8.216
TRINITY_DN28383_c1_g2_i3	BulbRep	FlowerRep	2.58632	1.96433	1.96335e-11	1.50032e-10	0.968	0.607	0.589	1.292	4.196	3.045
TRINITY_DN23655_c0_g4_i7	BulbRep	FlowerRep	2.06943	2.45448	1.96372e-11	1.50038e-10	1.339	0.927	1.348	0.91	3.737	3.407
TRINITY_DN30569_c1_g2_i2	BulbRep	FlowerRep	2.69416	1.93951	1.98056e-11	1.51235e-10	2.139	2.409	14.671	14.181	9.039	12.739
TRINITY_DN30769_c2_g4_i1	BulbRep	FlowerRep	6.04014	0.781703	1.99667e-11	1.52442e-10	0	0.168	0	0.236	3.265	6.226
TRINITY_DN30084_c1_g3_i1	BulbRep	FlowerRep	2.54278	3.17881	2.00463e-11	1.52982e-10	0.413	0.472	0.367	0.358	2.631	1.146
TRINITY_DN23399_c0_g1_i4	BulbRep	FlowerRep	7.92834	0.59032	2.04135e-11	1.55692e-10	0	0	0.904	0.439	2.159	2.955
TRINITY_DN21926_c1_g4_i1	BulbRep	FlowerRep	2.00004	2.61992	2.07396e-11	1.57991e-10	2.147	1.937	2.107	1.69	6.921	5.141
TRINITY_DN21901_c4_g2_i2	BulbRep	FlowerRep	8.00956	0.705753	2.09989e-11	1.59848e-10	0	0	0	0	8.459	4.885
TRINITY_DN21740_c0_g1_i1	BulbRep	FlowerRep	3.53245	1.3903	2.145e-11	1.63161e-10	0.328	0.118	0.665	0.618	2.429	1.523
TRINITY_DN25769_c2_g1_i11	BulbRep	FlowerRep	3.17289	1.33282	2.15291e-11	1.63739e-10	0.497	0.607	1.066	1	3.859	3.543
TRINITY_DN24639_c6_g1_i5	BulbRep	FlowerRep	2.01642	2.52771	2.21606e-11	1.68467e-10	7.165	6.688	6.005	6.071	18.497	22.644
TRINITY_DN26790_c1_g1_i6	BulbRep	FlowerRep	5.67391	0.493548	2.28142e-11	1.73179e-10	0	0.11	0.102	0.341	1.821	1.734
TRINITY_DN22412_c4_g2_i2	BulbRep	FlowerRep	3.2631	1.28828	2.28282e-11	1.7326e-10	0.32	0.489	0.307	0.463	2.779	3.06
TRINITY_DN21704_c1_g2_i12	BulbRep	FlowerRep	3.36305	1.4955	2.31097e-11	1.75293e-10	0.185	0.632	0.247	0.455	2.631	3.588
TRINITY_DN30296_c5_g1_i1	BulbRep	FlowerRep	7.80599	0.496668	2.35497e-11	1.78525e-10	0	0	0	0	1.39	1.387
TRINITY_DN24423_c1_g4_i1	BulbRep	FlowerRep	2.74638	1.61301	2.46337e-11	1.86494e-10	0.724	0.994	0.478	1.666	4.506	3.965
TRINITY_DN27614_c6_g1_i2	BulbRep	FlowerRep	2.68588	1.88137	2.46572e-11	1.86622e-10	1.642	2.367	2.644	6.444	8.055	10.9
TRINITY_DN28411_c1_g3_i3	BulbRep	FlowerRep	3.20386	1.35712	2.49553e-11	1.88735e-10	0.522	0.893	0.614	0.504	4.493	5.081
TRINITY_DN30519_c1_g2_i1	BulbRep	FlowerRep	2.32286	2.2539	2.51194e-11	1.89948e-10	4.858	6.554	1.911	1.593	23.597	16.96
TRINITY_DN26340_c4_g2_i1	BulbRep	FlowerRep	2.58749	1.93188	2.55411e-11	1.93052e-10	0.497	0.952	2.312	1.755	3.535	2.91
TRINITY_DN24721_c1_g1_i4	BulbRep	FlowerRep	4.23652	0.806555	2.61221e-11	1.9724e-10	0.674	0.817	1.987	1.967	10.766	10.297
TRINITY_DN23105_c1_g4_i5	BulbRep	FlowerRep	2.61625	1.75739	2.63322e-11	1.98768e-10	1.777	1.238	3.583	2.503	6.813	7.266
TRINITY_DN17068_c0_g1_i1	BulbRep	FlowerRep	2.24899	2.4871	2.74856e-11	2.07291e-10	1.019	0.783	0.537	0.691	3.886	2.503
TRINITY_DN29669_c2_g1_i2	BulbRep	FlowerRep	2.06688	2.50569	2.77377e-11	2.09101e-10	2.257	1.685	0.614	1.633	5.505	6.739
TRINITY_DN20540_c0_g1_i1	BulbRep	FlowerRep	2.06191	2.33531	2.85002e-11	2.1466e-10	0.985	0.75	2.371	1.536	2.833	2.638
TRINITY_DN24271_c0_g3_i1	BulbRep	FlowerRep	2.43009	1.94602	2.92171e-11	2.19898e-10	1.145	1.508	0.384	0.991	5.019	5.472
TRINITY_DN19147_c0_g1_i1	BulbRep	FlowerRep	3.4514	1.18064	3.00066e-11	2.25675e-10	1.482	2.232	1.314	3.015	14.531	14.744
TRINITY_DN27540_c0_g4_i2	BulbRep	FlowerRep	3.00914	1.56338	3.01595e-11	2.26759e-10	0.623	0.185	0.819	0.853	2.388	2.623
TRINITY_DN53909_c0_g1_i1	BulbRep	FlowerRep	7.77477	0.467511	3.02253e-11	2.27187e-10	0	0	0	0	3.198	3.317
TRINITY_DN30778_c5_g3_i3	BulbRep	FlowerRep	2.81532	1.65026	3.13349e-11	2.35184e-10	4.412	3.108	2.61	4.705	17.188	21.724
TRINITY_DN22591_c1_g1_i1	BulbRep	FlowerRep	2.89583	1.64308	3.15803e-11	2.3699e-10	1.709	1.668	0.81	1.43	7.879	10.885
TRINITY_DN24697_c1_g1_i1	BulbRep	FlowerRep	5.0592	1.47703	3.18616e-11	2.38857e-10	0.261	0.32	0	0	3.09	9.739
TRINITY_DN24352_c3_g4_i6	BulbRep	FlowerRep	4.84314	0.942432	3.21593e-11	2.40949e-10	0.631	0.379	1.868	1.479	8.122	15.513
TRINITY_DN27530_c0_g7_i1	BulbRep	FlowerRep	7.79318	0.492866	3.30072e-11	2.47049e-10	0	0	0	0	2.402	1.96
TRINITY_DN22558_c5_g4_i12	BulbRep	FlowerRep	4.08225	0.948814	3.42227e-11	2.55812e-10	0.16	0.286	0	0	2.617	3.136
TRINITY_DN27266_c2_g2_i4	BulbRep	FlowerRep	4.15276	1.25797	3.43959e-11	2.56994e-10	0.429	0.034	0.93	1.146	4.479	2.367
TRINITY_DN26948_c7_g1_i1	BulbRep	FlowerRep	4.38922	1.42808	3.5983e-11	2.68579e-10	0.665	1.601	0.392	1.552	10.618	24.076
TRINITY_DN30897_c2_g1_i4	BulbRep	FlowerRep	2.2724	3.23341	3.66635e-11	2.735e-10	12.891	23.106	18.373	16.213	46.533	75.484
TRINITY_DN31203_c2_g2_i1	BulbRep	FlowerRep	6.04833	0.783579	3.7358e-11	2.78357e-10	0	0.497	0.981	0	9.201	18.905
TRINITY_DN27600_c1_g5_i1	BulbRep	FlowerRep	4.55371	0.714689	3.99e-11	2.9654e-10	0.261	0.16	0.461	0.471	3.575	4.553
TRINITY_DN4791_c0_g1_i1	BulbRep	FlowerRep	2.26044	2.44387	3.99075e-11	2.9654e-10	1.229	1.323	5.075	3.925	5.505	3.467
TRINITY_DN27308_c2_g1_i11	BulbRep	FlowerRep	2.23282	2.12562	4.04861e-11	3.00575e-10	2.139	1.735	1.152	0.91	6.233	7.387
TRINITY_DN30189_c5_g4_i2	BulbRep	FlowerRep	2.98892	1.39234	4.12526e-11	3.05824e-10	0.547	0.674	0.461	0.284	3.926	3.241
TRINITY_DN31041_c1_g1_i1	BulbRep	FlowerRep	4.17723	1.05926	4.2579e-11	3.15203e-10	0.051	0.093	0.145	0.211	1.201	0.724
TRINITY_DN29413_c2_g1_i7	BulbRep	FlowerRep	3.50645	1.23829	4.33692e-11	3.21006e-10	0.21	1.002	6.662	7.525	5.154	5.02
TRINITY_DN22078_c1_g2_i12	BulbRep	FlowerRep	3.26225	1.27986	4.35504e-11	3.22301e-10	0.354	0.168	0.213	0.219	2.037	1.869
TRINITY_DN30758_c0_g2_i1	BulbRep	FlowerRep	2.06246	2.59432	4.3902e-11	3.24715e-10	2.753	3.353	4.683	3.446	8.243	10.824
TRINITY_DN24925_c1_g1_i6	BulbRep	FlowerRep	3.36605	1.59099	4.59042e-11	3.39183e-10	0.707	1.39	0.674	0.341	5.963	9.98
TRINITY_DN24998_c9_g3_i3	BulbRep	FlowerRep	2.20583	2.17675	4.60561e-11	3.40256e-10	2.416	1.659	0.572	0.471	6.894	7.282
TRINITY_DN15053_c0_g1_i2	BulbRep	FlowerRep	7.86425	0.532871	4.6408e-11	3.42708e-10	0	0	0	0	2.712	3.739
TRINITY_DN23173_c3_g2_i14	BulbRep	FlowerRep	2.13206	2.19578	4.80588e-11	3.5439e-10	3.301	2.872	6.449	4.583	9.647	10.538
TRINITY_DN25698_c1_g2_i7	BulbRep	FlowerRep	4.79818	0.460592	4.82747e-11	3.5588e-10	0.126	0	0	0	1.619	1.643
TRINITY_DN30319_c0_g1_i11	BulbRep	FlowerRep	4.48831	1.05679	4.92189e-11	3.62736e-10	0.143	0.177	0	0.089	3.562	1.854
TRINITY_DN50191_c0_g1_i1	BulbRep	FlowerRep	7.70359	0.405502	5.2737e-11	3.87774e-10	0	0	1.706	0.536	2.833	2.879
TRINITY_DN30914_c2_g1_i12	BulbRep	FlowerRep	8.00098	0.703893	5.29553e-11	3.89268e-10	0	0	0	0	9.282	4.779
TRINITY_DN25582_c3_g1_i5	BulbRep	FlowerRep	2.16091	2.19054	5.32953e-11	3.91711e-10	0.876	1.07	1.842	1.138	3.076	3.392
TRINITY_DN19790_c0_g1_i1	BulbRep	FlowerRep	2.26136	1.9878	5.4515e-11	4.00332e-10	1.019	0.817	0.358	0.561	3.319	3.302
TRINITY_DN24740_c4_g1_i9	BulbRep	FlowerRep	2.67117	1.61507	5.52137e-11	4.05232e-10	1.583	1.584	2.039	0.861	7.299	7.704
TRINITY_DN24899_c0_g1_i2	BulbRep	FlowerRep	3.09983	1.56718	5.56252e-11	4.08194e-10	0.707	1.297	1.552	0.975	4.844	7.206
TRINITY_DN30815_c5_g4_i4	BulbRep	FlowerRep	2.49773	2.05226	5.59413e-11	4.10396e-10	1.524	2.746	2.209	3.031	7.731	9.739
TRINITY_DN25706_c2_g1_i1	BulbRep	FlowerRep	2.70632	1.57403	5.72467e-11	4.19613e-10	0.413	0.438	0	0	2.105	2.171
TRINITY_DN15403_c0_g1_i3	BulbRep	FlowerRep	2.47596	1.76621	5.73782e-11	4.20517e-10	2.416	1.98	3.25	1.585	8.918	9.377
TRINITY_DN14983_c0_g1_i1	BulbRep	FlowerRep	2.14239	2.20791	5.81747e-11	4.26172e-10	2.922	3.091	6.909	7.192	9.255	10.342
TRINITY_DN27564_c1_g2_i3	BulbRep	FlowerRep	8.08186	0.706825	5.88549e-11	4.30971e-10	0	0	0	0	8.931	17.171
TRINITY_DN30115_c0_g1_i3	BulbRep	FlowerRep	2.08639	2.72982	6.11107e-11	4.46471e-10	1.381	2.797	3.523	2.706	6.139	6.709
TRINITY_DN22372_c0_g2_i2	BulbRep	FlowerRep	5.03008	0.665644	6.13718e-11	4.48188e-10	0	0.396	0.384	0	4.439	5.397
TRINITY_DN31425_c2_g1_i4	BulbRep	FlowerRep	2.08441	2.23198	6.20298e-11	4.52736e-10	13.025	12.4	6.824	11.654	40.327	35.187
TRINITY_DN28719_c1_g1_i1	BulbRep	FlowerRep	5.6671	0.488477	6.29947e-11	4.59322e-10	0.109	0	0	0	2.442	1.915
TRINITY_DN24832_c1_g2_i6	BulbRep	FlowerRep	3.846	1.14969	6.36247e-11	4.63784e-10	0.278	0	0	0	1.565	2.035
TRINITY_DN24064_c0_g1_i1	BulbRep	FlowerRep	2.37538	2.07647	6.3921e-11	4.65877e-10	1.069	1.12	1.083	0.756	3.697	4.854
TRINITY_DN21752_c2_g2_i4	BulbRep	FlowerRep	2.0181	2.27622	6.45602e-11	4.70469e-10	1.019	0.952	0.998	1.121	3.144	2.94
TRINITY_DN27795_c1_g1_i16	BulbRep	FlowerRep	5.11117	0.720845	6.55268e-11	4.77378e-10	0.202	0.244	0	0	5.113	7.478
TRINITY_DN21877_c4_g9_i1	BulbRep	FlowerRep	2.06305	2.65186	6.71683e-11	4.89059e-10	3.688	5.56	3.864	2.731	12.372	15.784
TRINITY_DN26619_c0_g3_i2	BulbRep	FlowerRep	2.34812	2.56644	6.79695e-11	4.94752e-10	3.671	5.543	5.579	2.714	13.222	20.925
TRINITY_DN25917_c6_g3_i1	BulbRep	FlowerRep	5.60246	0.429525	6.84696e-11	4.98322e-10	0.076	0	0	0	2.064	1.704
TRINITY_DN28537_c1_g1_i2	BulbRep	FlowerRep	3.56172	1.12641	6.88657e-11	5.01063e-10	0.227	0.842	5.672	4.413	4.56	4.553
TRINITY_DN27274_c2_g2_i1	BulbRep	FlowerRep	5.59618	0.430814	7.12555e-11	5.18085e-10	0	0.076	0	0.236	1.794	1.477
TRINITY_DN31416_c2_g1_i5	BulbRep	FlowerRep	5.59618	0.430814	7.13522e-11	5.18714e-10	0	0.093	0	0	1.592	1.372
TRINITY_DN30711_c1_g1_i1	BulbRep	FlowerRep	2.29789	2.21986	7.14328e-11	5.19227e-10	0.935	0.665	0.87	0.756	3.535	2.397
TRINITY_DN31021_c1_g1_i1	BulbRep	FlowerRep	5.1685	0.774906	7.20255e-11	5.2346e-10	0	0.168	2.926	1.633	2.037	3.106
TRINITY_DN26662_c0_g1_i2	BulbRep	FlowerRep	3.34994	1.22334	7.37396e-11	5.35464e-10	0.261	0.329	2.303	2.072	1.875	2.518
TRINITY_DN22451_c0_g1_i11	BulbRep	FlowerRep	3.83453	1.52318	7.46666e-11	5.41736e-10	0	0.48	1.663	0.374	1.997	2.955
TRINITY_DN26890_c2_g1_i1	BulbRep	FlowerRep	2.20903	2.14766	7.56644e-11	5.48665e-10	2.105	2.089	2.132	1.983	6.463	7.99
TRINITY_DN30561_c0_g1_i21	BulbRep	FlowerRep	3.78264	0.92314	7.83998e-11	5.6786e-10	0.143	0.227	0.171	0	1.902	2.261
TRINITY_DN20806_c0_g1_i5	BulbRep	FlowerRep	7.94529	0.594119	7.94079e-11	5.74442e-10	0	0.185	0.051	0.195	8.662	13.93
TRINITY_DN23805_c1_g1_i3	BulbRep	FlowerRep	3.06999	2.32325	7.96561e-11	5.75899e-10	0.716	1.937	4.265	3.007	5.424	10.312
TRINITY_DN24740_c4_g1_i2	BulbRep	FlowerRep	7.86644	0.573312	8.10223e-11	5.8537e-10	0	0	0	0.991	5.073	2.985
TRINITY_DN3858_c0_g1_i1	BulbRep	FlowerRep	7.78604	0.490968	8.1696e-11	5.90071e-10	0	0	2.269	2.178	3.508	2.593
TRINITY_DN29149_c0_g2_i1	BulbRep	FlowerRep	7.78604	0.490968	8.21432e-11	5.93135e-10	0	0	0	0	2.402	1.734
TRINITY_DN21589_c0_g2_i6	BulbRep	FlowerRep	2.01116	2.4779	8.30052e-11	5.99106e-10	0.758	0.8	0.921	1.796	2.631	1.96
TRINITY_DN30521_c4_g1_i6	BulbRep	FlowerRep	8.13718	0.844966	8.37053e-11	6.04074e-10	0	0	0	0	7.286	3.06
TRINITY_DN29848_c0_g1_i1	BulbRep	FlowerRep	4.15125	1.29727	8.47185e-11	6.10958e-10	0.042	0.253	0.333	0.894	2.469	1.251
TRINITY_DN28743_c0_g1_i3	BulbRep	FlowerRep	2.67753	1.61577	8.54608e-11	6.16224e-10	1.128	0.901	1.842	0.894	4.601	5.081
TRINITY_DN21615_c4_g5_i1	BulbRep	FlowerRep	2.93504	1.54004	8.62208e-11	6.21355e-10	0.362	0.573	0	0	3.117	2.246
TRINITY_DN20831_c0_g1_i2	BulbRep	FlowerRep	3.14262	1.39095	8.64184e-11	6.22693e-10	1.137	0.556	0.486	0.187	4.951	6.829
TRINITY_DN29741_c0_g1_i6	BulbRep	FlowerRep	3.88007	1.22208	8.91317e-11	6.41344e-10	0.413	0.093	0.154	0.163	3.575	2.02
TRINITY_DN21759_c0_g1_i1	BulbRep	FlowerRep	2.42549	2.07118	9.42326e-11	6.7691e-10	2.13	2.3	2.363	1.658	7.339	10.327
TRINITY_DN28938_c0_g5_i3	BulbRep	FlowerRep	2.46118	2.09018	9.69481e-11	6.95541e-10	1.962	1.44	1.39	2.015	5.882	8.261
TRINITY_DN8461_c0_g1_i1	BulbRep	FlowerRep	2.15507	2.06998	1.01764e-10	7.28464e-10	1.97	1.845	3.77	3.633	6.166	6.483
TRINITY_DN29206_c1_g4_i1	BulbRep	FlowerRep	4.42589	0.627735	1.05625e-10	7.55365e-10	0.202	0.48	0	0.707	6.071	5.096
TRINITY_DN31315_c0_g1_i1	BulbRep	FlowerRep	2.21081	2.54163	1.06432e-10	7.61036e-10	3.898	4.759	3.13	1.121	11.67	17.774
TRINITY_DN25636_c2_g1_i7	BulbRep	FlowerRep	3.34787	2.13129	1.06923e-10	7.64329e-10	1.271	0	1.484	0.431	4.83	5.457
TRINITY_DN31466_c1_g2_i1	BulbRep	FlowerRep	2.46364	2.13248	1.07706e-10	7.69819e-10	1.777	3.723	8.905	7.135	12.358	9.106
TRINITY_DN30323_c0_g6_i2	BulbRep	FlowerRep	7.66353	0.372594	1.09919e-10	7.84217e-10	0	0	0	0	3.521	3.377
TRINITY_DN30613_c1_g2_i4	BulbRep	FlowerRep	7.66353	0.372594	1.10021e-10	7.84836e-10	0	0	0	0	1.484	1.447
TRINITY_DN31059_c0_g2_i7	BulbRep	FlowerRep	5.2773	0.93451	1.11263e-10	7.9348e-10	0	0.118	1.979	0.837	2.982	1.417
TRINITY_DN26065_c0_g1_i12	BulbRep	FlowerRep	2.08103	2.43865	1.11635e-10	7.95801e-10	2.753	1.862	2.405	2.47	8.297	6.091
TRINITY_DN23069_c1_g4_i2	BulbRep	FlowerRep	5.2685	0.853033	1.14199e-10	8.13174e-10	0	0.16	0.691	0.471	1.673	3.106
TRINITY_DN25441_c2_g1_i1	BulbRep	FlowerRep	5.69062	0.515208	1.1555e-10	8.22226e-10	0.076	0	0.077	0	2.078	1.417
TRINITY_DN29494_c1_g1_i1	BulbRep	FlowerRep	5.6597	0.486582	1.22733e-10	8.71529e-10	0.109	0	0	0	3.427	2.367
TRINITY_DN25927_c3_g1_i2	BulbRep	FlowerRep	7.79688	0.473241	1.22939e-10	8.72869e-10	0	0	0	0	1.862	2.608
TRINITY_DN27509_c0_g1_i16	BulbRep	FlowerRep	5.652	0.487856	1.24636e-10	8.84427e-10	0	0.101	0	0.74	3.791	2.518
TRINITY_DN24033_c1_g1_i18	BulbRep	FlowerRep	2.43623	1.90449	1.27424e-10	9.0284e-10	1.212	2.047	1.817	1.235	6.031	6.965
TRINITY_DN642_c0_g1_i1	BulbRep	FlowerRep	3.73769	1.07749	1.30036e-10	9.20843e-10	0.16	0.27	0.844	1.13	1.781	2.623
TRINITY_DN25740_c5_g4_i1	BulbRep	FlowerRep	2.55046	1.70903	1.30358e-10	9.22998e-10	1.33	1.255	2.056	2.227	5.235	6.121
TRINITY_DN23801_c2_g2_i7	BulbRep	FlowerRep	3.28139	1.78734	1.31106e-10	9.28037e-10	0.64	0.733	3.327	4.153	3.359	6.89
TRINITY_DN26603_c2_g1_i27	BulbRep	FlowerRep	2.80473	1.56935	1.32393e-10	9.3676e-10	0.842	0.826	0.793	0.715	3.724	4.99
TRINITY_DN25257_c0_g7_i3	BulbRep	FlowerRep	2.20972	2.06537	1.32914e-10	9.40184e-10	4.328	2.687	4.12	3.064	12.453	11.94
TRINITY_DN5841_c0_g1_i1	BulbRep	FlowerRep	3.64885	1.01002	1.34594e-10	9.51412e-10	0.261	0.421	0.307	0	2.887	3.588
TRINITY_DN30680_c2_g1_i1	BulbRep	FlowerRep	2.42441	1.72828	1.34693e-10	9.51986e-10	1.381	1.331	0.119	0	5.275	5.593
TRINITY_DN27470_c4_g4_i1	BulbRep	FlowerRep	2.88747	1.69696	1.39928e-10	9.87489e-10	2.56	1.44	0.469	0.935	9.026	13.387
TRINITY_DN29969_c1_g5_i1	BulbRep	FlowerRep	2.6233	1.89272	1.43269e-10	1.01038e-09	1.187	2.19	2.678	4.023	6.463	8.744
TRINITY_DN30622_c2_g1_i7	BulbRep	FlowerRep	4.94213	0.603606	1.46061e-10	1.02935e-09	0	0.792	0.768	0	9.754	8.231
TRINITY_DN30795_c0_g1_i10	BulbRep	FlowerRep	2.66097	3.38442	1.47182e-10	1.03655e-09	5.119	3.572	3.489	2.917	11.846	28.945
TRINITY_DN24952_c2_g1_i1	BulbRep	FlowerRep	2.18512	2.53627	1.47256e-10	1.03693e-09	0.808	0.851	0.64	0.845	3.481	2.096
TRINITY_DN15906_c0_g1_i1	BulbRep	FlowerRep	7.80819	0.517686	1.48847e-10	1.04784e-09	0	0	0.043	0.081	1.16	0.739
TRINITY_DN24013_c0_g2_i1	BulbRep	FlowerRep	2.23339	3.09089	1.49296e-10	1.05086e-09	3.494	1.381	5.382	5.242	7.758	9.618
TRINITY_DN26513_c2_g1_i2	BulbRep	FlowerRep	2.17901	2.0446	1.51885e-10	1.06674e-09	0.985	0.708	0.171	0.488	2.914	2.804
TRINITY_DN29988_c2_g2_i1	BulbRep	FlowerRep	2.68016	1.56028	1.52455e-10	1.07046e-09	0.876	1.474	2.448	1.715	5.451	5.518
TRINITY_DN22826_c2_g1_i7	BulbRep	FlowerRep	7.62884	0.340939	1.54402e-10	1.08368e-09	0	0	0	0	1.781	1.824
TRINITY_DN26552_c2_g2_i1	BulbRep	FlowerRep	7.62247	0.339018	1.59991e-10	1.12107e-09	0	0	0	0	2.779	2.503
TRINITY_DN23588_c0_g4_i1	BulbRep	FlowerRep	2.39615	1.97571	1.60935e-10	1.12707e-09	1.01	1.424	2.823	3.34	5.343	4.01
TRINITY_DN24081_c2_g1_i5	BulbRep	FlowerRep	5.74787	0.533558	1.61679e-10	1.13213e-09	0	0.261	0	0	4.587	7.372
TRINITY_DN27230_c0_g5_i3	BulbRep	FlowerRep	7.71599	0.430135	1.64031e-10	1.14797e-09	0	0	0	1.991	1.376	0.965
TRINITY_DN29252_c3_g1_i4	BulbRep	FlowerRep	2.82672	1.69516	1.67751e-10	1.17353e-09	0.32	0.901	0.324	0.39	3.589	2.819
TRINITY_DN26611_c3_g1_i9	BulbRep	FlowerRep	2.28135	2.01863	1.67788e-10	1.17363e-09	1.044	1.567	2.653	2.869	5.032	4.191
TRINITY_DN24398_c1_g2_i2	BulbRep	FlowerRep	3.15722	1.19334	1.69136e-10	1.18257e-09	1.01	0.708	3.062	2.072	5.72	5.925
TRINITY_DN22176_c3_g3_i1	BulbRep	FlowerRep	2.84678	1.45069	1.72766e-10	1.20615e-09	0.766	0.564	2.448	2.414	3.94	3.302
TRINITY_DN22989_c4_g2_i2	BulbRep	FlowerRep	4.37776	0.577872	1.73808e-10	1.21326e-09	0.076	0.177	0.682	0.439	1.929	2.111
TRINITY_DN26915_c1_g1_i3	BulbRep	FlowerRep	5.52093	0.367527	1.74829e-10	1.22005e-09	0	0.135	0	0	2.847	2.292
TRINITY_DN28683_c1_g4_i1	BulbRep	FlowerRep	3.42752	1.1718	1.75664e-10	1.22538e-09	0.126	0.194	0.111	0.154	1.498	1.085
TRINITY_DN28573_c6_g3_i1	BulbRep	FlowerRep	2.10467	2.81726	1.79543e-10	1.25108e-09	3.098	6.705	1.066	4.193	14.045	16.463
TRINITY_DN29873_c0_g2_i2	BulbRep	FlowerRep	8.22526	0.816178	1.81546e-10	1.26401e-09	0	0	0.264	1.065	1.187	3
TRINITY_DN23641_c0_g3_i3	BulbRep	FlowerRep	5.04356	0.669408	1.81887e-10	1.26587e-09	0	0.851	0.836	0.821	8.648	12.543
TRINITY_DN24544_c2_g2_i1	BulbRep	FlowerRep	3.29184	1.29596	1.82601e-10	1.27067e-09	1.507	1.601	0.802	1.056	9.377	13.93
TRINITY_DN16493_c0_g1_i1	BulbRep	FlowerRep	7.68348	0.399766	1.84946e-10	1.28646e-09	0	0	0	0.39	3.144	2.261
TRINITY_DN23551_c1_g6_i2	BulbRep	FlowerRep	2.12879	2.4713	1.85132e-10	1.28758e-09	1.061	1.744	4.001	3.876	5.167	3.754
TRINITY_DN31281_c1_g1_i10	BulbRep	FlowerRep	5.4918	0.334549	1.85689e-10	1.29128e-09	0.303	0	0	0.349	7.393	6.256
TRINITY_DN23855_c3_g3_i1	BulbRep	FlowerRep	3.40681	1.25244	1.86345e-10	1.29549e-09	0.354	0.051	0.793	0.439	1.606	1.9
TRINITY_DN23375_c5_g1_i1	BulbRep	FlowerRep	4.70901	0.824414	1.89517e-10	1.3163e-09	0.505	0.312	3.31	2.024	6.139	11.518
TRINITY_DN17614_c0_g1_i1	BulbRep	FlowerRep	2.27732	2.00777	1.90313e-10	1.32165e-09	1.903	2.477	4.649	2.3	7.259	8.382
TRINITY_DN4513_c0_g1_i2	BulbRep	FlowerRep	4.46383	0.632757	1.94261e-10	1.34743e-09	0.429	0	0.546	0	4.493	5.412
TRINITY_DN29365_c3_g6_i1	BulbRep	FlowerRep	5.09816	0.751381	1.9572e-10	1.357e-09	0.118	0.143	0.136	0	4.668	2.683
TRINITY_DN3608_c0_g1_i1	BulbRep	FlowerRep	2.70774	1.49475	1.96294e-10	1.36061e-09	0.724	0.446	0.495	0.658	3.022	2.774
TRINITY_DN26101_c3_g3_i7	BulbRep	FlowerRep	2.03926	2.29479	1.97899e-10	1.37136e-09	3.082	2.906	3.932	4.291	10.254	7.794
TRINITY_DN23067_c1_g2_i1	BulbRep	FlowerRep	2.29637	1.97704	2.02137e-10	1.39866e-09	1.692	2.072	0.128	0	6.22	7.432
TRINITY_DN29617_c1_g1_i4	BulbRep	FlowerRep	3.33336	1.73649	2.03653e-10	1.40876e-09	0.413	0.43	0.171	0.358	1.983	4.236
TRINITY_DN31285_c4_g2_i2	BulbRep	FlowerRep	3.86771	0.995059	2.04015e-10	1.41108e-09	0.354	0	0.734	0.333	2.685	1.945
TRINITY_DN21707_c1_g1_i2	BulbRep	FlowerRep	2.48694	1.66461	2.0837e-10	1.43965e-09	0.472	0.531	0.691	0.618	2.064	2.111
TRINITY_DN21935_c3_g2_i1	BulbRep	FlowerRep	2.86394	1.38062	2.11402e-10	1.45982e-09	1.575	2.182	0	0	9.754	10.131
TRINITY_DN28131_c6_g4_i1	BulbRep	FlowerRep	7.63554	0.342863	2.1788e-10	1.50313e-09	0	0	0	0	5.963	6.694
TRINITY_DN21908_c1_g4_i1	BulbRep	FlowerRep	7.63554	0.342863	2.17927e-10	1.50326e-09	0	0	0.836	0.756	1.835	2.05
TRINITY_DN23099_c1_g1_i17	BulbRep	FlowerRep	5.46161	0.304104	2.27094e-10	1.56355e-09	0.261	0	0	0	4.371	4.342
TRINITY_DN20806_c0_g1_i4	BulbRep	FlowerRep	2.01896	2.84504	2.28262e-10	1.57096e-09	2.097	4.288	4.359	3.112	10.281	8.578
TRINITY_DN42234_c0_g1_i1	BulbRep	FlowerRep	2.99871	1.40732	2.40163e-10	1.65066e-09	0.48	0.783	2.26	2.129	4.182	3.181
TRINITY_DN6319_c1_g1_i1	BulbRep	FlowerRep	2.78864	1.5552	2.422e-10	1.66399e-09	1.676	1.634	12.053	11.003	7.164	9.89
TRINITY_DN24044_c3_g4_i1	BulbRep	FlowerRep	2.6065	1.76612	2.4259e-10	1.66645e-09	0.749	1.508	1.373	1.138	4.655	5.457
TRINITY_DN22697_c2_g1_i1	BulbRep	FlowerRep	7.76635	0.443513	2.4908e-10	1.70966e-09	0	0	0	0	1.673	2.412
TRINITY_DN26176_c3_g1_i9	BulbRep	FlowerRep	7.59328	0.308595	2.51921e-10	1.72777e-09	0	0	0	0	3.44	3.618
TRINITY_DN25983_c0_g1_i1	BulbRep	FlowerRep	7.59328	0.308595	2.51988e-10	1.72777e-09	0	0	0	0	2.901	3.045
TRINITY_DN27781_c2_g3_i1	BulbRep	FlowerRep	3.7228	1.05655	2.56451e-10	1.75673e-09	1.01	0.918	0.896	0.358	7.623	11.85
TRINITY_DN30938_c1_g1_i23	BulbRep	FlowerRep	3.35403	2.33656	2.72301e-10	1.86084e-09	0.152	0.371	0	0	2.779	1.01
TRINITY_DN23429_c0_g1_i14	BulbRep	FlowerRep	2.46154	2.34774	2.73703e-10	1.86918e-09	0.994	1.516	2.985	2.145	3.818	6.437
TRINITY_DN26584_c3_g1_i7	BulbRep	FlowerRep	2.49247	2.01779	2.76467e-10	1.88705e-09	1.398	0.859	0.085	0.431	4.034	5.759
TRINITY_DN28876_c0_g1_i3	BulbRep	FlowerRep	3.16246	2.10033	2.84129e-10	1.93807e-09	3.073	0.834	1.416	2.454	9.188	17.624
TRINITY_DN89633_c0_g1_i1	BulbRep	FlowerRep	7.68501	0.378356	2.88875e-10	1.96887e-09	0	0	0	0.512	4.682	6.166
TRINITY_DN28725_c1_g1_i2	BulbRep	FlowerRep	2.64356	2.03213	2.92651e-10	1.99408e-09	0.968	0.969	1.459	1.138	5.801	3.151
TRINITY_DN20638_c0_g1_i1	BulbRep	FlowerRep	2.13156	2.26927	3.07512e-10	2.09118e-09	1.246	1.592	0.93	0.244	3.994	5.081
TRINITY_DN22709_c4_g2_i10	BulbRep	FlowerRep	2.25625	2.80897	3.09383e-10	2.10335e-09	2.518	1.247	1.587	2.373	8.432	5.035
TRINITY_DN25525_c2_g1_i1	BulbRep	FlowerRep	3.04927	1.22617	3.24046e-10	2.19983e-09	1.137	0.994	2.499	1.17	6.8	6.422
TRINITY_DN23363_c1_g2_i1	BulbRep	FlowerRep	4.2422	0.792224	3.25497e-10	2.20939e-09	0.093	0.152	0	0	1.673	2.533
TRINITY_DN30897_c1_g3_i4	BulbRep	FlowerRep	2.20555	2.11017	3.28789e-10	2.23085e-09	1.92	2.232	2.397	1.959	6.301	7.915
TRINITY_DN26956_c7_g1_i4	BulbRep	FlowerRep	2.66116	1.89024	3.43e-10	2.32328e-09	0.32	1.002	0.111	0.813	3.413	2.834
TRINITY_DN28795_c3_g1_i2	BulbRep	FlowerRep	2.19599	1.97705	3.4911e-10	2.36436e-09	7.064	5.29	6.756	3.933	19.752	21.453
TRINITY_DN25465_c1_g9_i2	BulbRep	FlowerRep	2.76785	1.45613	3.51163e-10	2.37701e-09	0.379	0.194	0.409	0.423	1.417	1.613
TRINITY_DN563_c0_g1_i1	BulbRep	FlowerRep	3.23424	1.57493	3.52429e-10	2.38526e-09	0.547	0.893	1.075	1.536	3.643	6.407
TRINITY_DN26731_c0_g1_i1	BulbRep	FlowerRep	2.1677	2.22484	3.60268e-10	2.43671e-09	4.513	3.184	3.762	3.34	14.895	10.538
TRINITY_DN82085_c0_g1_i1	BulbRep	FlowerRep	4.58788	0.719078	3.71709e-10	2.51047e-09	1.111	0	5.715	4.762	8.689	14.277
TRINITY_DN26584_c3_g1_i1	BulbRep	FlowerRep	3.1413	1.28471	3.76875e-10	2.54402e-09	2.366	0.96	0	0	10.24	12.211
TRINITY_DN29516_c2_g3_i2	BulbRep	FlowerRep	7.76927	0.487177	3.8003e-10	2.56363e-09	0	0	0.844	0.561	1.875	1.101
TRINITY_DN21814_c0_g3_i6	BulbRep	FlowerRep	2.10357	2.14302	3.83002e-10	2.58233e-09	4.37	4.81	2.951	4.949	13.154	15.694
TRINITY_DN23457_c1_g2_i1	BulbRep	FlowerRep	3.66679	1.00658	3.8773e-10	2.61283e-09	0.918	0.185	0.537	0.731	5.032	6.256
TRINITY_DN23948_c2_g1_i4	BulbRep	FlowerRep	3.66062	1.22034	3.89232e-10	2.62192e-09	0.194	0.135	0.742	0.837	2.253	1.176
TRINITY_DN32407_c0_g1_i1	BulbRep	FlowerRep	3.24949	1.14905	3.94448e-10	2.65497e-09	0.539	0.286	1.007	0.845	3.44	2.608
TRINITY_DN22131_c1_g2_i1	BulbRep	FlowerRep	3.72509	0.887308	3.972e-10	2.67209e-09	0.244	0.152	0.222	1.585	2.429	1.719
TRINITY_DN14596_c1_g1_i1	BulbRep	FlowerRep	7.60038	0.310523	3.98112e-10	2.67753e-09	0	0	0	0	2.321	2.729
TRINITY_DN21752_c2_g2_i1	BulbRep	FlowerRep	2.02252	2.6546	3.99809e-10	2.68788e-09	1.575	3.033	0.887	1.658	6.341	7.221
TRINITY_DN29670_c3_g1_i2	BulbRep	FlowerRep	2.47525	1.59353	4.01099e-10	2.69585e-09	1.457	1.491	2.158	2.349	6.206	5.955
TRINITY_DN28089_c0_g1_i6	BulbRep	FlowerRep	8.20412	0.792285	4.0228e-10	2.70343e-09	0	0	0	0.154	2.55	6.739
TRINITY_DN25914_c0_g1_i1	BulbRep	FlowerRep	2.50211	1.68248	4.0491e-10	2.7204e-09	0.943	1.061	0.281	0	4.736	3.633
TRINITY_DN15268_c0_g1_i1	BulbRep	FlowerRep	2.85712	1.86368	4.09502e-10	2.74909e-09	0.884	0.404	0.563	0.65	2.658	4.432
TRINITY_DN245_c0_g1_i2	BulbRep	FlowerRep	7.5802	0.304745	4.28767e-10	2.87505e-09	0	0	0	0	3.535	2.97
TRINITY_DN21698_c0_g2_i6	BulbRep	FlowerRep	3.38458	1.26241	4.36055e-10	2.92048e-09	0.547	1.499	0.205	0.731	6.355	8.442
TRINITY_DN20488_c0_g1_i1	BulbRep	FlowerRep	2.99232	1.48967	4.40817e-10	2.95046e-09	0.791	0.531	2.201	1.828	4.736	2.879
TRINITY_DN26050_c3_g3_i3	BulbRep	FlowerRep	2.5646	1.60141	4.44062e-10	2.97024e-09	0.505	0.682	0.572	1.048	2.482	2.714
TRINITY_DN29318_c6_g7_i1	BulbRep	FlowerRep	7.55692	0.27553	4.69147e-10	3.13029e-09	0	0	0	0	4.142	4.583
TRINITY_DN31203_c2_g1_i4	BulbRep	FlowerRep	7.55694	0.27553	4.79926e-10	3.20055e-09	0	0	0	0	4.763	5.322
TRINITY_DN21834_c4_g2_i2	BulbRep	FlowerRep	8.17333	0.76611	4.82522e-10	3.2166e-09	0	0	2.013	0.878	1.929	4.9
TRINITY_DN22197_c2_g4_i2	BulbRep	FlowerRep	3.0327	1.2102	4.85911e-10	3.23836e-09	1.356	1.179	0	0.463	7.623	7.915
TRINITY_DN29051_c1_g2_i10	BulbRep	FlowerRep	3.13615	1.6488	5.04056e-10	3.35406e-09	0.876	0.244	0.401	0.731	3.009	4.764
TRINITY_DN24488_c2_g5_i1	BulbRep	FlowerRep	2.78231	1.49207	5.13541e-10	3.41497e-09	8.681	19.063	13.759	6.371	59.674	66.107
TRINITY_DN29060_c3_g3_i3	BulbRep	FlowerRep	2.83831	2.09947	5.19191e-10	3.45031e-09	1.852	2.258	5.758	4.632	7.259	14.759
TRINITY_DN22243_c1_g1_i2	BulbRep	FlowerRep	2.10406	2.06842	5.19439e-10	3.45151e-09	3.023	2.468	2.985	2.649	9.444	7.824
TRINITY_DN22658_c1_g1_i1	BulbRep	FlowerRep	2.21256	1.96466	5.2944e-10	3.51478e-09	0.598	0.876	0.469	0.049	2.671	2.337
TRINITY_DN22145_c2_g1_i1	BulbRep	FlowerRep	2.28728	2.03898	5.31919e-10	3.52759e-09	1.002	0.674	0.699	0.219	2.698	3.513
TRINITY_DN20162_c0_g1_i1	BulbRep	FlowerRep	5.46967	0.309273	5.4188e-10	3.59133e-09	0	0.607	1.186	1.154	9.957	12.437
[truncated: 1,479 more rows]

## Sheet: Bulb_vs_Flower_Flower-UP
sampleA	sampleB	logFC	logCPM	PValue	FDR	FlowerRep1	FlowerRep2	StemRep1	StemRep2	BulbRep1	BulbRep2
TRINITY_DN22489_c4_g3_i1	BulbRep	FlowerRep	-13.1796	9.43777	0	0	1604.34	1739.12	0	0.114	0.216	0
TRINITY_DN24708_c0_g1_i9	BulbRep	FlowerRep	-13.148	9.4121	0	0	1080.32	1089.52	0	0	0	0.226
TRINITY_DN21355_c0_g1_i3	BulbRep	FlowerRep	-12.366	9.55962	0	0	1614.46	1604.73	2.619	2.015	0.283	0.121
TRINITY_DN26400_c2_g6_i1	BulbRep	FlowerRep	-11.7538	10.0791	0	0	1479.7	1412.89	0	0	0.351	0.241
TRINITY_DN22138_c1_g4_i4	BulbRep	FlowerRep	-11.5662	10.0306	0	0	2083.73	2095.7	0	0	0.863	0
TRINITY_DN20255_c0_g2_i2	BulbRep	FlowerRep	-11.4797	10.3382	0	0	1664.51	1697.37	0.06	0.065	0.229	0.709
TRINITY_DN22679_c2_g2_i2	BulbRep	FlowerRep	-11.4038	10.9443	0	0	3698.72	3989.9	0.094	0	0.769	1.402
TRINITY_DN21664_c1_g2_i2	BulbRep	FlowerRep	-11.3286	9.48728	0	0	1818.57	1797.64	0.119	0.122	0.661	0.302
TRINITY_DN23127_c3_g11_i3	BulbRep	FlowerRep	-11.2965	9.45802	0	0	1124.41	1072.88	738.822	708.674	0.337	0.286
TRINITY_DN17910_c0_g1_i2	BulbRep	FlowerRep	-11.1349	9.61178	0	0	2084.18	1920.27	0.119	0.122	0.661	0.618
TRINITY_DN25000_c2_g1_i13	BulbRep	FlowerRep	-10.8874	11.1219	0	0	1978.52	1958.09	6.491	5.916	0.58	1.025
TRINITY_DN26118_c3_g1_i12	BulbRep	FlowerRep	-10.6377	10.0921	0	0	1236.74	1289.26	0	0	0.756	0.347
TRINITY_DN25656_c1_g1_i4	BulbRep	FlowerRep	-10.4929	9.71912	0	0	2425.3	2667.14	2469.9	2637.8	1.565	0.905
TRINITY_DN22471_c3_g1_i7	BulbRep	FlowerRep	-9.66229	9.97361	0	0	1147.17	1097.07	0.409	0.691	0.931	1.146
TRINITY_DN23299_c3_g1_i1	BulbRep	FlowerRep	-11.637	9.14197	5.13803568392604e-319	5.50090946027914e-316	1425.46	1475.05	0	0	0.337	0.302
TRINITY_DN25527_c2_g8_i1	BulbRep	FlowerRep	-10.3589	9.31809	1.52370339243086e-318	1.59802280219139e-315	1932.21	1927.46	0	0	0.917	1.266
TRINITY_DN22626_c0_g2_i1	BulbRep	FlowerRep	-11.2862	9.26715	2.52223476595831e-318	2.59235289344009e-315	936.459	966.307	0	0	0.135	0.467
TRINITY_DN21295_c0_g1_i4	BulbRep	FlowerRep	-11.2349	9.20479	1.35413363992475e-317	1.3644887795823e-314	1154.32	1160.15	0.179	0.423	0.513	0.121
TRINITY_DN23949_c3_g1_i5	BulbRep	FlowerRep	-16.2048	8.96247	6.24649351151435e-315	6.05674153880441e-312	458.618	467.178	0.375	0.439	0	0
TRINITY_DN23114_c1_g3_i2	BulbRep	FlowerRep	-10.3115	9.7167	7.75430784763556e-311	7.24534e-308	1364.35	1391.86	1.817	1.008	0.432	1.281
TRINITY_DN28363_c0_g8_i1	BulbRep	FlowerRep	-10.9606	8.93417	9.6162e-306	8.37587e-303	1279.36	1318.37	0.119	0	0.58	0.317
TRINITY_DN18702_c0_g1_i3	BulbRep	FlowerRep	-12.0235	8.82719	2.40716e-304	2.06173e-301	429.637	449.286	0.717	0.691	0.081	0.06
TRINITY_DN22679_c2_g2_i3	BulbRep	FlowerRep	-11.5844	9.08959	3.88638e-304	3.27411e-301	915.982	1019.57	0.085	0	0.229	0.211
TRINITY_DN21470_c2_g1_i4	BulbRep	FlowerRep	-13.4551	8.83797	1.06812e-302	8.85333e-300	1985.2	2119.62	0.205	0	0.189	0
TRINITY_DN23127_c3_g6_i1	BulbRep	FlowerRep	-10.3824	8.99227	1.10937e-299	8.90787e-297	1138.46	1102.33	1149.27	1068.82	0.769	0.392
TRINITY_DN22237_c4_g1_i10	BulbRep	FlowerRep	-10.8602	8.83697	1.1348e-298	8.9719e-296	1324.38	1393.25	0	0	0.513	0.528
TRINITY_DN17525_c0_g1_i1	BulbRep	FlowerRep	-10.3738	8.99215	1.25487e-293	9.77088e-291	792.186	748.462	0	0.073	0.337	0.543
TRINITY_DN26054_c1_g3_i3	BulbRep	FlowerRep	-9.56359	9.30093	3.70196e-292	2.83946e-289	911.84	880.95	0.981	0.609	0.621	1.206
TRINITY_DN28316_c1_g1_i2	BulbRep	FlowerRep	-11.4433	8.63681	3.1249e-290	2.35984e-287	428.644	448.713	0	0	0.189	0
TRINITY_DN22133_c0_g3_i8	BulbRep	FlowerRep	-10.83	8.58995	1.47267e-288	1.08115e-285	400.555	413.528	0.725	0.252	0.189	0.121
TRINITY_DN13533_c0_g1_i2	BulbRep	FlowerRep	-13.0854	8.46957	9.4968e-286	6.50721e-283	681.566	714.085	0	0	0.081	0
TRINITY_DN21470_c2_g1_i1	BulbRep	FlowerRep	-13.1363	8.52023	2.75096e-279	1.81246e-276	1611.37	1784.57	0.213	0.431	0.202	0
TRINITY_DN21554_c0_g1_i1	BulbRep	FlowerRep	-8.84648	9.06606	2.41667e-277	1.55241e-274	2566.69	2398.84	0	0	4.587	3.03
TRINITY_DN17023_c0_g1_i2	BulbRep	FlowerRep	-11.1548	8.35245	6.1804e-277	3.92112e-274	249.209	260.789	4.939	4.616	0.108	0.045
TRINITY_DN28564_c4_g2_i1	BulbRep	FlowerRep	-10.5985	8.58221	9.23749e-274	5.58488e-271	4347.22	4699.29	0	0	0.985	3.543
TRINITY_DN25578_c2_g6_i1	BulbRep	FlowerRep	-7.96457	8.96429	8.43011e-271	4.92299e-268	588.949	587.308	2717.63	2720.48	1.713	1.779
TRINITY_DN25527_c2_g1_i1	BulbRep	FlowerRep	-11.4264	8.23552	9.86987e-271	5.69902e-268	1134.13	1130.68	0.171	0	0.162	0.452
TRINITY_DN22489_c4_g5_i1	BulbRep	FlowerRep	-10.1399	8.3086	4.0115e-270	2.2654e-267	364.401	375.731	0	0.057	0.202	0.286
TRINITY_DN20169_c0_g1_i4	BulbRep	FlowerRep	-11.8927	8.15552	2.0132e-268	1.12455e-265	304.224	305.949	0.051	0	0.094	0
TRINITY_DN22692_c3_g1_i1	BulbRep	FlowerRep	-10.8658	8.38263	8.70896e-267	4.76121e-264	618.814	605.959	0	0	0	0.558
TRINITY_DN22138_c1_g4_i5	BulbRep	FlowerRep	-10.1443	8.31015	1.76405e-264	9.44316e-262	803.763	878.878	0	0	0.58	0.482
TRINITY_DN22237_c4_g1_i1	BulbRep	FlowerRep	-15.3105	8.07183	3.74597e-262	1.98459e-259	838.503	911.275	0	0	0	0
TRINITY_DN25319_c1_g2_i1	BulbRep	FlowerRep	-12.5801	7.96973	3.5775e-259	1.82028e-256	230.467	227.659	0	0.049	0	0.06
TRINITY_DN21696_c4_g4_i1	BulbRep	FlowerRep	-10.883	8.08502	8.6965e-258	4.3815e-255	1408.3	1335.75	840.157	779.188	0.432	0.603
TRINITY_DN27479_c1_g2_i1	BulbRep	FlowerRep	-9.26908	8.12682	3.2879e-255	1.62467e-252	405.355	401.827	579.442	534.634	0.445	0.528
TRINITY_DN24746_c2_g5_i2	BulbRep	FlowerRep	-11.1448	7.95559	9.84159e-254	4.81676e-251	1439.33	1371.44	0	0	0.243	0.678
TRINITY_DN21200_c0_g1_i1	BulbRep	FlowerRep	-11.0864	7.90041	5.88339e-251	2.82567e-248	1208.51	1189.37	0.23	0	0	0.889
TRINITY_DN30741_c0_g1_i14	BulbRep	FlowerRep	-6.70534	9.3061	6.40299e-249	2.99136e-246	1021.89	1043.17	115.341	128.49	7.528	7.04
TRINITY_DN12779_c0_g1_i1	BulbRep	FlowerRep	-12.3353	7.72356	3.04713e-248	1.41074e-245	912.951	908.765	0	0	0.189	0
TRINITY_DN29197_c0_g1_i1	BulbRep	FlowerRep	-15.0836	7.84621	9.55203e-248	4.38285e-245	276.473	259.534	0.051	0	0	0
TRINITY_DN29595_c2_g4_i1	BulbRep	FlowerRep	-10.0695	7.8366	2.5774e-247	1.17215e-244	272.701	270.603	17.23	14.53	0.162	0.211
TRINITY_DN29197_c0_g1_i2	BulbRep	FlowerRep	-10.9797	7.7886	5.48051e-247	2.47056e-244	174.526	170.959	0.068	0.114	0.067	0.045
TRINITY_DN24883_c0_g2_i1	BulbRep	FlowerRep	-10.6418	7.84824	3.27795e-245	1.41558e-242	395.529	427.081	0	0.081	0.081	0.317
TRINITY_DN22930_c0_g2_i14	BulbRep	FlowerRep	-12.2676	7.6564	5.23479e-245	2.2418e-242	502.688	508.825	0	0	0.108	0
TRINITY_DN25668_c1_g1_i15	BulbRep	FlowerRep	-14.8998	7.66363	3.55839e-243	1.48671e-240	518.997	500.772	0	0	0	0
TRINITY_DN28657_c0_g3_i2	BulbRep	FlowerRep	-9.57118	7.89902	5.8102e-243	2.40796e-240	357.926	352.338	648.056	595.535	0.526	0.09
TRINITY_DN24912_c1_g4_i11	BulbRep	FlowerRep	-9.64856	7.82328	5.60621e-242	2.26853e-239	628.901	620.456	0	0	0.364	0.829
TRINITY_DN21470_c2_g2_i1	BulbRep	FlowerRep	-14.9582	7.72165	1.06466e-241	4.27445e-239	552.297	609.665	0	0	0	0
TRINITY_DN22890_c0_g8_i1	BulbRep	FlowerRep	-9.12293	8.07395	2.48562e-239	9.90201e-237	280.733	269.954	94.17	88.962	0.54	0.121
TRINITY_DN29157_c0_g2_i2	BulbRep	FlowerRep	-10.8271	7.64298	2.14224e-236	8.46843e-234	204.871	201.722	9.946	8.809	0	0.181
TRINITY_DN22237_c4_g1_i3	BulbRep	FlowerRep	-14.7598	7.52468	5.79404e-236	2.27295e-233	566.872	608.435	0	0	0	0
TRINITY_DN24919_c0_g1_i8	BulbRep	FlowerRep	-12.0605	7.45083	2.40674e-234	9.29943e-232	194.388	198.707	0.725	1.317	0.054	0
TRINITY_DN23286_c3_g4_i1	BulbRep	FlowerRep	-10.6146	8.5961	1.3054e-233	4.96921e-231	1469.03	1193.62	0	0	0.445	0.829
TRINITY_DN25284_c4_g1_i3	BulbRep	FlowerRep	-11.1902	7.45768	3.36198e-233	1.27038e-230	1008.83	1027.87	0	0.268	0.499	0
TRINITY_DN22790_c0_g2_i1	BulbRep	FlowerRep	-9.99607	7.50689	2.77881e-231	1.04236e-228	347.586	346.147	0.529	0.544	0.337	0.121
TRINITY_DN25271_c0_g6_i2	BulbRep	FlowerRep	-11.9856	7.3795	1.16855e-229	4.35159e-227	251.197	255.398	0	0	0	0.09
TRINITY_DN22626_c0_g4_i1	BulbRep	FlowerRep	-9.80576	7.57788	5.3462e-229	1.97656e-226	331.639	318.778	0.392	0.569	0.148	0.407
TRINITY_DN22341_c1_g1_i1	BulbRep	FlowerRep	-9.91921	7.43359	8.36548e-228	3.04895e-225	291.965	300.246	0	0	0.229	0.211
TRINITY_DN24557_c3_g1_i2	BulbRep	FlowerRep	-7.64876	7.99763	3.81681e-227	1.38131e-224	263.186	268.093	1.211	1.195	1.147	0.754
TRINITY_DN22056_c1_g1_i11	BulbRep	FlowerRep	-14.6332	7.39907	1.91313e-222	6.78039e-220	152.828	140.549	0	0	0	0
TRINITY_DN25284_c4_g1_i6	BulbRep	FlowerRep	-9.79346	7.31191	7.48315e-221	2.61605e-218	1075.71	1065.37	0	0	0.58	1.191
TRINITY_DN28041_c0_g4_i6	BulbRep	FlowerRep	-14.3657	7.13406	4.93992e-219	1.70377e-216	210.52	215.47	0	0	0	0
TRINITY_DN24557_c3_g6_i1	BulbRep	FlowerRep	-7.81265	7.65789	1.11882e-217	3.83308e-215	214.764	222.807	0	0.049	0.863	0.528
TRINITY_DN25648_c2_g3_i1	BulbRep	FlowerRep	-6.76065	8.13458	6.13768e-216	2.0751e-213	222.906	220.271	1.987	1.365	1.606	1.402
TRINITY_DN23127_c3_g1_i1	BulbRep	FlowerRep	-14.3177	7.08653	1.93641e-213	6.46183e-211	1059.46	1006.42	679.241	629.179	0	0
TRINITY_DN23949_c3_g1_i12	BulbRep	FlowerRep	-9.2043	7.19226	2.89225e-212	9.52774e-210	142.101	139.69	0.537	0.658	0.148	0.181
TRINITY_DN24047_c1_g1_i11	BulbRep	FlowerRep	-8.86854	7.21138	2.29416e-211	7.50937e-209	49.247	51.848	1.535	1.032	0.081	0.09
TRINITY_DN29479_c2_g1_i1	BulbRep	FlowerRep	-14.3838	7.15197	1.20225e-209	3.91037e-207	334.999	305.831	977.232	883.103	0	0
TRINITY_DN30814_c0_g1_i3	BulbRep	FlowerRep	-8.81836	7.16462	1.49113e-208	4.75957e-206	90.395	93.444	107.331	111.839	0.108	0.196
TRINITY_DN23127_c3_g7_i3	BulbRep	FlowerRep	-14.2307	7.00042	3.05577e-208	9.69359e-206	269.526	258.136	401.995	375.815	0	0
TRINITY_DN25579_c1_g5_i2	BulbRep	FlowerRep	-10.7277	7.00562	1.26862e-207	3.99965e-205	413.598	409.569	666.54	622.483	0	0.392
TRINITY_DN17396_c0_g1_i1	BulbRep	FlowerRep	-10.8263	7.09718	2.65886e-207	8.26611e-205	261.688	244.616	478.849	455.863	0.162	0
TRINITY_DN20634_c0_g1_i1	BulbRep	FlowerRep	-7.09936	7.64536	8.44935e-204	2.60007e-201	652.501	618.746	118.139	114.228	3.332	3.452
TRINITY_DN23127_c3_g11_i2	BulbRep	FlowerRep	-10.1875	7.00952	1.19188e-203	3.64589e-201	282.51	275.716	122.267	116.853	0	0.392
TRINITY_DN27274_c2_g1_i2	BulbRep	FlowerRep	-8.82849	7.00851	4.43506e-201	1.33285e-198	501.265	493.46	1074.04	1103.95	0.675	0.935
TRINITY_DN25738_c1_g3_i3	BulbRep	FlowerRep	-9.39411	6.91124	3.47655e-200	1.03872e-197	352.133	350.931	6.798	6.119	0.513	0.181
TRINITY_DN31099_c2_g3_i1	BulbRep	FlowerRep	-14.0279	6.79995	8.91972e-200	2.64962e-197	313.671	329.282	0.469	1.373	0	0
TRINITY_DN26869_c1_g2_i6	BulbRep	FlowerRep	-10.6231	6.89925	1.12795e-199	3.33134e-197	92.584	101.699	0.682	0.626	0.04	0.045
TRINITY_DN27207_c1_g1_i1	BulbRep	FlowerRep	-7.87883	7.4364	4.90145e-199	1.43935e-196	447.353	418.809	25.666	21.129	0.985	1.809
TRINITY_DN25668_c1_g1_i11	BulbRep	FlowerRep	-9.18098	6.95669	6.48265e-199	1.89286e-196	574.357	550.404	0	0	0.594	0.814
TRINITY_DN23398_c3_g3_i1	BulbRep	FlowerRep	-11.3995	6.7996	1.03555e-198	3.0066e-196	475.854	468.063	808.076	756.369	0	0.256
TRINITY_DN31438_c1_g1_i12	BulbRep	FlowerRep	-6.09728	8.35033	3.72849e-197	1.07644e-194	282.03	264.799	23.466	20.959	2.968	2.925
TRINITY_DN27795_c1_g4_i3	BulbRep	FlowerRep	-7.65055	7.51933	5.22744e-197	1.50077e-194	862.23	874.27	0	0	2.105	4.553
TRINITY_DN30534_c2_g1_i6	BulbRep	FlowerRep	-7.08916	7.5377	1.47547e-196	4.21247e-194	266.445	278.184	97.445	89.75	1.228	1.779
TRINITY_DN16004_c0_g1_i2	BulbRep	FlowerRep	-6.77501	7.91677	1.65112e-196	4.68791e-194	288.698	295.192	20.983	21.113	1.659	2.367
TRINITY_DN28519_c0_g5_i6	BulbRep	FlowerRep	-11.3413	6.73907	1.65628e-195	4.67672e-193	204.677	198.294	0.35	0.301	0.081	0
TRINITY_DN29685_c2_g5_i5	BulbRep	FlowerRep	-9.97625	6.79186	1.07618e-194	3.02213e-192	87.339	85.644	7.003	4.486	0.108	0
TRINITY_DN23127_c3_g5_i2	BulbRep	FlowerRep	-10.4753	6.75636	6.76113e-194	1.88834e-191	153.325	151.913	273.638	244.042	0	0.166
TRINITY_DN31223_c0_g2_i1	BulbRep	FlowerRep	-13.8688	6.64285	7.07209e-194	1.96451e-191	167.967	171.641	0.478	0.325	0	0
TRINITY_DN5280_c0_g1_i2	BulbRep	FlowerRep	-11.4781	6.87737	8.70382e-194	2.3931e-191	555.741	506.264	0	0	0	0.271
TRINITY_DN25410_c3_g8_i5	BulbRep	FlowerRep	-7.76067	7.0992	8.70809e-194	2.3931e-191	295.914	299.69	1188.5	1078.39	0.769	1.327
TRINITY_DN27941_c0_g1_i1	BulbRep	FlowerRep	-8.30352	6.93799	6.59448e-193	1.80261e-190	189.092	187.073	377.139	351.395	0.337	0.558
TRINITY_DN22489_c4_g5_i4	BulbRep	FlowerRep	-14.0586	6.83019	1.06282e-192	2.87466e-190	145.2	165.728	0	0	0	0
TRINITY_DN28733_c3_g1_i5	BulbRep	FlowerRep	-6.24621	7.93778	1.80524e-192	4.85713e-190	565.693	625.78	79.08	98.56	6.004	5.472
TRINITY_DN25580_c2_g2_i11	BulbRep	FlowerRep	-6.95298	8.00331	3.48192e-192	9.31958e-190	279.942	289.447	1751.91	1730.32	1.309	2.156
TRINITY_DN26034_c1_g4_i7	BulbRep	FlowerRep	-13.8225	6.59716	2.98412e-191	7.90484e-189	104.877	104.707	0	0	0	0
TRINITY_DN25404_c1_g1_i4	BulbRep	FlowerRep	-14.1325	6.9033	1.8301e-190	4.82302e-188	808.057	705.569	0	0	0	0
TRINITY_DN28940_c0_g4_i1	BulbRep	FlowerRep	-7.88752	6.96213	4.95554e-190	1.29931e-187	117.338	113.855	0.043	0	0.324	0.392
TRINITY_DN22032_c7_g2_i2	BulbRep	FlowerRep	-13.7869	6.56209	3.25927e-189	8.45927e-187	473.016	488.718	0	0	0	0
TRINITY_DN24596_c1_g6_i1	BulbRep	FlowerRep	-9.82711	6.65076	9.71007e-187	2.495e-184	189.53	183.99	0	0	0.081	0.226
TRINITY_DN18374_c0_g1_i2	BulbRep	FlowerRep	-9.7796	6.60391	1.95844e-186	4.98239e-184	469.455	471.222	664.075	579.127	0.216	0.588
TRINITY_DN25639_c3_g4_i1	BulbRep	FlowerRep	-11.1394	6.54301	9.67341e-186	2.44885e-183	202.538	201.646	0.102	0.211	0	0.136
TRINITY_DN31162_c5_g2_i2	BulbRep	FlowerRep	-7.07948	7.08954	1.0189e-185	2.56674e-183	216.263	219.614	865.371	1022.48	1.417	0.874
TRINITY_DN27795_c1_g4_i1	BulbRep	FlowerRep	-6.59393	9.76904	2.48912e-183	6.23979e-181	5539.44	5769.04	2.431	1.211	35.254	49.629
TRINITY_DN25668_c1_g1_i4	BulbRep	FlowerRep	-9.73797	6.55686	2.57759e-182	6.39914e-180	487.204	463.505	0	0	0.661	0
TRINITY_DN24235_c0_g2_i3	BulbRep	FlowerRep	-8.73252	6.73265	5.09059e-182	1.2517e-179	172.438	163.538	239.314	241.954	0.135	0.482
TRINITY_DN29685_c2_g5_i2	BulbRep	FlowerRep	-7.0249	7.10112	2.86589e-180	7.01323e-178	100.785	99.341	7.455	8.882	0.445	0.709
TRINITY_DN4574_c0_g1_i1	BulbRep	FlowerRep	-13.7642	6.53969	2.37969e-179	5.79584e-177	135.348	124.047	0	0	0	0
TRINITY_DN22585_c0_g1_i2	BulbRep	FlowerRep	-10.1239	6.40709	2.44071e-178	5.91641e-176	321.923	323.226	0	0	0.162	0.226
TRINITY_DN17089_c0_g1_i1	BulbRep	FlowerRep	-10.9789	6.38188	2.5138e-178	6.06499e-176	114.846	120.56	0	0	0.067	0
TRINITY_DN23334_c4_g1_i5	BulbRep	FlowerRep	-6.71102	7.125	3.55381e-178	8.53414e-176	141.587	153.16	0	0	0.944	1.161
TRINITY_DN27274_c2_g1_i1	BulbRep	FlowerRep	-8.63187	6.82426	1.05217e-177	2.51494e-175	224.11	209.775	525.823	452.076	0.081	0.814
TRINITY_DN24924_c0_g4_i1	BulbRep	FlowerRep	-13.5427	6.32151	6.40464e-177	1.51675e-174	177.961	183.603	0	0	0	0
TRINITY_DN25580_c2_g2_i13	BulbRep	FlowerRep	-6.93899	6.85235	4.90335e-176	1.14538e-173	149.755	151.879	1038.75	1067.67	1.052	0.724
TRINITY_DN30293_c0_g2_i1	BulbRep	FlowerRep	-13.5922	6.37031	1.22685e-175	2.85284e-173	29.41	28.042	0.051	0	0	0
TRINITY_DN27479_c0_g1_i3	BulbRep	FlowerRep	-7.73836	6.81842	6.03198e-175	1.39632e-172	189.041	173.798	39.246	40.844	0.499	0.799
TRINITY_DN27746_c1_g1_i11	BulbRep	FlowerRep	-6.32321	7.10504	2.39513e-174	5.4949e-172	125.977	128.006	100.806	101.892	1.12	1.251
TRINITY_DN18051_c0_g1_i3	BulbRep	FlowerRep	-10.0127	6.29768	1.09987e-172	2.51211e-170	300.217	304.382	507.927	487.987	0.162	0.226
TRINITY_DN24330_c1_g1_i13	BulbRep	FlowerRep	-10.8813	6.28592	2.56666e-172	5.83631e-170	986.961	937.726	0	0	0.513	0
TRINITY_DN24330_c1_g1_i14	BulbRep	FlowerRep	-13.4564	6.23665	1.21833e-171	2.74606e-169	446.107	431.681	0	0	0	0
TRINITY_DN25927_c3_g4_i4	BulbRep	FlowerRep	-7.65141	6.52844	2.12058e-171	4.7588e-169	87.49	88.23	1.041	0.894	0.31	0.332
TRINITY_DN29392_c1_g3_i3	BulbRep	FlowerRep	-8.31547	6.50629	1.14355e-170	2.55508e-168	172.547	188.783	0.281	0.098	0.27	0.603
TRINITY_DN26722_c1_g1_i22	BulbRep	FlowerRep	-7.16076	6.70991	2.33294e-170	5.19003e-168	208.18	215.268	84.565	80.218	1.43	0.603
TRINITY_DN18253_c0_g1_i3	BulbRep	FlowerRep	-9.07127	6.29012	5.56692e-170	1.23312e-167	129.96	130.272	150.731	136.617	0.216	0.106
TRINITY_DN23302_c0_g2_i1	BulbRep	FlowerRep	-8.84593	6.37111	2.1178e-168	4.65101e-166	101.45	111.993	0	0.065	0.229	0.075
TRINITY_DN25887_c1_g1_i1	BulbRep	FlowerRep	-10.8731	6.28101	2.27262e-168	4.96979e-166	83.019	77.742	3.873	2.552	0	0.06
TRINITY_DN23240_c1_g2_i5	BulbRep	FlowerRep	-7.13602	6.63174	2.64113e-168	5.75117e-166	63.62	67.634	8.385	10.41	0.297	0.407
TRINITY_DN22585_c0_g1_i1	BulbRep	FlowerRep	-9.45192	6.28469	9.92455e-168	2.14295e-165	291.3	304.576	0	0	0	0.693
TRINITY_DN17846_c0_g1_i3	BulbRep	FlowerRep	-13.4648	6.24502	2.28687e-167	4.91726e-165	154.874	144.096	398.856	358.741	0	0
TRINITY_DN26262_c1_g1_i4	BulbRep	FlowerRep	-9.0252	6.24489	3.68792e-167	7.89677e-165	185.354	182.424	438.426	402.146	0.324	0.151
TRINITY_DN28316_c1_g3_i2	BulbRep	FlowerRep	-6.6079	6.93399	1.82936e-166	3.88475e-164	91.978	85.787	1.535	0.813	0.783	0.543
TRINITY_DN28940_c0_g3_i12	BulbRep	FlowerRep	-6.55008	6.76485	2.24749e-166	4.75303e-164	66.5	66.446	0.145	0.236	0.499	0.573
TRINITY_DN13321_c0_g1_i1	BulbRep	FlowerRep	-7.8626	6.36673	5.71343e-166	1.20333e-163	127.072	124.494	175.212	168.66	0.405	0.377
TRINITY_DN17728_c0_g1_i1	BulbRep	FlowerRep	-9.43457	6.26773	6.58348e-166	1.37531e-163	152.584	148.148	0	0	0	0.362
TRINITY_DN6395_c0_g1_i1	BulbRep	FlowerRep	-8.75133	6.53349	1.11197e-165	2.31352e-163	381.535	334.202	0	0	0.513	0.693
TRINITY_DN30571_c1_g1_i4	BulbRep	FlowerRep	-6.9464	6.57012	1.53338e-165	3.17744e-163	379.068	387.92	23.994	28.557	2.658	1.764
TRINITY_DN25284_c2_g1_i6	BulbRep	FlowerRep	-10.7699	6.17958	5.98495e-165	1.23521e-162	277.753	303.093	0	0	0	0.241
TRINITY_DN29497_c2_g3_i2	BulbRep	FlowerRep	-6.99394	6.73704	6.63985e-165	1.36489e-162	71.846	66.909	36.687	47.906	0.499	0.302
TRINITY_DN23597_c1_g3_i2	BulbRep	FlowerRep	-13.3528	6.13486	1.76148e-164	3.57796e-162	58.518	64.13	0	0.211	0	0
TRINITY_DN28765_c3_g2_i6	BulbRep	FlowerRep	-6.89411	6.74747	2.07856e-164	4.20541e-162	98.099	98.161	227.031	232.828	0.81	0.332
TRINITY_DN21200_c0_g1_i3	BulbRep	FlowerRep	-9.32029	6.15242	3.56078e-164	7.17601e-162	323.657	324.725	0.426	0.219	0.202	0.558
TRINITY_DN18793_c0_g1_i1	BulbRep	FlowerRep	-7.78766	6.2933	2.08765e-163	4.19079e-161	78.809	79.402	20.719	20.658	0.27	0.241
TRINITY_DN16162_c0_g1_i2	BulbRep	FlowerRep	-9.24996	6.46556	3.41937e-163	6.83742e-161	114.821	100.293	552.624	524.89	0.162	0.075
TRINITY_DN33456_c0_g1_i1	BulbRep	FlowerRep	-9.80515	6.09398	1.22588e-162	2.44178e-160	219.462	220.195	207.958	206.522	0.148	0.196
TRINITY_DN25404_c1_g1_i6	BulbRep	FlowerRep	-10.6466	6.05553	4.04039e-162	8.01681e-160	784.398	758.689	0	0	0.486	0
TRINITY_DN28311_c1_g1_i7	BulbRep	FlowerRep	-13.2366	6.02093	6.50664e-162	1.28606e-159	71.459	74.524	0	1.024	0	0
TRINITY_DN29497_c2_g3_i6	BulbRep	FlowerRep	-8.66565	6.20037	3.31921e-161	6.53541e-159	63.586	61.291	45.336	43.843	0.067	0.136
TRINITY_DN27927_c5_g1_i20	BulbRep	FlowerRep	-10.6624	6.07412	6.81417e-161	1.32644e-158	123.089	117.603	218.74	194.348	0	0.106
TRINITY_DN25668_c1_g1_i2	BulbRep	FlowerRep	-13.293	6.0762	1.04883e-160	2.03393e-158	437.249	401.819	0	0	0	0
TRINITY_DN22376_c1_g2_i2	BulbRep	FlowerRep	-5.20725	9.03828	1.58058e-160	3.05362e-158	748.967	763.035	8.376	7.647	13.883	16.448
TRINITY_DN20060_c0_g1_i2	BulbRep	FlowerRep	-8.59582	6.12586	2.29499e-160	4.41722e-158	182.752	181.101	14.356	13.921	0.459	0.166
TRINITY_DN22866_c2_g1_i1	BulbRep	FlowerRep	-10.5961	6.00598	5.53453e-160	1.06127e-157	73.446	73.438	0	0	0.054	0
TRINITY_DN28564_c4_g1_i7	BulbRep	FlowerRep	-5.70362	8.01343	2.34617e-159	4.48214e-157	584.082	641.38	0.222	0.455	7.555	9.86
TRINITY_DN24872_c2_g5_i1	BulbRep	FlowerRep	-7.717	6.21825	1.20944e-158	2.29347e-156	65.649	67.533	46.061	44.672	0.324	0.106
TRINITY_DN20502_c0_g1_i2	BulbRep	FlowerRep	-6.70245	6.46025	1.53574e-158	2.90153e-156	100.103	101.404	13.324	12.702	0.715	0.709
TRINITY_DN27681_c4_g1_i1	BulbRep	FlowerRep	-10.6837	6.09508	6.22771e-158	1.17232e-155	179.131	164.666	0.119	0.244	0	0.151
TRINITY_DN30741_c0_g1_i1	BulbRep	FlowerRep	-6.04016	6.97386	8.45603e-158	1.58597e-155	603.869	606.152	87.312	109.726	5.72	7.87
TRINITY_DN28519_c0_g4_i1	BulbRep	FlowerRep	-13.2353	6.01962	1.02687e-157	1.91895e-155	136.67	126.869	0	0	0	0
TRINITY_DN19117_c0_g1_i1	BulbRep	FlowerRep	-10.561	5.97159	1.21825e-157	2.26833e-155	195.483	206.541	0.154	0	0.135	0
TRINITY_DN25156_c3_g2_i1	BulbRep	FlowerRep	-10.6255	6.03799	2.74441e-157	5.09153e-155	106.308	99.551	248.773	239.67	0	0.136
TRINITY_DN25000_c2_g1_i5	BulbRep	FlowerRep	-5.06143	7.7591	3.56804e-157	6.59573e-155	170.712	172.003	3.207	4.088	3.778	3.829
TRINITY_DN29291_c0_g2_i13	BulbRep	FlowerRep	-13.1217	5.90831	2.67131e-156	4.90282e-154	46.014	47.872	67.121	65.289	0	0
TRINITY_DN24768_c0_g2_i6	BulbRep	FlowerRep	-13.2158	6.00056	3.53061e-156	6.45687e-154	62.921	58.233	2.039	2.284	0	0
TRINITY_DN21696_c4_g3_i2	BulbRep	FlowerRep	-6.74196	6.60113	4.13675e-155	7.53858e-153	562.78	517.527	143.865	125.223	4.493	2.472
TRINITY_DN28090_c2_g3_i2	BulbRep	FlowerRep	-6.93617	6.44203	4.69325e-154	8.52248e-152	168.842	172.425	411.088	403.259	0.702	1.447
TRINITY_DN24877_c2_g4_i2	BulbRep	FlowerRep	-6.39292	6.51221	6.62324e-154	1.19428e-151	471.172	461.922	38.325	34.668	4.695	3.091
TRINITY_DN28844_c0_g3_i12	BulbRep	FlowerRep	-9.63796	5.93332	9.28844e-154	1.669e-151	113.962	117.334	0.717	0.553	0	0.226
TRINITY_DN24998_c4_g1_i3	BulbRep	FlowerRep	-8.47628	6.01491	1.36933e-152	2.43495e-150	108.043	116.34	0	0	0.148	0.317
TRINITY_DN25385_c0_g9_i2	BulbRep	FlowerRep	-8.71923	5.94819	2.18588e-152	3.87353e-150	215.193	227.44	302.025	261.238	0.31	0.437
TRINITY_DN28916_c1_g1_i2	BulbRep	FlowerRep	-7.31617	6.20322	3.91701e-152	6.91736e-150	139.39	135.023	268.929	226.96	0.499	0.799
TRINITY_DN29871_c0_g1_i14	BulbRep	FlowerRep	-13.027	5.81563	2.16316e-151	3.80701e-149	238.39	253.511	0	0	0	0
TRINITY_DN24099_c0_g2_i2	BulbRep	FlowerRep	-10.4609	5.87679	4.30479e-151	7.4991e-149	85.916	82.51	0.205	0	0	0.09
TRINITY_DN27268_c1_g1_i4	BulbRep	FlowerRep	-13.1236	5.91016	3.09343e-150	5.37065e-148	564.001	505.371	0	0	0	0
TRINITY_DN26034_c1_g4_i1	BulbRep	FlowerRep	-10.3736	5.78825	5.02231e-150	8.69011e-148	57.204	60.002	0.503	0.358	0.054	0
TRINITY_DN24557_c3_g3_i2	BulbRep	FlowerRep	-10.4279	5.84123	6.56979e-150	1.13296e-147	53.424	58.578	0.043	0.382	0.04	0
TRINITY_DN30693_c1_g7_i1	BulbRep	FlowerRep	-9.22436	6.05537	1.12044e-148	1.91294e-146	232.437	204.713	352.368	357.872	0.297	0.196
TRINITY_DN23343_c0_g1_i2	BulbRep	FlowerRep	-6.73196	6.23141	1.35938e-147	2.29044e-145	153.67	145.873	10.509	8.281	1.106	1.01
TRINITY_DN26869_c1_g1_i6	BulbRep	FlowerRep	-6.46321	6.6945	1.96583e-146	3.30144e-144	104.161	103.586	644.371	626.4	0.607	1.206
TRINITY_DN23668_c1_g4_i1	BulbRep	FlowerRep	-12.9189	5.70987	1.26504e-145	2.11072e-143	274.208	294.973	273.066	259.58	0	0
TRINITY_DN28082_c2_g4_i1	BulbRep	FlowerRep	-12.9623	5.75224	7.67882e-145	1.26479e-142	208.643	232.241	0	0	0	0
TRINITY_DN22303_c0_g1_i10	BulbRep	FlowerRep	-12.9514	5.74158	1.06551e-142	1.7383e-140	440.819	493.469	0	0	0	0
TRINITY_DN23949_c3_g1_i10	BulbRep	FlowerRep	-10.1908	5.60977	6.43567e-142	1.04661e-139	78.388	78.517	0.29	0.536	0.094	0
TRINITY_DN30054_c2_g1_i5	BulbRep	FlowerRep	-6.1413	6.27791	1.27224e-141	2.05598e-139	123.157	119.347	121.9	121.274	1.201	1.357
TRINITY_DN30072_c0_g3_i3	BulbRep	FlowerRep	-9.31556	5.61225	6.73124e-141	1.08099e-138	33.275	34.343	16.966	17.822	0.067	0
TRINITY_DN22872_c0_g1_i4	BulbRep	FlowerRep	-9.28059	5.57818	4.01156e-139	6.3432e-137	117.97	117.342	0	0.122	0.216	0
TRINITY_DN27418_c3_g3_i6	BulbRep	FlowerRep	-12.7098	5.50589	1.29216e-138	2.02452e-136	43.076	44.073	0	0	0	0
TRINITY_DN21313_c2_g2_i1	BulbRep	FlowerRep	-6.6624	5.93378	2.12873e-138	3.32509e-136	81.318	83.251	255.81	265.635	0.661	0.497
TRINITY_DN28714_c0_g1_i8	BulbRep	FlowerRep	-6.7256	5.9922	2.90865e-138	4.52956e-136	88.08	83.833	0	0	0.729	0.422
TRINITY_DN25580_c2_g2_i3	BulbRep	FlowerRep	-9.29483	5.59836	1.08678e-137	1.66219e-135	62.458	62.495	965.656	981.533	0	0.181
TRINITY_DN25353_c0_g1_i1	BulbRep	FlowerRep	-8.3788	5.61611	2.82249e-137	4.30409e-135	70.507	71.467	5.758	6.859	0.135	0.181
TRINITY_DN28940_c0_g6_i1	BulbRep	FlowerRep	-5.45164	6.6198	4.22891e-137	6.42969e-135	95.598	96.207	0	0.049	1.457	1.824
TRINITY_DN24993_c4_g2_i7	BulbRep	FlowerRep	-7.52421	5.72658	5.0729e-137	7.69016e-135	68.798	67.457	72.572	60.576	0.283	0.241
TRINITY_DN29277_c1_g1_i4	BulbRep	FlowerRep	-7.04752	5.82821	9.83426e-137	1.48206e-134	235.628	246.343	17.921	11.629	1.12	1.553
TRINITY_DN25018_c4_g4_i2	BulbRep	FlowerRep	-9.32853	5.62809	1.1009e-136	1.65424e-134	46.865	43.812	168.456	164.816	0.04	0.06
TRINITY_DN29042_c1_g1_i1	BulbRep	FlowerRep	-12.6574	5.45486	3.52954e-135	5.21216e-133	40.777	42.59	0	0	0	0
TRINITY_DN23071_c3_g1_i12	BulbRep	FlowerRep	-6.52913	5.88605	1.14572e-134	1.68225e-132	86.724	91.641	1.007	0.122	0.756	0.648
TRINITY_DN20634_c0_g1_i2	BulbRep	FlowerRep	-4.73521	7.53938	2.11227e-134	3.0838e-132	589.563	547.591	120.433	116.024	15.178	16.176
TRINITY_DN23665_c0_g1_i4	BulbRep	FlowerRep	-7.28915	5.65929	4.5066e-133	6.54221e-131	46.536	45.859	13.972	14.303	0.243	0.166
TRINITY_DN27071_c1_g1_i10	BulbRep	FlowerRep	-7.57916	5.59781	1.04514e-132	1.51295e-130	55.748	55.866	0.273	0.455	0.202	0.211
TRINITY_DN26326_c2_g2_i12	BulbRep	FlowerRep	-7.82488	5.61748	1.17208e-132	1.69195e-130	43.471	47.274	83.294	79.08	0.256	0
TRINITY_DN23237_c0_g1_i4	BulbRep	FlowerRep	-12.613	5.41169	1.31712e-132	1.89599e-130	44.979	44.216	1.894	1.69	0	0
TRINITY_DN19774_c0_g1_i1	BulbRep	FlowerRep	-6.40092	5.90975	6.89734e-132	9.84595e-130	58.071	55.2	4.436	5.697	0.513	0.467
TRINITY_DN26693_c0_g1_i2	BulbRep	FlowerRep	-7.61054	5.6345	2.3228e-131	3.30662e-129	72.402	71.719	489.887	477.414	0.108	0.452
TRINITY_DN66591_c0_g1_i1	BulbRep	FlowerRep	-12.5628	5.36287	4.13376e-131	5.86834e-129	72.276	73.842	0	0	0	0
TRINITY_DN24813_c1_g1_i4	BulbRep	FlowerRep	-9.14443	5.44886	6.44802e-131	9.12847e-129	28.93	28.304	0.222	0.26	0.027	0.045
TRINITY_DN14192_c0_g1_i1	BulbRep	FlowerRep	-6.31606	5.97014	1.6098e-130	2.26651e-128	223.841	214.821	0.665	1.016	1.565	2.578
TRINITY_DN29300_c4_g13_i1	BulbRep	FlowerRep	-12.6014	5.40048	5.6602e-130	7.88287e-128	153.889	142.436	399.991	361.496	0	0
TRINITY_DN21901_c4_g3_i10	BulbRep	FlowerRep	-5.18322	6.55682	1.1911e-129	1.65434e-127	27.684	30.78	230.588	253.396	0.634	0.543
TRINITY_DN26878_c2_g1_i2	BulbRep	FlowerRep	-12.5679	5.36777	3.71349e-129	5.14383e-127	61.263	68.004	1.117	2.137	0	0
TRINITY_DN26344_c1_g1_i3	BulbRep	FlowerRep	-4.33131	7.57946	1.45441e-127	2.00381e-125	192.527	190.51	337.851	341.806	7.029	7.071
TRINITY_DN76597_c0_g1_i1	BulbRep	FlowerRep	-12.4935	5.29553	2.05315e-127	2.82115e-125	116.438	116.955	0	0	0	0
TRINITY_DN31077_c1_g1_i1	BulbRep	FlowerRep	-5.04395	9.9316	3.95595e-127	5.40681e-125	1564.73	1517.28	177.259	159.826	29.722	39.272
TRINITY_DN28041_c0_g4_i2	BulbRep	FlowerRep	-12.5905	5.38991	1.2818e-126	1.74263e-124	42.714	38.648	0	0	0	0
TRINITY_DN30125_c1_g1_i5	BulbRep	FlowerRep	-5.21902	6.28624	8.56198e-126	1.15486e-123	59.208	60.238	81.196	81.282	1.322	1.025
TRINITY_DN25134_c8_g1_i6	BulbRep	FlowerRep	-5.14047	6.30924	1.4639e-124	1.96422e-122	129.547	140.061	259.308	261.506	2.901	2.683
TRINITY_DN21200_c0_g1_i2	BulbRep	FlowerRep	-7.43868	5.45846	1.52879e-124	2.04595e-122	194.969	185.557	0.418	0.626	0.958	0.528
TRINITY_DN25284_c2_g1_i5	BulbRep	FlowerRep	-12.4032	5.20787	2.52874e-124	3.35793e-122	165.323	171.666	0	0	0	0
TRINITY_DN23368_c3_g1_i2	BulbRep	FlowerRep	-7.81531	5.37152	4.78485e-124	6.32117e-122	17.454	17.782	33.275	33.092	0.04	0.075
TRINITY_DN22376_c1_g2_i5	BulbRep	FlowerRep	-6.43661	8.12714	3.38997e-123	4.43284e-121	623.242	685.209	4.384	5.835	3.751	7.643
TRINITY_DN30741_c0_g1_i3	BulbRep	FlowerRep	-5.39056	7.82181	4.14386e-123	5.4049e-121	362.734	348.455	316.697	284.432	5.019	7.689
TRINITY_DN24830_c1_g7_i1	BulbRep	FlowerRep	-9.80843	5.24117	7.94153e-123	1.0332e-120	81.293	86.402	0	0	0	0.136
TRINITY_DN23640_c1_g2_i3	BulbRep	FlowerRep	-6.36198	5.55964	2.32671e-122	3.01944e-120	46.242	46.861	178.419	183.377	0.459	0.377
TRINITY_DN23799_c1_g3_i1	BulbRep	FlowerRep	-12.3483	5.15467	3.01092e-122	3.89751e-120	24.83	25.33	0	0	0	0
TRINITY_DN25556_c0_g1_i16	BulbRep	FlowerRep	-4.07754	7.77119	1.80889e-121	2.3298e-119	198.514	203.862	202.013	208.724	8.958	8.699
TRINITY_DN25656_c1_g1_i2	BulbRep	FlowerRep	-5.97171	9.89155	2.12851e-121	2.73461e-119	2381.44	2528.27	765.461	762.439	22.437	35.157
TRINITY_DN27767_c3_g1_i3	BulbRep	FlowerRep	-4.92211	6.8386	2.1614e-121	2.76993e-119	212.255	201.242	460.373	439.943	5.855	4.086
TRINITY_DN24330_c1_g1_i15	BulbRep	FlowerRep	-12.3325	5.13932	2.76523e-121	3.53496e-119	162.393	160.362	0	0	0	0
TRINITY_DN21818_c0_g1_i1	BulbRep	FlowerRep	-4.66186	8.09414	2.99554e-121	3.81987e-119	821.908	803.974	2020.6	1875.52	20.818	26.488
TRINITY_DN26112_c0_g3_i2	BulbRep	FlowerRep	-12.3199	5.12709	6.93881e-121	8.7829e-119	105.424	108.152	0.29	0.894	0	0
TRINITY_DN29292_c2_g1_i13	BulbRep	FlowerRep	-12.3296	5.13649	1.08276e-120	1.3638e-118	122.011	118.597	0	0	0	0
TRINITY_DN30741_c0_g2_i4	BulbRep	FlowerRep	-5.82797	5.8891	3.12407e-120	3.91575e-118	18.987	19.577	13.75	14.408	0.189	0.332
TRINITY_DN27479_c0_g1_i2	BulbRep	FlowerRep	-4.73258	6.87085	4.00238e-120	5.00443e-118	365.765	343.704	205.791	171.975	9.066	10.598
TRINITY_DN31423_c5_g2_i9	BulbRep	FlowerRep	-7.03683	5.41169	5.79805e-120	7.23208e-118	39.582	38.092	0.307	0.406	0.297	0.121
TRINITY_DN23240_c2_g1_i8	BulbRep	FlowerRep	-4.51566	7.46107	7.67217e-120	9.54655e-118	149.957	137.98	140.564	159.412	4.398	4.975
TRINITY_DN5611_c0_g1_i1	BulbRep	FlowerRep	-9.7209	5.15637	1.53164e-119	1.90123e-117	78.237	82.097	0	0.114	0	0.136
TRINITY_DN26178_c4_g1_i5	BulbRep	FlowerRep	-7.46976	5.27973	1.58938e-118	1.96342e-116	109.575	106.273	24.097	16.993	0.499	0.347
TRINITY_DN21496_c0_g1_i4	BulbRep	FlowerRep	-6.48167	5.49203	2.88427e-118	3.5545e-116	89.444	84.7	158.399	165.198	0.702	0.784
TRINITY_DN6196_c0_g1_i1	BulbRep	FlowerRep	-7.14037	5.51804	4.6295e-118	5.69162e-116	30.943	36.786	0.034	0.073	0.162	0.181
TRINITY_DN29675_c2_g1_i4	BulbRep	FlowerRep	-7.22811	5.25163	4.16845e-116	5.11257e-114	21.083	21.868	0.119	0.228	0.162	0.045
TRINITY_DN25668_c1_g1_i14	BulbRep	FlowerRep	-12.3147	5.12215	4.65266e-116	5.69287e-114	170.897	155.257	0	0	0	0
TRINITY_DN31066_c2_g1_i14	BulbRep	FlowerRep	-4.66498	6.55745	4.91074e-116	5.99437e-114	137.091	143.27	12.906	13.003	4.587	3.452
TRINITY_DN25668_c1_g1_i8	BulbRep	FlowerRep	-12.2063	5.01719	6.94842e-116	8.44159e-114	103.37	106.585	0	0	0	0
TRINITY_DN16299_c0_g1_i1	BulbRep	FlowerRep	-9.63093	5.06935	1.17152e-115	1.41991e-113	61.633	61.173	55.367	56.407	0	0.121
TRINITY_DN19696_c0_g1_i1	BulbRep	FlowerRep	-9.59939	5.03555	1.52527e-115	1.84432e-113	51.184	52.05	211.592	213.681	0.067	0
TRINITY_DN27544_c1_g2_i1	BulbRep	FlowerRep	-7.63761	5.19972	1.71804e-115	2.07253e-113	100.777	104.361	0	0	0.256	0.513
TRINITY_DN29451_c4_g1_i1	BulbRep	FlowerRep	-8.9219	5.22926	4.09063e-115	4.92312e-113	106.519	124.435	1.459	1.065	0.27	0
TRINITY_DN24030_c1_g6_i3	BulbRep	FlowerRep	-4.57218	6.64808	5.24551e-115	6.28361e-113	108.489	111.993	31.68	30.865	3.845	2.925
TRINITY_DN18759_c0_g1_i2	BulbRep	FlowerRep	-8.75127	5.06459	6.08127e-115	7.26782e-113	91.852	89.586	142.508	119.843	0.243	0
TRINITY_DN21460_c8_g1_i10	BulbRep	FlowerRep	-4.78687	6.30598	6.47439e-115	7.7197e-113	36.214	34.908	94.11	99.063	1.039	0.859
TRINITY_DN29871_c0_g1_i13	BulbRep	FlowerRep	-12.2119	5.02258	8.27698e-115	9.84616e-113	188.073	201.107	0	0	0	0
TRINITY_DN29639_c1_g5_i1	BulbRep	FlowerRep	-7.38938	5.19886	1.14538e-114	1.35625e-112	58.711	56.422	42.462	37.261	0.351	0.106
TRINITY_DN11751_c0_g1_i1	BulbRep	FlowerRep	-5.41253	5.74706	3.33378e-114	3.93846e-112	67.864	69.302	95.978	81.185	1.106	1.281
TRINITY_DN22032_c7_g6_i1	BulbRep	FlowerRep	-12.2881	5.09639	4.2293e-114	4.98495e-112	135.854	122.422	0	0	0	0
TRINITY_DN25834_c1_g1_i12	BulbRep	FlowerRep	-12.2067	5.01757	5.87639e-114	6.89469e-112	29.427	32.305	0.503	0.609	0	0
TRINITY_DN21496_c0_g1_i2	BulbRep	FlowerRep	-6.00716	5.45946	1.42499e-113	1.66812e-111	85.705	83.917	201.671	207.456	0.958	0.905
TRINITY_DN25300_c1_g5_i4	BulbRep	FlowerRep	-12.1554	4.96804	1.64184e-113	1.9176e-111	135.028	133.667	0.623	0.211	0	0
TRINITY_DN14630_c0_g1_i2	BulbRep	FlowerRep	-5.516	5.76057	2.16782e-113	2.52046e-111	78.961	73.286	149.221	136.43	1.214	1.236
TRINITY_DN31388_c1_g2_i2	BulbRep	FlowerRep	-4.46612	6.80879	9.07858e-113	1.05078e-110	351.67	352.944	67.232	77.65	13.181	9.89
TRINITY_DN30334_c0_g1_i12	BulbRep	FlowerRep	-7.93985	5.18371	1.02056e-112	1.17858e-110	48.65	44.275	11.566	9.598	0.243	0.03
TRINITY_DN23785_c3_g2_i5	BulbRep	FlowerRep	-12.3046	5.11251	1.02676e-112	1.18308e-110	30.446	26.771	84.676	89.547	0	0
TRINITY_DN25216_c4_g2_i6	BulbRep	FlowerRep	-3.63318	8.76636	1.04838e-112	1.2026e-110	230.198	241.575	25.47	26.94	14.49	13.734
TRINITY_DN25284_c4_g1_i4	BulbRep	FlowerRep	-6.28565	5.49821	1.07911e-112	1.23509e-110	286.442	306.184	0	0	1.727	4.01
TRINITY_DN29837_c0_g1_i13	BulbRep	FlowerRep	-7.56581	5.13045	1.53017e-112	1.74746e-110	21.007	21.32	255.955	262.027	0.054	0.121
TRINITY_DN27343_c1_g1_i2	BulbRep	FlowerRep	-5.17006	5.91733	1.73153e-112	1.97302e-110	60.724	66.185	131.428	119.9	1.498	1.055
TRINITY_DN24768_c0_g2_i8	BulbRep	FlowerRep	-7.81621	5.06789	2.25856e-112	2.56787e-110	33.292	32.895	0.623	1.138	0.162	0.075
TRINITY_DN24330_c1_g1_i11	BulbRep	FlowerRep	-12.1302	4.94367	6.52706e-112	7.372e-110	232.21	223.076	0	0	0	0
TRINITY_DN29451_c4_g1_i17	BulbRep	FlowerRep	-12.2808	5.08906	7.0996e-112	8.00106e-110	219.824	256.855	424.301	457.244	0	0
TRINITY_DN22303_c0_g1_i4	BulbRep	FlowerRep	-12.2119	5.02248	7.65369e-112	8.60663e-110	355.88	395.737	0	0	0	0
TRINITY_DN26008_c0_g2_i5	BulbRep	FlowerRep	-12.1455	4.95842	1.82719e-111	2.04573e-109	56.093	53.406	22.8	25.022	0	0
TRINITY_DN24499_c0_g3_i7	BulbRep	FlowerRep	-9.5267	4.96866	2.62687e-111	2.9283e-109	196.628	200.349	0	0	0	0.392
TRINITY_DN25352_c2_g1_i8	BulbRep	FlowerRep	-6.30324	5.32327	4.29257e-111	4.77479e-109	49.029	49.354	40.628	41.178	0.405	0.543
TRINITY_DN25300_c1_g5_i7	BulbRep	FlowerRep	-9.52563	4.96424	8.67376e-111	9.60656e-109	116.774	126.044	0	0	0.175	0
TRINITY_DN24828_c3_g1_i3	BulbRep	FlowerRep	-8.18192	5.0415	3.6119e-110	3.97463e-108	27.348	25.768	0	0	0.067	0.045
TRINITY_DN25069_c0_g1_i3	BulbRep	FlowerRep	-12.125	4.93867	3.81117e-110	4.18496e-108	299.543	277.392	0	0	0	0
TRINITY_DN23749_c2_g1_i5	BulbRep	FlowerRep	-3.94235	7.32867	5.20057e-110	5.69845e-108	177.868	176.83	278.722	290.031	8.527	8.578
TRINITY_DN31342_c4_g2_i3	BulbRep	FlowerRep	-5.97387	5.41549	7.93158e-110	8.67242e-108	89.427	91.448	4.7	3.454	1.444	0.528
TRINITY_DN26634_c2_g3_i1	BulbRep	FlowerRep	-4.15835	9.46631	2.1555e-109	2.34188e-107	980.444	972.255	623.942	752.525	36.441	44.383
TRINITY_DN20580_c0_g1_i1	BulbRep	FlowerRep	-5.05618	5.80885	3.03607e-109	3.2847e-107	56.303	57.702	4.478	4.323	1.457	1.025
TRINITY_DN29771_c4_g6_i2	BulbRep	FlowerRep	-6.62745	5.16998	4.07056e-109	4.39466e-107	80.165	82.973	0.111	0.228	0.513	0.709
TRINITY_DN23321_c2_g4_i2	BulbRep	FlowerRep	-12.0453	4.86168	6.01906e-109	6.48469e-107	48.33	48.2	0.136	0.081	0	0
TRINITY_DN22570_c2_g1_i1	BulbRep	FlowerRep	-5.74234	5.54252	1.41395e-108	1.52014e-106	32.989	33.762	54.856	53.124	0.324	0.633
TRINITY_DN975_c0_g1_i1	BulbRep	FlowerRep	-9.7486	5.18329	1.94533e-108	2.08707e-106	37.342	46.271	0.546	0.512	0	0.075
TRINITY_DN25888_c1_g1_i10	BulbRep	FlowerRep	-4.98408	6.00744	2.18608e-108	2.34047e-106	71.922	75.552	15.038	17.399	1.471	2.035
TRINITY_DN21927_c0_g1_i1	BulbRep	FlowerRep	-8.63056	4.95482	2.59311e-108	2.77047e-106	51.622	49.995	9.298	6.721	0	0.211
TRINITY_DN26933_c0_g1_i3	BulbRep	FlowerRep	-7.38591	5.20226	9.04225e-108	9.58106e-106	38.975	34.394	2.405	2.365	0.121	0.181
TRINITY_DN25033_c1_g1_i6	BulbRep	FlowerRep	-5.07262	5.74732	1.32959e-106	1.3973e-104	53.946	56.296	7.378	6.599	1.093	1.372
TRINITY_DN22362_c1_g1_i9	BulbRep	FlowerRep	-4.62471	8.06747	9.01839e-106	9.439e-104	277.231	266.256	1448.96	1434.72	9.768	6.437
TRINITY_DN23601_c0_g3_i2	BulbRep	FlowerRep	-6.4101	5.81795	1.05007e-105	1.09681e-103	113.322	117.283	151.866	158.965	1.74	0
TRINITY_DN27579_c0_g1_i1	BulbRep	FlowerRep	-7.1701	4.99416	1.3252e-105	1.38138e-103	88.947	95.247	4.879	3.129	0.391	0.543
TRINITY_DN21632_c1_g1_i7	BulbRep	FlowerRep	-4.4783	6.59847	1.65516e-105	1.72184e-103	306.313	293.734	71.514	62.819	8.702	11.156
TRINITY_DN16196_c0_g1_i1	BulbRep	FlowerRep	-6.42224	5.10266	1.72959e-105	1.79562e-103	53.432	54.358	44.099	47.224	0.432	0.497
TRINITY_DN22303_c0_g1_i2	BulbRep	FlowerRep	-11.9376	4.75791	1.89467e-105	1.95909e-103	190.464	190.005	0	0.341	0	0
TRINITY_DN29292_c2_g3_i1	BulbRep	FlowerRep	-11.9269	4.74768	4.16798e-105	4.30105e-103	76.283	77.169	0	0	0	0
TRINITY_DN30590_c1_g1_i4	BulbRep	FlowerRep	-4.66691	9.18333	2.38519e-104	2.45641e-102	557.72	530.76	123.598	124.882	19.023	12.694
TRINITY_DN28870_c2_g3_i6	BulbRep	FlowerRep	-6.84432	5.06929	3.3864e-104	3.48054e-102	24.594	22.921	42.487	36.716	0.162	0.136
TRINITY_DN28474_c0_g2_i7	BulbRep	FlowerRep	-11.9772	4.79612	3.6652e-104	3.75957e-102	31.28	28.986	113.908	115.495	0	0
TRINITY_DN27573_c0_g3_i4	BulbRep	FlowerRep	-4.29448	6.47556	4.6072e-104	4.70704e-102	97.931	94.303	11.294	12.572	3.481	3.799
TRINITY_DN24047_c1_g1_i16	BulbRep	FlowerRep	-11.9736	4.79251	6.38589e-104	6.51133e-102	19.315	21.826	0.043	0	0	0
TRINITY_DN29608_c1_g1_i1	BulbRep	FlowerRep	-12.0111	4.82865	1.29157e-103	1.31433e-101	33.898	39.229	0.256	0.138	0	0
TRINITY_DN24877_c2_g2_i1	BulbRep	FlowerRep	-6.38273	5.05855	1.77774e-103	1.8055e-101	31.726	33.425	166.23	160.411	0.364	0.181
TRINITY_DN30790_c0_g1_i3	BulbRep	FlowerRep	-5.29097	5.9252	1.87556e-103	1.90108e-101	46.991	47.619	19.926	21.137	1.214	0.497
TRINITY_DN16397_c0_g1_i2	BulbRep	FlowerRep	-8.53579	4.86357	2.39567e-103	2.42349e-101	71.77	78.947	83.362	75.496	0	0.317
TRINITY_DN21642_c1_g3_i3	BulbRep	FlowerRep	-9.32743	4.77333	2.8077e-103	2.83473e-101	84.105	81.659	11.029	13.905	0.175	0
TRINITY_DN25451_c2_g1_i10	BulbRep	FlowerRep	-8.52287	4.84433	5.12393e-103	5.15301e-101	25.781	24.016	953.032	961.257	0.067	0
TRINITY_DN30590_c1_g3_i1	BulbRep	FlowerRep	-4.78102	6.73295	9.79086e-103	9.78896e-101	274.418	279.043	180.116	156.771	5.909	9.136
TRINITY_DN24330_c1_g1_i5	BulbRep	FlowerRep	-11.859	4.68238	3.72465e-102	3.70232e-100	179.477	175.946	0	0	0	0
TRINITY_DN24097_c4_g1_i8	BulbRep	FlowerRep	-7.96664	4.84092	7.52618e-102	7.4659e-100	14.381	14.843	18.689	18.894	0	0.09
TRINITY_DN16902_c0_g1_i1	BulbRep	FlowerRep	-7.06664	4.89486	7.53999e-102	7.4659e-100	45.198	47.88	14.066	12.206	0.216	0.302
TRINITY_DN28311_c1_g1_i6	BulbRep	FlowerRep	-4.57991	6.05379	8.28084e-102	8.1837e-100	93.409	99.45	0.708	0	2.685	3.317
TRINITY_DN65226_c0_g1_i1	BulbRep	FlowerRep	-11.8521	4.6757	9.39571e-102	9.26767e-100	73.067	76.597	173.079	180.24	0	0
TRINITY_DN29292_c2_g1_i8	BulbRep	FlowerRep	-11.8461	4.66992	9.48891e-102	9.34167e-100	85.15	85.837	0	0	0	0
TRINITY_DN22872_c0_g1_i2	BulbRep	FlowerRep	-9.37424	4.81811	1.05273e-101	1.03442e-99	52.523	60.861	0	0	0.094	0
TRINITY_DN23166_c1_g2_i2	BulbRep	FlowerRep	-4.03825	7.52581	1.18196e-101	1.15918e-99	176.589	170.024	488.667	515.268	7.164	8.533
TRINITY_DN22696_c1_g3_i5	BulbRep	FlowerRep	-9.24549	4.69455	1.58669e-101	1.54725e-99	30.362	31.412	105.293	105.67	0.054	0
TRINITY_DN19140_c0_g1_i1	BulbRep	FlowerRep	-11.8905	4.71251	2.52198e-101	2.44999e-99	89.25	98.397	0	0	0	0
TRINITY_DN20212_c0_g2_i2	BulbRep	FlowerRep	-7.30547	4.87683	3.28523e-101	3.18543e-99	49.685	47.611	93.112	88.141	0.229	0.211
TRINITY_DN20255_c0_g1_i2	BulbRep	FlowerRep	-8.53468	4.8553	5.36791e-101	5.18528e-99	11.148	13.124	0	0	0.04	0
TRINITY_DN23754_c1_g2_i1	BulbRep	FlowerRep	-12.0023	4.82044	1.43121e-100	1.37992e-98	88.593	76.891	0	0	0	0
TRINITY_DN64203_c0_g1_i1	BulbRep	FlowerRep	-8.45062	4.77835	2.46274e-100	2.37004e-98	126.188	116.331	301.983	265.423	0.202	0.271
TRINITY_DN31276_c8_g1_i3	BulbRep	FlowerRep	-5.79696	5.44514	3.30322e-100	3.16702e-98	38.049	34.655	0.281	0.414	0.688	0.211
TRINITY_DN22949_c1_g1_i4	BulbRep	FlowerRep	-7.05221	4.88435	3.91202e-100	3.74374e-98	52.279	51.915	172.03	155.617	0.189	0.422
TRINITY_DN24065_c2_g3_i1	BulbRep	FlowerRep	-9.28976	4.74063	4.19437e-100	4.00648e-98	26.034	24.471	1.783	1.04	0	0.06
TRINITY_DN26416_c2_g3_i1	BulbRep	FlowerRep	-4.96239	5.71096	1.19566e-99	1.13787e-97	85.368	85.315	137.86	130.96	1.646	2.487
TRINITY_DN29639_c1_g1_i18	BulbRep	FlowerRep	-11.7971	4.62288	1.31191e-99	1.24619e-97	10.828	10.816	5.033	6.469	0	0
TRINITY_DN22166_c2_g1_i1	BulbRep	FlowerRep	-11.7972	4.62297	1.43964e-99	1.365e-97	24.106	25.229	16.369	14.457	0	0
TRINITY_DN29871_c0_g1_i5	BulbRep	FlowerRep	-11.821	4.64581	1.54772e-99	1.46478e-97	109.121	103.805	0	0	0	0
TRINITY_DN28193_c0_g5_i2	BulbRep	FlowerRep	-4.97796	5.59455	4.77377e-99	4.50136e-97	70.297	68.224	27.415	29.435	1.39	1.915
TRINITY_DN30022_c1_g4_i6	BulbRep	FlowerRep	-9.22032	4.67384	5.17198e-99	4.86791e-97	44.726	43.837	174.93	147.254	0	0.106
TRINITY_DN20299_c0_g1_i2	BulbRep	FlowerRep	-9.30699	4.75369	9.70904e-99	9.12153e-97	31.583	28.27	49.601	46.687	0.054	0
TRINITY_DN24296_c1_g2_i2	BulbRep	FlowerRep	-3.92091	7.45565	6.81194e-98	6.36482e-96	208.988	196.348	100.533	102.249	9.215	10.659
TRINITY_DN29429_c1_g3_i1	BulbRep	FlowerRep	-4.62397	5.75921	6.83259e-98	6.37253e-96	43.674	46.078	0.486	0.374	1.241	1.492
TRINITY_DN28844_c0_g3_i1	BulbRep	FlowerRep	-5.88289	5.10299	9.16022e-98	8.52797e-96	43.488	40.88	106.094	119.185	0.513	0.543
TRINITY_DN25250_c0_g2_i1	BulbRep	FlowerRep	-7.99255	4.86288	1.25662e-97	1.16777e-95	62.93	55.276	0.691	0.463	0.094	0.256
TRINITY_DN26765_c0_g3_i14	BulbRep	FlowerRep	-6.39066	4.94313	1.74369e-97	1.61748e-95	228.059	244.919	37.02	40.918	1.686	2.548
TRINITY_DN22303_c0_g1_i1	BulbRep	FlowerRep	-11.7353	4.56352	3.25315e-97	3.01224e-95	216.751	223.649	0	0	0	0
TRINITY_DN22303_c0_g1_i8	BulbRep	FlowerRep	-11.737	4.56517	3.58281e-97	3.31152e-95	216.667	224.702	0	0	0	0
TRINITY_DN23597_c1_g5_i5	BulbRep	FlowerRep	-11.789	4.61501	4.13313e-97	3.81331e-95	18.886	21.101	0	0	0	0
TRINITY_DN24685_c0_g1_i7	BulbRep	FlowerRep	-11.726	4.55465	4.25548e-97	3.91916e-95	30.261	31.252	0.06	0	0	0
TRINITY_DN20666_c0_g1_i2	BulbRep	FlowerRep	-11.7368	4.56505	4.3838e-97	4.03012e-95	106.005	103.14	0	0	0	0
TRINITY_DN20336_c0_g1_i4	BulbRep	FlowerRep	-9.13698	4.59041	5.93608e-97	5.44741e-95	64.529	67.878	2.798	2.178	0.121	0
TRINITY_DN28401_c1_g4_i1	BulbRep	FlowerRep	-11.7232	4.55196	6.15102e-97	5.62457e-95	29.823	30.839	0	0	0	0
TRINITY_DN31449_c2_g3_i11	BulbRep	FlowerRep	-5.00418	5.55078	7.60401e-97	6.94086e-95	34.967	38.993	29.547	27.517	0.729	1.01
TRINITY_DN26287_c0_g1_i7	BulbRep	FlowerRep	-5.80274	5.02653	8.46317e-97	7.71139e-95	23.365	23.78	0.699	0.691	0.297	0.317
TRINITY_DN20644_c0_g1_i4	BulbRep	FlowerRep	-11.7246	4.55333	1.08151e-96	9.81961e-95	18.086	17.85	8.564	8.013	0	0
TRINITY_DN27962_c0_g1_i5	BulbRep	FlowerRep	-7.82841	4.70495	2.30458e-96	2.08876e-94	49.879	54.072	62.004	51.214	0.094	0.256
TRINITY_DN25756_c1_g1_i1	BulbRep	FlowerRep	-11.7067	4.53613	2.5856e-96	2.33933e-94	118.45	118.698	0	0	0	0
TRINITY_DN23668_c1_g6_i1	BulbRep	FlowerRep	-9.13744	4.59431	2.89142e-96	2.61143e-94	106.005	107.352	120.16	102.907	0	0.271
TRINITY_DN29637_c2_g1_i2	BulbRep	FlowerRep	-9.18374	4.6353	4.39572e-96	3.94234e-94	234.593	212.631	53.9	53.831	0.351	0
TRINITY_DN16816_c0_g2_i1	BulbRep	FlowerRep	-11.9334	4.75423	6.16915e-96	5.51361e-94	176.513	148.889	0	0	0	0
TRINITY_DN30637_c1_g3_i1	BulbRep	FlowerRep	-9.09968	4.55469	6.44039e-96	5.74604e-94	30.421	31.294	0	0	0.054	0
TRINITY_DN21421_c1_g2_i2	BulbRep	FlowerRep	-7.82782	4.70785	9.33314e-96	8.31248e-94	33.704	33.56	56.587	54.635	0	0.241
TRINITY_DN25404_c1_g1_i2	BulbRep	FlowerRep	-11.707	4.53642	1.10923e-95	9.86215e-94	144.551	152.831	0	0	0	0
TRINITY_DN26592_c0_g1_i2	BulbRep	FlowerRep	-8.24964	4.58211	1.11767e-95	9.92e-94	29.495	29.972	0.358	0.431	0.108	0
TRINITY_DN28205_c1_g1_i4	BulbRep	FlowerRep	-7.41313	4.68067	1.40771e-95	1.24728e-93	12.15	12.13	13.085	13.864	0.067	0.03
TRINITY_DN20668_c0_g1_i4	BulbRep	FlowerRep	-4.61908	5.9814	2.41821e-95	2.13525e-93	62.433	54.181	97.488	90.847	1.848	1.658
TRINITY_DN19048_c0_g1_i2	BulbRep	FlowerRep	-5.9173	5.14231	2.67996e-95	2.36232e-93	59.41	68.274	4.376	4.681	0.58	1.025
TRINITY_DN26147_c3_g1_i8	BulbRep	FlowerRep	-8.30732	4.63732	2.74823e-95	2.41835e-93	26.017	24.201	26.221	24.29	0.094	0
TRINITY_DN30010_c0_g1_i12	BulbRep	FlowerRep	-6.75078	4.80613	4.9509e-95	4.34918e-93	14.061	14.935	0	0	0.054	0.181
TRINITY_DN29950_c0_g1_i5	BulbRep	FlowerRep	-6.21789	4.89415	5.01963e-95	4.40202e-93	31.136	31.142	5.348	5.234	0.486	0.06
TRINITY_DN3923_c0_g1_i1	BulbRep	FlowerRep	-6.13839	4.93963	5.52228e-95	4.83458e-93	124.369	117.401	73.323	66.5	1.781	0.497
TRINITY_DN22303_c0_g1_i5	BulbRep	FlowerRep	-11.6739	4.50466	5.79595e-95	5.06554e-93	172.673	176.316	0	0	0	0
TRINITY_DN24707_c1_g1_i2	BulbRep	FlowerRep	-4.41061	5.91385	1.34296e-94	1.17172e-92	54.341	50.18	195.88	196.266	1.983	1.613
TRINITY_DN23127_c3_g8_i1	BulbRep	FlowerRep	-3.94034	6.27881	2.27205e-94	1.97565e-92	237.135	242.451	64.503	59.081	11.643	11.216
TRINITY_DN29130_c2_g3_i7	BulbRep	FlowerRep	-11.6699	4.50084	3.11121e-94	2.70076e-92	45.442	48.579	0	0	0	0
TRINITY_DN28265_c5_g2_i3	BulbRep	FlowerRep	-4.40005	5.8239	3.26691e-94	2.83114e-92	99.362	106.93	2.858	2.771	3.4	3.859
TRINITY_DN24750_c0_g3_i1	BulbRep	FlowerRep	-6.93538	4.75882	3.33219e-94	2.88285e-92	40.903	45.084	0	0	0.472	0
TRINITY_DN22156_c0_g1_i2	BulbRep	FlowerRep	-5.52118	5.14076	3.49626e-94	3.01971e-92	95.346	90.69	73.561	63.396	1.214	1.824
TRINITY_DN24306_c5_g2_i1	BulbRep	FlowerRep	-3.59038	7.53859	6.18129e-94	5.31198e-92	146.867	145.856	111.511	122.135	9.808	8.171
TRINITY_DN23145_c1_g1_i3	BulbRep	FlowerRep	-5.22111	5.48228	1.13782e-93	9.7454e-92	75.913	65.081	35.638	37.748	1.309	1.508
TRINITY_DN21795_c2_g2_i6	BulbRep	FlowerRep	-6.77586	5.81345	1.57299e-93	1.34279e-91	95.127	83.816	293.419	349.274	0	1.417
TRINITY_DN27788_c0_g1_i11	BulbRep	FlowerRep	-11.6526	4.48424	2.28011e-93	1.9432e-91	44.019	47.198	0	0	0	0
TRINITY_DN25132_c1_g1_i1	BulbRep	FlowerRep	-4.90203	5.39816	4.08911e-93	3.47338e-91	14.836	14.379	11.891	13.653	0.432	0.271
TRINITY_DN27485_c0_g1_i1	BulbRep	FlowerRep	-7.74742	4.62032	4.29964e-93	3.64618e-91	34.285	38.513	0.068	0.447	0.202	0
TRINITY_DN24720_c3_g2_i5	BulbRep	FlowerRep	-4.08543	7.09392	6.8215e-93	5.77524e-91	94.706	96.881	18.612	19.715	3.643	4.794
TRINITY_DN15669_c0_g1_i3	BulbRep	FlowerRep	-6.05635	4.9898	7.88695e-93	6.66629e-91	29.309	27.124	8.769	9.5	0.202	0.452
TRINITY_DN22527_c1_g1_i2	BulbRep	FlowerRep	-11.7426	4.57078	1.13604e-92	9.58642e-91	59.149	51.814	16.608	18.106	0	0
TRINITY_DN22303_c0_g1_i9	BulbRep	FlowerRep	-11.6369	4.4692	1.55526e-92	1.31024e-90	169.693	180.949	0	0	0	0
TRINITY_DN25852_c0_g4_i3	BulbRep	FlowerRep	-3.70178	6.70232	3.62432e-92	3.04336e-90	82.017	88.154	230.519	223.441	4.87	4.824
TRINITY_DN28185_c2_g3_i3	BulbRep	FlowerRep	-6.54717	5.68853	4.36893e-92	3.66263e-90	18.692	18.878	36.465	38.35	0	0.347
TRINITY_DN23155_c2_g1_i11	BulbRep	FlowerRep	-4.64386	5.61131	4.59828e-92	3.84863e-90	43.648	40.611	70.695	65.476	1.444	0.995
TRINITY_DN23460_c2_g2_i10	BulbRep	FlowerRep	-4.96317	5.23742	6.10693e-92	5.10301e-90	83.019	82.443	235.484	217.997	1.781	2.08
TRINITY_DN22360_c2_g1_i1	BulbRep	FlowerRep	-11.5962	4.43025	7.06344e-92	5.8927e-90	209.628	210.474	0	0	0	0
TRINITY_DN29637_c2_g1_i3	BulbRep	FlowerRep	-5.689	4.91839	8.34992e-92	6.95465e-90	443.993	458.14	175.152	168.928	6.044	5.94
TRINITY_DN25577_c1_g1_i2	BulbRep	FlowerRep	-4.29162	6.2624	1.79377e-91	1.4892e-89	226.914	236.554	16.667	11.524	7.38	10.191
TRINITY_DN29926_c0_g1_i1	BulbRep	FlowerRep	-5.69161	5.0939	1.81697e-91	1.50603e-89	62.879	58.545	31.202	33.474	0.58	1.236
TRINITY_DN21429_c3_g3_i1	BulbRep	FlowerRep	-6.59937	4.65503	7.49111e-91	6.1892e-89	46.898	47.122	1.365	0.658	0.351	0.362
TRINITY_DN17961_c0_g1_i1	BulbRep	FlowerRep	-11.5869	4.42139	9.33051e-91	7.69655e-89	92.407	88.685	0.205	0	0	0
TRINITY_DN26098_c0_g1_i1	BulbRep	FlowerRep	-8.9898	4.45302	2.07867e-90	1.70917e-88	35.734	36.651	0.239	0.252	0	0.106
TRINITY_DN28442_c0_g2_i4	BulbRep	FlowerRep	-8.99099	4.45415	2.71835e-90	2.23157e-88	22.624	23.772	0.358	0.171	0	0.09
TRINITY_DN22373_c4_g1_i12	BulbRep	FlowerRep	-11.688	4.51845	3.46064e-90	2.8364e-88	28.509	24.816	0.171	0.244	0	0
TRINITY_DN29553_c0_g2_i6	BulbRep	FlowerRep	-5.44615	4.92449	9.60899e-90	7.86315e-88	141.747	150.001	0.947	1.43	2.375	2.412
TRINITY_DN25622_c2_g1_i4	BulbRep	FlowerRep	-3.93281	6.10217	1.04692e-89	8.55344e-88	66.98	69.218	89.214	81.819	3.198	3.422
TRINITY_DN22672_c5_g3_i4	BulbRep	FlowerRep	-6.93424	4.76488	1.08265e-89	8.83135e-88	16.739	14.531	3.19	2.495	0.108	0.09
TRINITY_DN21582_c0_g1_i1	BulbRep	FlowerRep	-3.80166	6.28372	1.78036e-89	1.44538e-87	78.894	80.05	28.967	30.369	4.169	4.282
TRINITY_DN27193_c1_g1_i10	BulbRep	FlowerRep	-4.04692	8.2697	2.65861e-89	2.15498e-87	299.299	268.564	0.273	0.138	11.239	14.292
TRINITY_DN29292_c2_g1_i9	BulbRep	FlowerRep	-11.5956	4.42966	2.71033e-89	2.19345e-87	96.71	108.059	0	0	0	0
TRINITY_DN31219_c1_g2_i1	BulbRep	FlowerRep	-5.61175	5.59813	2.71632e-89	2.19484e-87	101.273	92.189	0.964	0.894	0.729	2.382
TRINITY_DN29212_c1_g1_i4	BulbRep	FlowerRep	-8.08423	4.42401	4.42021e-89	3.56042e-87	20.511	20.554	11.251	13.059	0.094	0
TRINITY_DN24893_c1_g1_i3	BulbRep	FlowerRep	-6.07278	4.75576	4.83557e-89	3.88281e-87	214.276	211.342	0	0	3.508	0.482
TRINITY_DN28315_c1_g3_i3	BulbRep	FlowerRep	-5.04031	5.12089	6.68722e-89	5.36125e-87	47.505	45.033	113.848	116.04	1.201	0.859
TRINITY_DN22332_c4_g2_i7	BulbRep	FlowerRep	-4.49559	5.66843	6.74499e-89	5.39915e-87	35.742	35.893	133.893	129.034	0.985	1.402
TRINITY_DN29451_c4_g1_i16	BulbRep	FlowerRep	-11.5223	4.35961	1.26397e-88	1.01019e-86	40.264	44.41	21.657	26.151	0	0
TRINITY_DN22930_c0_g2_i9	BulbRep	FlowerRep	-8.92073	4.38356	1.31116e-88	1.04628e-86	49.61	49.447	0	0	0.108	0
TRINITY_DN27550_c0_g1_i1	BulbRep	FlowerRep	-3.68338	6.48176	1.51623e-88	1.20618e-86	139.457	135.226	158.067	150.432	8.189	7.553
TRINITY_DN30397_c1_g3_i2	BulbRep	FlowerRep	-11.5557	4.3916	2.35146e-88	1.86483e-86	29.688	27.773	14.816	16.221	0	0
TRINITY_DN27962_c0_g1_i3	BulbRep	FlowerRep	-11.5075	4.34553	2.65268e-88	2.10048e-86	21.555	21.716	14.219	12.58	0	0
TRINITY_DN31085_c3_g1_i5	BulbRep	FlowerRep	-3.68624	6.71754	4.25904e-88	3.36726e-86	323.085	298.342	39.195	34.928	17.377	18.076
TRINITY_DN30465_c3_g4_i1	BulbRep	FlowerRep	-11.5266	4.3638	8.39628e-88	6.62803e-86	27.196	25.819	0	0	0	0
TRINITY_DN24547_c1_g1_i2	BulbRep	FlowerRep	-4.14183	5.86099	9.80266e-88	7.71453e-86	182.516	174.547	31.032	26.923	8.297	6.317
TRINITY_DN25838_c1_g3_i2	BulbRep	FlowerRep	-4.57424	5.36609	1.05068e-87	8.256e-86	23.458	22.458	2.67	3.413	0.688	0.754
TRINITY_DN26147_c3_g5_i3	BulbRep	FlowerRep	-5.97343	4.6683	1.40085e-87	1.09908e-85	21.647	22.104	48.381	46.33	0.324	0.166
TRINITY_DN16840_c0_g1_i2	BulbRep	FlowerRep	-11.492	4.33063	1.59642e-87	1.25061e-85	21.184	22.255	2.687	2.332	0	0
TRINITY_DN22334_c1_g3_i5	BulbRep	FlowerRep	-4.72016	5.28	1.64545e-87	1.28706e-85	139.045	146.084	433.035	436.846	3.562	4.432
TRINITY_DN22032_c7_g2_i1	BulbRep	FlowerRep	-8.89121	4.35536	1.71303e-87	1.33788e-85	88.627	91.431	0	0.219	0.202	0
TRINITY_DN28215_c4_g2_i1	BulbRep	FlowerRep	-6.49117	4.54538	2.09261e-87	1.63186e-85	21.833	21.893	16.574	15.741	0.256	0.06
TRINITY_DN22392_c2_g2_i1	BulbRep	FlowerRep	-11.4745	4.31408	6.48441e-87	5.03374e-85	17.522	16.578	0	0.041	0	0
TRINITY_DN19502_c0_g1_i1	BulbRep	FlowerRep	-11.4203	4.26229	9.21523e-87	7.14285e-85	26.379	27.065	0	0	0	0
TRINITY_DN22294_c2_g2_i5	BulbRep	FlowerRep	-5.31634	5.00063	2.07187e-86	1.60352e-84	62.517	56.144	0	0.374	1.201	0.995
TRINITY_DN16226_c0_g1_i1	BulbRep	FlowerRep	-6.53674	4.58487	2.19227e-86	1.69414e-84	32.256	30.283	22.229	19.488	0.418	0
TRINITY_DN28091_c2_g1_i1	BulbRep	FlowerRep	-8.12024	4.45832	3.37864e-86	2.59922e-84	39.152	35.026	0	0	0.162	0
TRINITY_DN27788_c0_g1_i10	BulbRep	FlowerRep	-11.404	4.24673	3.5985e-86	2.76423e-84	33.477	33.838	0	0	0	0
TRINITY_DN30792_c2_g1_i9	BulbRep	FlowerRep	-8.86377	4.32921	3.99484e-86	3.0641e-84	79.491	77.734	0.964	0	0.175	0
TRINITY_DN21980_c0_g1_i1	BulbRep	FlowerRep	-11.617	4.44989	4.45902e-86	3.41504e-84	64.883	78.728	0	0	0	0
TRINITY_DN23730_c1_g2_i2	BulbRep	FlowerRep	-11.3889	4.23229	1.51586e-85	1.15407e-83	349.22	347.873	0	0	0	0
TRINITY_DN27041_c1_g4_i1	BulbRep	FlowerRep	-11.5227	4.36022	1.99595e-85	1.51509e-83	34.184	30.308	0	0	0	0
TRINITY_DN23893_c0_g1_i13	BulbRep	FlowerRep	-3.16738	9.20344	2.39304e-85	1.81117e-83	330.814	352.262	5.715	6.103	30.383	26.051
TRINITY_DN27002_c0_g1_i10	BulbRep	FlowerRep	-4.65504	5.29022	2.46474e-85	1.86269e-83	188.646	195.404	42.257	41.503	4.79	6.498
TRINITY_DN29292_c2_g1_i12	BulbRep	FlowerRep	-11.4585	4.29861	4.26137e-85	3.21103e-83	61.414	69.428	0	0	0	0
TRINITY_DN22349_c0_g1_i5	BulbRep	FlowerRep	-8.81683	4.28449	5.09034e-85	3.83006e-83	19.955	18.928	0.051	0	0.04	0
TRINITY_DN22468_c0_g1_i5	BulbRep	FlowerRep	-8.82676	4.29394	6.07828e-85	4.56671e-83	29.175	28.405	0.717	1.552	0.067	0
TRINITY_DN31465_c1_g3_i1	BulbRep	FlowerRep	-5.44918	4.7673	9.16662e-85	6.87697e-83	50.266	48.832	81.469	73.814	1.012	0.588
TRINITY_DN30900_c2_g1_i1	BulbRep	FlowerRep	-3.46991	9.13461	9.9266e-85	7.43627e-83	310.093	317.11	223.474	240.897	23.813	18.242
TRINITY_DN19737_c0_g1_i2	BulbRep	FlowerRep	-6.10614	4.65465	1.2366e-84	9.25016e-83	23.028	22.239	12.564	12.661	0.418	0
TRINITY_DN19423_c0_g2_i1	BulbRep	FlowerRep	-4.99177	4.92713	1.32599e-84	9.90448e-83	21.513	22.466	8.086	7.85	0.54	0.467
TRINITY_DN27857_c1_g1_i19	BulbRep	FlowerRep	-3.83665	6.9633	2.1032e-84	1.56642e-82	550.664	569.105	3373.01	3149.64	24.973	32.398
TRINITY_DN23866_c2_g1_i3	BulbRep	FlowerRep	-3.39357	8.81217	2.54816e-84	1.89508e-82	667.741	646.148	49.337	50.986	42.809	49.554
TRINITY_DN24884_c0_g3_i7	BulbRep	FlowerRep	-4.35475	5.81423	2.59274e-84	1.92544e-82	197.68	178.995	1.655	2.178	8.001	5.216
TRINITY_DN22303_c0_g1_i3	BulbRep	FlowerRep	-8.77784	4.24727	3.4255e-84	2.54021e-82	166.03	175.996	0	0	0.405	0
TRINITY_DN14077_c0_g1_i1	BulbRep	FlowerRep	-11.3545	4.19953	4.34304e-84	3.21598e-82	19.542	19.754	41.668	42.234	0	0
TRINITY_DN26741_c5_g1_i1	BulbRep	FlowerRep	-6.2436	4.64687	1.28506e-83	9.48837e-82	21.243	18.979	8.01	7.103	0.297	0.045
TRINITY_DN1328_c0_g1_i1	BulbRep	FlowerRep	-8.82636	4.29706	1.59636e-83	1.17363e-81	30.101	33.627	0	0	0	0.106
TRINITY_DN19857_c0_g1_i1	BulbRep	FlowerRep	-6.00041	4.56193	2.32385e-83	1.70553e-81	17.32	16.612	9.698	10.321	0.27	0.09
TRINITY_DN28731_c0_g1_i18	BulbRep	FlowerRep	-6.19952	4.62596	2.32648e-83	1.70553e-81	16.747	16.704	39.28	40.08	0.067	0.302
TRINITY_DN4958_c0_g1_i1	BulbRep	FlowerRep	-8.74015	4.21145	2.43755e-83	1.78188e-81	7.612	7.893	4.367	4.145	0.013	0
TRINITY_DN25579_c2_g1_i5	BulbRep	FlowerRep	-6.10384	4.52488	3.61335e-83	2.63764e-81	27.996	30.258	512.158	534.423	0.297	0.332
TRINITY_DN28003_c1_g2_i1	BulbRep	FlowerRep	-5.54294	4.6959	3.88269e-83	2.82622e-81	23.668	24.361	46.863	48.061	0.31	0.482
TRINITY_DN22767_c3_g2_i2	BulbRep	FlowerRep	-11.3732	4.21749	5.371e-83	3.90404e-81	35.868	33.383	139.224	144.028	0	0
TRINITY_DN20413_c0_g1_i2	BulbRep	FlowerRep	-4.68595	5.14003	7.84759e-83	5.69615e-81	52.809	51.191	0.512	0.975	1.309	1.719
TRINITY_DN30741_c0_g1_i9	BulbRep	FlowerRep	-3.77586	6.92475	7.89384e-83	5.72164e-81	183.08	186.534	477.51	483.038	8.797	11.246
TRINITY_DN3000_c0_g1_i2	BulbRep	FlowerRep	-8.72039	4.19267	1.45226e-82	1.04967e-80	150.268	147.87	0	0	0.364	0
TRINITY_DN27418_c3_g2_i2	BulbRep	FlowerRep	-6.77262	4.36492	1.84516e-82	1.32805e-80	38.479	38.564	0	0	0.351	0.121
TRINITY_DN30525_c0_g2_i1	BulbRep	FlowerRep	-11.3046	4.15205	3.41256e-82	2.44932e-80	10.954	11.364	0	0	0	0
TRINITY_DN17852_c0_g1_i2	BulbRep	FlowerRep	-7.90418	4.25244	4.18194e-82	2.99735e-80	23.853	25.642	0.316	0.195	0.121	0
TRINITY_DN26537_c5_g1_i2	BulbRep	FlowerRep	-4.24452	5.39473	7.37398e-82	5.2705e-80	52.961	49.953	2.192	2.706	2.078	1.915
TRINITY_DN29301_c2_g1_i3	BulbRep	FlowerRep	-8.70262	4.17575	7.55055e-82	5.3892e-80	36.988	38.471	0	0	0.094	0
TRINITY_DN23341_c3_g10_i5	BulbRep	FlowerRep	-5.63097	4.67295	1.05101e-81	7.46016e-80	16.511	15.247	38.376	40.601	0.297	0.151
TRINITY_DN28550_c0_g1_i1	BulbRep	FlowerRep	-7.42839	4.31618	1.72854e-81	1.22186e-79	19.61	18.271	20.574	20.089	0.135	0
TRINITY_DN21642_c1_g3_i1	BulbRep	FlowerRep	-3.99146	5.97039	1.94946e-81	1.37425e-79	181.573	188.64	33.539	46.2	10.038	6.663
TRINITY_DN25129_c0_g2_i7	BulbRep	FlowerRep	-7.47707	4.36986	1.97838e-81	1.39273e-79	16.116	14.624	0.145	0.228	0.04	0.09
TRINITY_DN26113_c0_g1_i3	BulbRep	FlowerRep	-5.12154	5.11329	2.31361e-81	1.62649e-79	66.382	57.332	22.741	24.412	1.079	1.598
TRINITY_DN21355_c0_g1_i1	BulbRep	FlowerRep	-11.3158	4.16265	3.69518e-81	2.5942e-79	34.033	37.561	0.239	0	0	0
TRINITY_DN30915_c3_g1_i1	BulbRep	FlowerRep	-7.86631	4.21647	6.45769e-81	4.52126e-79	14.187	15.036	0.537	0.479	0.067	0
TRINITY_DN29301_c2_g1_i5	BulbRep	FlowerRep	-7.07495	4.36536	9.33707e-81	6.51946e-79	37.931	35.674	0.179	0	0.094	0.347
TRINITY_DN22545_c0_g1_i10	BulbRep	FlowerRep	-3.92133	5.71702	1.21959e-80	8.49251e-79	21.807	22.727	0.085	0	1.241	0.92
TRINITY_DN18964_c0_g1_i3	BulbRep	FlowerRep	-7.34148	4.23372	1.25331e-80	8.71548e-79	28.669	29.34	0.529	0.544	0.216	0
TRINITY_DN26451_c0_g1_i2	BulbRep	FlowerRep	-5.1931	4.83368	1.71055e-80	1.18791e-78	14.928	16.098	50.539	55.822	0.229	0.422
TRINITY_DN20587_c0_g1_i5	BulbRep	FlowerRep	-4.29008	5.26789	3.46056e-80	2.39674e-78	54.299	58.46	109.43	106.329	2.091	2.186
TRINITY_DN24453_c1_g2_i1	BulbRep	FlowerRep	-7.41015	4.30594	9.90401e-80	6.84095e-78	26.169	29.811	0.068	0.284	0.067	0.181
TRINITY_DN21683_c1_g2_i1	BulbRep	FlowerRep	-11.253	4.1029	1.01173e-79	6.97892e-78	24.872	26.391	0	0	0	0
TRINITY_DN21515_c1_g8_i1	BulbRep	FlowerRep	-5.77624	4.48825	1.20909e-79	8.31793e-78	18.978	18.76	16.224	17.919	0.243	0.271
TRINITY_DN20724_c0_g2_i1	BulbRep	FlowerRep	-11.3296	4.17563	1.46432e-79	1.00603e-77	58.972	68.004	0	0	0	0
TRINITY_DN15096_c0_g1_i1	BulbRep	FlowerRep	-6.97632	4.26807	1.83792e-79	1.26102e-77	15.989	16.266	6.551	4.852	0.081	0.106
TRINITY_DN30557_c2_g2_i1	BulbRep	FlowerRep	-11.3297	4.1761	1.96137e-79	1.34393e-77	22.035	19.754	0	0	0	0
TRINITY_DN27041_c1_g1_i5	BulbRep	FlowerRep	-11.2446	4.09503	2.07508e-79	1.41995e-77	31.785	31.075	0	0	0	0
TRINITY_DN24040_c1_g1_i9	BulbRep	FlowerRep	-7.88883	4.23786	2.74869e-79	1.87341e-77	29.831	26.653	0.606	0.325	0.135	0
TRINITY_DN21660_c1_g3_i15	BulbRep	FlowerRep	-7.84105	4.19963	3.03065e-79	2.06285e-77	8.925	8.946	30.23	31.287	0	0.06
TRINITY_DN25636_c2_g1_i5	BulbRep	FlowerRep	-6.2983	4.36585	3.5852e-79	2.43708e-77	33.494	32.389	0.384	0.406	0.405	0.256
TRINITY_DN25069_c0_g1_i7	BulbRep	FlowerRep	-11.2386	4.08932	4.41805e-79	2.99926e-77	119.494	114.781	0	0	0	0
TRINITY_DN25300_c1_g5_i3	BulbRep	FlowerRep	-11.2295	4.08067	5.01791e-79	3.40199e-77	60.673	59.556	0	0	0	0
TRINITY_DN21466_c3_g7_i2	BulbRep	FlowerRep	-11.2265	4.07776	5.60513e-79	3.7951e-77	159.059	156.512	200.46	152.049	0	0
TRINITY_DN28023_c0_g2_i3	BulbRep	FlowerRep	-4.59818	5.02106	6.12085e-79	4.13882e-77	46.764	48.622	12.854	9.622	1.241	1.719
TRINITY_DN26963_c0_g3_i13	BulbRep	FlowerRep	-5.82233	4.53174	7.75549e-79	5.23725e-77	17.732	20.242	0	0.081	0.216	0.256
TRINITY_DN27368_c1_g2_i1	BulbRep	FlowerRep	-3.75229	7.02843	9.28634e-79	6.2628e-77	177.852	173.756	19.602	22.82	8.365	11.035
TRINITY_DN27041_c1_g1_i4	BulbRep	FlowerRep	-11.2182	4.06995	1.09282e-78	7.36042e-77	27.398	27.242	0	0	0	0
TRINITY_DN27996_c0_g6_i2	BulbRep	FlowerRep	-7.01887	4.31558	1.37972e-78	9.2806e-77	44.81	45.126	0.333	0.382	0	0.573
TRINITY_DN26823_c1_g4_i7	BulbRep	FlowerRep	-3.17343	7.71418	2.12057e-78	1.42452e-76	104.136	103.03	95.048	97.885	8.189	8.865
TRINITY_DN26992_c1_g1_i3	BulbRep	FlowerRep	-4.56245	5.06346	2.69562e-78	1.80846e-76	305.748	290.146	46.684	42.445	7.515	10.402
TRINITY_DN30713_c2_g1_i16	BulbRep	FlowerRep	-3.18925	6.93726	8.07344e-78	5.39524e-76	184.267	184.782	73.962	66.313	15.65	14.171
TRINITY_DN14378_c0_g1_i1	BulbRep	FlowerRep	-5.61842	4.45657	8.42066e-78	5.61997e-76	21.588	21.48	2.132	2.007	0.324	0.317
TRINITY_DN22413_c2_g1_i3	BulbRep	FlowerRep	-6.96941	4.25806	1.23503e-77	8.23192e-76	101.661	90.934	1.186	0.707	0.648	0.317
TRINITY_DN20424_c0_g1_i1	BulbRep	FlowerRep	-11.2949	4.14257	1.35715e-77	9.03419e-76	94.066	109.087	0	0	0	0
TRINITY_DN23343_c0_g1_i6	BulbRep	FlowerRep	-6.08314	4.3442	1.80584e-77	1.19899e-75	71.105	72.696	7.54	5.315	0.742	0.739
TRINITY_DN4735_c0_g1_i1	BulbRep	FlowerRep	-11.1876	4.0409	2.10837e-77	1.39805e-75	58.231	56.894	0	0	0	0
TRINITY_DN29738_c2_g6_i1	BulbRep	FlowerRep	-11.2264	4.07761	2.26464e-77	1.49781e-75	14.448	16.131	0	0	0	0
TRINITY_DN29227_c2_g1_i16	BulbRep	FlowerRep	-6.54024	4.40068	2.29083e-77	1.51319e-75	22.531	20.748	0	0.26	0.054	0.332
TRINITY_DN23044_c3_g5_i1	BulbRep	FlowerRep	-11.176	4.02979	3.41585e-77	2.25341e-75	24.577	25.288	0	0	0	0
TRINITY_DN5685_c0_g1_i1	BulbRep	FlowerRep	-8.63422	4.11452	6.52863e-77	4.27397e-75	52.363	49.262	3.77	4.283	0	0.181
TRINITY_DN23302_c0_g3_i1	BulbRep	FlowerRep	-5.34348	4.50179	7.43392e-77	4.86042e-75	17.589	17.951	0.972	1.048	0.337	0.302
TRINITY_DN22166_c2_g1_i4	BulbRep	FlowerRep	-5.18939	4.74176	9.09924e-77	5.93413e-75	27.676	24.783	13.503	10.776	0.688	0.317
TRINITY_DN26869_c1_g1_i10	BulbRep	FlowerRep	-4.31626	5.06197	1.27248e-76	8.26712e-75	29.149	28.346	478.423	392.117	1.079	1.07
TRINITY_DN30054_c1_g2_i3	BulbRep	FlowerRep	-7.83494	4.18666	1.52234e-76	9.87788e-75	19.829	17.521	0.051	0.366	0.094	0
TRINITY_DN21541_c3_g4_i1	BulbRep	FlowerRep	-11.2967	4.1448	2.38747e-76	1.54719e-74	92.155	79.183	0	0	0	0
TRINITY_DN27752_c1_g2_i2	BulbRep	FlowerRep	-5.16388	4.58856	2.59402e-76	1.67893e-74	22.86	23.612	156.608	147.718	0.405	0.558
TRINITY_DN18284_c0_g1_i1	BulbRep	FlowerRep	-6.37279	4.23128	3.73832e-76	2.41651e-74	70.794	71.879	150.236	132.773	0.702	0.482
TRINITY_DN25668_c1_g1_i12	BulbRep	FlowerRep	-11.1716	4.02574	5.63902e-76	3.63144e-74	80.519	75.687	0	0	0	0
TRINITY_DN22356_c7_g1_i1	BulbRep	FlowerRep	-11.1618	4.01641	6.93326e-76	4.45933e-74	77.445	73.379	0	0	0	0
TRINITY_DN17299_c0_g2_i2	BulbRep	FlowerRep	-7.70823	4.06655	7.39133e-76	4.748e-74	26.101	25.659	0.154	0.154	0.148	0
TRINITY_DN25579_c2_g1_i4	BulbRep	FlowerRep	-7.24508	4.14948	8.01374e-76	5.13499e-74	23.988	23.157	162.127	164.532	0.067	0.166
TRINITY_DN28401_c0_g3_i1	BulbRep	FlowerRep	-11.1561	4.01095	9.0239e-76	5.77507e-74	22.548	21.742	0	0	0	0
TRINITY_DN27418_c3_g3_i4	BulbRep	FlowerRep	-11.1961	4.04899	9.93641e-76	6.35115e-74	15.838	14.59	0	0	0	0
TRINITY_DN29451_c4_g1_i7	BulbRep	FlowerRep	-11.1325	3.98852	9.99769e-76	6.38238e-74	25.041	25.76	7.012	5.624	0	0
TRINITY_DN28940_c0_g2_i9	BulbRep	FlowerRep	-6.83215	4.1245	1.47768e-75	9.42156e-74	15.156	16.005	0	0.089	0.162	0
TRINITY_DN29871_c0_g1_i8	BulbRep	FlowerRep	-11.1895	4.04244	2.41314e-75	1.53479e-73	191.727	212.842	0	0	0	0
TRINITY_DN24924_c0_g1_i1	BulbRep	FlowerRep	-11.2044	4.05658	2.67084e-75	1.69659e-73	13.817	15.929	0	0	0	0
TRINITY_DN21028_c0_g1_i4	BulbRep	FlowerRep	-5.34724	6.4961	2.67919e-75	1.6998e-73	157.804	157.211	308.951	323.448	1.579	4.357
TRINITY_DN23090_c4_g1_i1	BulbRep	FlowerRep	-11.1441	3.99945	3.26763e-75	2.07057e-73	209.451	222.95	0	0	0	0
TRINITY_DN29928_c0_g1_i4	BulbRep	FlowerRep	-11.2122	4.06385	3.65384e-75	2.31245e-73	14.364	17.083	0.188	0.236	0	0
TRINITY_DN30634_c5_g2_i4	BulbRep	FlowerRep	-4.77707	4.72603	4.44936e-75	2.81246e-73	33.233	31.454	111.101	105.378	0.931	0.799
TRINITY_DN26213_c0_g3_i11	BulbRep	FlowerRep	-7.91833	4.27014	4.94101e-75	3.11557e-73	113.726	92.534	0	0	0.243	0.332
TRINITY_DN13952_c0_g1_i1	BulbRep	FlowerRep	-5.97999	4.41487	5.53751e-75	3.48741e-73	42.924	48.419	664.476	603.483	0.297	0.829
TRINITY_DN23090_c3_g2_i2	BulbRep	FlowerRep	-7.75797	4.11716	7.16813e-75	4.5033e-73	179.173	199.195	0	0	0.486	0.678
TRINITY_DN30792_c2_g1_i1	BulbRep	FlowerRep	-11.1017	3.95931	1.18236e-74	7.41896e-73	14.693	14.775	0.043	0.146	0	0
TRINITY_DN22818_c3_g2_i1	BulbRep	FlowerRep	-11.099	3.95673	1.54214e-74	9.65295e-73	136.493	138.679	0	0	0	0
TRINITY_DN22121_c4_g2_i7	BulbRep	FlowerRep	-4.09924	5.80844	2.39361e-74	1.491e-72	160.776	154.061	22.792	23.917	5.397	8.427
TRINITY_DN17637_c0_g1_i1	BulbRep	FlowerRep	-4.57171	4.82929	2.52808e-74	1.57286e-72	55.992	60.752	301.803	276.915	1.646	2.005
TRINITY_DN29330_c2_g1_i2	BulbRep	FlowerRep	-3.11427	7.23984	3.14858e-74	1.95181e-72	118.585	110.923	865.61	852.864	9.795	9.875
TRINITY_DN4518_c0_g1_i1	BulbRep	FlowerRep	-7.19734	4.10074	3.34223e-74	2.06936e-72	6.559	6.191	0.017	0	0.04	0.03
TRINITY_DN23795_c3_g11_i1	BulbRep	FlowerRep	-6.91118	4.20666	3.67767e-74	2.27431e-72	49.012	43.727	110.325	92.408	0.229	0.317
TRINITY_DN24887_c1_g7_i1	BulbRep	FlowerRep	-3.74485	5.45636	3.92501e-74	2.42435e-72	46.831	48.647	77.63	74.822	2.725	2.518
TRINITY_DN28106_c0_g1_i2	BulbRep	FlowerRep	-3.27528	7.05662	4.29978e-74	2.64947e-72	115.175	107.107	3.079	2.958	9.35	7.598
TRINITY_DN26023_c2_g2_i1	BulbRep	FlowerRep	-5.97227	4.23279	5.01897e-74	3.08522e-72	21.605	21.935	32.328	35.164	0.378	0.075
TRINITY_DN30120_c0_g1_i1	BulbRep	FlowerRep	-6.85153	4.1501	5.17199e-74	3.17549e-72	7.898	7.413	0.938	0.683	0.04	0.06
TRINITY_DN26105_c6_g4_i3	BulbRep	FlowerRep	-11.0684	3.92777	1.55533e-73	9.49268e-72	22.178	22.803	0	0	0	0
TRINITY_DN20366_c0_g1_i2	BulbRep	FlowerRep	-8.48233	3.96674	2.38227e-73	1.45225e-71	12.268	13.057	68.196	67.703	0.04	0
TRINITY_DN17184_c0_g1_i3	BulbRep	FlowerRep	-3.51144	5.8734	3.4e-73	2.07021e-71	120.9	122.32	1.911	3.364	7.501	8.261
TRINITY_DN22251_c4_g1_i1	BulbRep	FlowerRep	-3.47995	6.00256	3.55626e-73	2.1628e-71	33.022	32.423	168.849	186.75	2.415	1.915
TRINITY_DN22872_c0_g1_i1	BulbRep	FlowerRep	-5.90309	4.34229	3.65773e-73	2.22188e-71	58.383	64.062	0	0.033	0.418	1.161
TRINITY_DN27052_c4_g2_i2	BulbRep	FlowerRep	-4.94883	4.52637	5.07226e-73	3.07024e-71	20.696	20.941	49.234	48.792	0.513	0.467
TRINITY_DN23166_c1_g3_i3	BulbRep	FlowerRep	-3.62084	5.76209	5.52764e-73	3.33802e-71	57.255	60.92	20.651	22.405	3.967	3.03
TRINITY_DN23195_c1_g1_i5	BulbRep	FlowerRep	-6.57724	4.18356	8.27384e-73	4.98468e-71	95.868	85.458	1.322	1.69	0.621	0.678
TRINITY_DN28049_c0_g5_i2	BulbRep	FlowerRep	-11.0642	3.92369	1.0761e-72	6.47551e-71	16.301	18.355	0	0	0	0
TRINITY_DN21378_c0_g1_i18	BulbRep	FlowerRep	-6.77821	4.08077	1.17448e-72	7.051e-71	23.365	23.266	0	0	0.108	0.181
TRINITY_DN21767_c0_g1_i2	BulbRep	FlowerRep	-11.0393	3.90018	2.14633e-72	1.27958e-70	27.314	27.967	34.87	36.35	0	0
TRINITY_DN20577_c0_g1_i2	BulbRep	FlowerRep	-4.87834	4.52332	2.21327e-72	1.31796e-70	39.817	40.088	0	0.179	1.147	0.799
TRINITY_DN23416_c1_g1_i1	BulbRep	FlowerRep	-4.38044	4.88875	3.51417e-72	2.08778e-70	68.116	63.742	529.286	486.719	2.213	2.472
TRINITY_DN30792_c2_g1_i7	BulbRep	FlowerRep	-11.008	3.87054	6.9245e-72	4.08867e-70	14.448	15.575	0	0.26	0	0
TRINITY_DN25306_c4_g1_i2	BulbRep	FlowerRep	-2.83455	8.26896	6.92981e-72	4.08867e-70	352.697	364.628	200.895	186.335	36.711	37.659
TRINITY_DN25833_c0_g1_i2	BulbRep	FlowerRep	-7.77646	4.64436	7.5676e-72	4.45985e-70	17.538	25.987	10.398	10.483	0.121	0
TRINITY_DN24327_c0_g3_i2	BulbRep	FlowerRep	-3.29118	8.00224	8.51829e-72	5.01438e-70	221.483	217.921	240.866	233.925	19.05	14.141
TRINITY_DN26847_c0_g1_i11	BulbRep	FlowerRep	-4.88842	4.60161	8.72866e-72	5.13233e-70	41.055	37.435	59.393	56.561	1.025	0.935
TRINITY_DN22711_c1_g6_i3	BulbRep	FlowerRep	-11.0026	3.86547	9.48674e-72	5.5717e-70	12.141	11.818	0	0.081	0	0
TRINITY_DN27248_c4_g4_i3	BulbRep	FlowerRep	-3.08407	7.34014	9.62658e-72	5.64737e-70	124.537	133.111	63.855	57.894	12.331	10.116
TRINITY_DN25069_c0_g1_i11	BulbRep	FlowerRep	-11.03	3.89143	1.2506e-71	7.31985e-70	139.701	133.853	0	0	0	0
TRINITY_DN27784_c0_g2_i2	BulbRep	FlowerRep	-3.18381	6.48275	1.98895e-71	1.1615e-69	389.593	375.242	367.108	291.128	32.488	28.433
TRINITY_DN27489_c0_g2_i5	BulbRep	FlowerRep	-3.58088	5.71285	2.78578e-71	1.61947e-69	81.487	82.375	4.76	3.446	4.682	5.503
TRINITY_DN24030_c1_g6_i2	BulbRep	FlowerRep	-3.63616	6.91217	2.86517e-71	1.66374e-69	121.178	113.956	6.474	6.485	5.99	8.096
TRINITY_DN14580_c0_g1_i1	BulbRep	FlowerRep	-11.0025	3.86535	4.04867e-71	2.34567e-69	21.588	21.859	0	0	0	0
TRINITY_DN22607_c2_g1_i1	BulbRep	FlowerRep	-3.82775	5.29183	4.23705e-71	2.45205e-69	67.3	64.972	139.617	145.085	3.319	3.573
TRINITY_DN22869_c7_g1_i18	BulbRep	FlowerRep	-3.22777	7.30487	5.01217e-71	2.89736e-69	94.866	96.898	391.921	414.791	8.621	6.513
TRINITY_DN67321_c0_g1_i1	BulbRep	FlowerRep	-10.9778	3.84205	5.41206e-71	3.1215e-69	85.84	83.369	0	0	0	0
TRINITY_DN30245_c4_g1_i1	BulbRep	FlowerRep	-2.78876	7.99382	6.35781e-71	3.66287e-69	359.61	373.793	474.516	461.039	40.408	37.9
TRINITY_DN28882_c0_g1_i9	BulbRep	FlowerRep	-3.23072	6.63054	6.68058e-71	3.84021e-69	175.174	168.356	145.937	141.85	12.763	14.307
TRINITY_DN25134_c8_g1_i3	BulbRep	FlowerRep	-3.51635	6.68163	6.95805e-71	3.99524e-69	259.019	248.406	153.896	148.408	14.22	18.528
TRINITY_DN29623_c1_g2_i3	BulbRep	FlowerRep	-5.49556	4.21781	8.80826e-71	5.05197e-69	17.985	18.574	7.012	7.33	0.364	0.196
TRINITY_DN20004_c0_g1_i4	BulbRep	FlowerRep	-5.16865	4.43466	1.00053e-70	5.73212e-69	28.737	31.05	39.434	39.601	0.459	0.814
TRINITY_DN17973_c0_g2_i1	BulbRep	FlowerRep	-11.0624	3.92235	1.17161e-70	6.70477e-69	31.153	27.579	50.215	44.209	0	0
TRINITY_DN29489_c2_g2_i1	BulbRep	FlowerRep	-8.41325	3.90137	1.29075e-70	7.37765e-69	56.564	60.794	25.223	42.169	0.175	0
TRINITY_DN22880_c0_g7_i2	BulbRep	FlowerRep	-4.9923	4.56008	1.91684e-70	1.0933e-68	41.569	48.588	2.09	1.365	1.255	0.739
TRINITY_DN31351_c0_g1_i1	BulbRep	FlowerRep	-3.12514	7.98972	3.20544e-70	1.82221e-68	208.542	205.05	559.601	545.524	16.069	19.101
TRINITY_DN16305_c0_g1_i3	BulbRep	FlowerRep	-6.35412	4.21768	5.29977e-70	3.00613e-68	31.271	26.703	66.064	58.39	0.216	0.302
TRINITY_DN28028_c2_g2_i1	BulbRep	FlowerRep	-4.21083	5.20318	6.11395e-70	3.46412e-68	80.889	70.936	37.89	35.643	2.631	3.498
TRINITY_DN29301_c2_g1_i7	BulbRep	FlowerRep	-10.9462	3.8121	8.18139e-70	4.63042e-68	47.328	49.683	0	0	0	0
TRINITY_DN24587_c3_g1_i3	BulbRep	FlowerRep	-10.9973	3.86028	8.23853e-70	4.65762e-68	21.883	24.917	0	0	0	0
TRINITY_DN28873_c0_g2_i16	BulbRep	FlowerRep	-4.72336	4.62313	1.15603e-69	6.52841e-68	32.694	29.567	104.627	101.802	0.917	0.859
TRINITY_DN5653_c0_g1_i1	BulbRep	FlowerRep	-4.89893	4.47332	1.32141e-69	7.45415e-68	41.88	46.474	33.42	32.222	1.309	0.769
TRINITY_DN21238_c1_g1_i1	BulbRep	FlowerRep	-10.9793	3.8436	1.32688e-69	7.47681e-68	20.595	19.122	0	0	0	0
TRINITY_DN25300_c1_g5_i1	BulbRep	FlowerRep	-10.9303	3.7971	1.5843e-69	8.91754e-68	48.405	49.287	0	0	0	0
TRINITY_DN2307_c0_g1_i1	BulbRep	FlowerRep	-4.81274	4.459	1.60927e-69	9.0482e-68	14.827	15.508	2.627	2.43	0.499	0.271
TRINITY_DN52878_c0_g1_i1	BulbRep	FlowerRep	-10.9334	3.80004	1.64178e-69	9.22087e-68	45.568	45.008	0	0	0	0
TRINITY_DN19326_c0_g1_i1	BulbRep	FlowerRep	-5.71606	4.16296	1.78481e-69	1.00023e-67	10.819	10.782	0.239	0.187	0.121	0.196
TRINITY_DN27041_c1_g1_i6	BulbRep	FlowerRep	-6.75455	4.06243	2.09185e-69	1.17103e-67	35.641	32.659	0.102	0	0.094	0.392
TRINITY_DN27094_c4_g4_i2	BulbRep	FlowerRep	-6.01033	4.09427	2.19504e-69	1.22745e-67	24.914	27.183	4.512	5.396	0.364	0.196
TRINITY_DN30181_c0_g3_i5	BulbRep	FlowerRep	-8.36693	3.85772	2.49227e-69	1.39215e-67	22.835	22.348	48.978	45.956	0.067	0
TRINITY_DN19773_c0_g2_i1	BulbRep	FlowerRep	-10.9251	3.79218	2.91017e-69	1.62382e-67	21.26	21.649	0	0	0	0
TRINITY_DN26869_c1_g1_i5	BulbRep	FlowerRep	-3.90472	6.47505	2.92225e-69	1.62879e-67	76.182	77.212	1362.3	1473.83	3.036	4.689
TRINITY_DN17617_c0_g1_i1	BulbRep	FlowerRep	-7.38194	4.2855	5.78048e-69	3.21492e-67	18.616	14.624	45.839	45.054	0	0.166
TRINITY_DN27636_c0_g1_i1	BulbRep	FlowerRep	-10.9413	3.80741	6.70523e-69	3.72118e-67	13.825	15.247	0	0	0	0
TRINITY_DN520_c0_g1_i2	BulbRep	FlowerRep	-5.29454	4.2669	7.33859e-69	4.06829e-67	42.629	43.062	109.31	105.045	0.634	1.01
TRINITY_DN25300_c1_g5_i8	BulbRep	FlowerRep	-10.9257	3.79268	8.73969e-69	4.83979e-67	87.549	93.057	0	0	0	0
TRINITY_DN23035_c3_g1_i3	BulbRep	FlowerRep	-3.42089	6.10196	1.0093e-68	5.58317e-67	71.703	74.297	76.914	75.35	4.547	5.623
TRINITY_DN25250_c0_g1_i4	BulbRep	FlowerRep	-4.37592	4.68642	1.90203e-68	1.04989e-66	140.56	151.071	9.758	10.776	5.019	5.096
TRINITY_DN25156_c3_g2_i3	BulbRep	FlowerRep	-7.25154	4.15676	2.52645e-68	1.39307e-66	33.073	26.973	139.847	133.374	0.081	0.166
TRINITY_DN25946_c0_g2_i5	BulbRep	FlowerRep	-8.3368	3.82922	2.64265e-68	1.45558e-66	113.928	115.127	0	0	0.364	0
TRINITY_DN25360_c0_g2_i2	BulbRep	FlowerRep	-10.9124	3.78028	2.88342e-68	1.5865e-66	12.815	12.391	15.524	15.01	0	0
TRINITY_DN16758_c0_g1_i1	BulbRep	FlowerRep	-3.10328	6.26704	3.6507e-68	2.00652e-66	31.566	32.945	22.911	23.917	2.847	2.714
TRINITY_DN23350_c3_g2_i14	BulbRep	FlowerRep	-5.71243	4.16308	5.46933e-68	2.99647e-66	21.235	21.657	14.228	13.742	0.175	0.467
TRINITY_DN27806_c0_g8_i1	BulbRep	FlowerRep	-7.51761	3.88616	5.69654e-68	3.11763e-66	68.335	75.24	159.611	137.218	0.445	0
TRINITY_DN23049_c2_g7_i2	BulbRep	FlowerRep	-7.47813	3.84915	6.47404e-68	3.53937e-66	46.124	46.617	12.061	7.363	0.297	0
TRINITY_DN24301_c0_g9_i1	BulbRep	FlowerRep	-10.9298	3.79675	7.09803e-68	3.87638e-66	31.397	29.07	1.194	0.78	0	0
TRINITY_DN25580_c2_g4_i1	BulbRep	FlowerRep	-4.24369	5.07315	7.63988e-68	4.16787e-66	46.578	50.23	726.147	726.861	1.43	2.442
TRINITY_DN23343_c0_g1_i9	BulbRep	FlowerRep	-7.08156	3.99149	9.24072e-68	5.03585e-66	68.209	60.137	3.907	4.99	0.378	0.347
TRINITY_DN24067_c1_g2_i1	BulbRep	FlowerRep	-10.8798	3.74946	1.13971e-67	6.20442e-66	163.748	159.798	0	0	0	0
TRINITY_DN19339_c0_g2_i1	BulbRep	FlowerRep	-11.0272	3.88916	1.70158e-67	9.22406e-66	24.653	21.059	21.094	21.227	0	0
TRINITY_DN24067_c1_g2_i7	BulbRep	FlowerRep	-11.0817	3.93978	2.07272e-67	1.12242e-65	232.808	285.108	0	0	0	0
TRINITY_DN21979_c1_g4_i3	BulbRep	FlowerRep	-8.38429	3.87819	2.13093e-67	1.15272e-65	11.493	10.37	4.12	5.282	0	0.045
TRINITY_DN28265_c5_g2_i1	BulbRep	FlowerRep	-7.46585	3.83757	2.61367e-67	1.40941e-65	21.925	22.053	0.162	0.309	0.135	0
TRINITY_DN20886_c0_g1_i5	BulbRep	FlowerRep	-3.27117	6.64622	2.68535e-67	1.44654e-65	96.356	90.353	19.405	19.488	6.557	7.839
TRINITY_DN20163_c0_g2_i1	BulbRep	FlowerRep	-3.33621	6.27931	3.01554e-67	1.62271e-65	240.402	221.518	491.618	454.367	15.475	18.196
TRINITY_DN3625_c0_g1_i1	BulbRep	FlowerRep	-8.34875	3.84063	3.34523e-67	1.79636e-65	56.059	50.273	44.185	40.276	0.175	0
TRINITY_DN22296_c1_g1_i8	BulbRep	FlowerRep	-3.58428	5.32145	4.05789e-67	2.17451e-65	36.365	38.092	56.63	52.977	2.509	2.05
TRINITY_DN30863_c1_g1_i4	BulbRep	FlowerRep	-3.53487	5.69219	4.32293e-67	2.31412e-65	59.713	53.903	1.015	0.406	3.467	3.829
TRINITY_DN52607_c0_g1_i1	BulbRep	FlowerRep	-5.08371	4.26218	5.21149e-67	2.78687e-65	49.197	47.442	15.081	14.246	0.958	1.146
TRINITY_DN30055_c1_g1_i5	BulbRep	FlowerRep	-4.71151	4.54738	9.20371e-67	4.91151e-65	21.504	19.097	160.711	162.801	0.702	0.392
TRINITY_DN22101_c6_g3_i3	BulbRep	FlowerRep	-2.88028	6.96413	1.01374e-66	5.40416e-65	112.851	110.797	106.572	94.244	11.67	10.809
TRINITY_DN24803_c2_g5_i2	BulbRep	FlowerRep	-4.84776	4.43538	1.20176e-66	6.39981e-65	27.55	31.825	0.964	0.496	0.715	0.814
TRINITY_DN29057_c1_g1_i1	BulbRep	FlowerRep	-3.87075	5.01811	1.30717e-66	6.95399e-65	19.046	19.265	46.479	47.435	1.12	0.784
TRINITY_DN26153_c4_g3_i1	BulbRep	FlowerRep	-10.8444	3.716	2.45237e-66	1.30328e-64	11.156	11.701	0	0	0	0
TRINITY_DN27996_c0_g6_i3	BulbRep	FlowerRep	-6.31232	3.92651	2.73143e-66	1.45009e-64	32.29	34.874	4.751	5.502	0.526	0
TRINITY_DN21740_c0_g6_i1	BulbRep	FlowerRep	-3.23486	6.03605	3.12902e-66	1.65774e-64	154.259	142.175	59.555	63.794	11.468	11.714
TRINITY_DN24049_c0_g8_i1	BulbRep	FlowerRep	-3.76557	5.35198	7.93517e-66	4.18244e-64	49.062	56.75	12.727	12.986	2.631	3.181
TRINITY_DN30700_c0_g1_i9	BulbRep	FlowerRep	-10.9038	3.7723	9.66304e-66	5.08795e-64	37.477	33.568	0	0	0	0
TRINITY_DN25550_c0_g1_i3	BulbRep	FlowerRep	-5.3085	4.25424	1.01326e-65	5.32487e-64	32.063	32.482	4.478	6.891	1.066	0
TRINITY_DN29292_c2_g4_i2	BulbRep	FlowerRep	-10.9567	3.82251	1.02434e-65	5.377e-64	37.645	32.465	0	0	0	0
TRINITY_DN22614_c1_g1_i3	BulbRep	FlowerRep	-6.28065	3.90067	1.15475e-65	6.05538e-64	21.344	22.424	26.008	26.078	0.283	0.09
TRINITY_DN30449_c3_g4_i2	BulbRep	FlowerRep	-8.28766	3.78298	1.18695e-65	6.21789e-64	12.815	11.751	2.277	2.349	0.04	0
TRINITY_DN21210_c0_g1_i1	BulbRep	FlowerRep	-5.80545	4.08678	1.24923e-65	6.5308e-64	24.148	21.868	145.861	141.419	0.256	0.362
TRINITY_DN20260_c0_g1_i1	BulbRep	FlowerRep	-10.8439	3.71546	1.27542e-65	6.66097e-64	80.46	86.495	2.235	3.503	0	0
TRINITY_DN29112_c2_g1_i1	BulbRep	FlowerRep	-7.40429	3.78336	1.64747e-65	8.5953e-64	24.678	25.473	0.094	0	0.081	0.121
TRINITY_DN18205_c0_g1_i2	BulbRep	FlowerRep	-5.1388	4.38197	1.92365e-65	1.0026e-63	52.548	46.65	507.944	434.4	1.565	0.302
TRINITY_DN28263_c1_g4_i10	BulbRep	FlowerRep	-2.65035	8.70251	2.04318e-65	1.06275e-63	380.508	393.724	180.389	166.246	45.224	46.071
TRINITY_DN30200_c2_g1_i22	BulbRep	FlowerRep	-5.72776	4.8084	2.0787e-65	1.08013e-63	47.58	45.581	0.426	0.74	0	1.462
TRINITY_DN31337_c4_g3_i8	BulbRep	FlowerRep	-6.41224	4.03211	2.3662e-65	1.22828e-63	74.221	64.517	52.373	53.92	0.31	0.814
TRINITY_DN21566_c6_g2_i1	BulbRep	FlowerRep	-3.80751	4.97537	2.42591e-65	1.258e-63	26.699	26.787	129.168	135.438	1.363	1.477
TRINITY_DN29920_c0_g4_i4	BulbRep	FlowerRep	-10.9079	3.7763	2.52363e-65	1.30735e-63	12.2	10.841	0	0	0	0
TRINITY_DN25480_c0_g1_i3	BulbRep	FlowerRep	-5.93294	4.03252	4.41346e-65	2.28177e-63	31.978	31.319	56.63	53.311	0.189	0.633
TRINITY_DN22187_c3_g1_i4	BulbRep	FlowerRep	-10.8097	3.68338	5.14725e-65	2.65313e-63	8.117	7.952	7.063	6.054	0	0
TRINITY_DN23834_c0_g1_i8	BulbRep	FlowerRep	-8.46231	3.95267	5.37372e-65	2.76709e-63	78.464	63.868	0	0	0	0.286
TRINITY_DN25006_c1_g2_i3	BulbRep	FlowerRep	-4.32817	4.6886	1.07414e-64	5.51451e-63	33.755	30.376	1.919	1.414	1.079	1.312
TRINITY_DN22803_c0_g1_i1	BulbRep	FlowerRep	-2.87934	6.96943	1.68245e-64	8.62887e-63	159.833	149.765	178.214	168.302	15.637	15.483
TRINITY_DN24297_c3_g7_i1	BulbRep	FlowerRep	-2.95292	7.86788	2.18207e-64	1.11801e-62	167.967	164.329	396.297	354.946	14.638	17.216
TRINITY_DN29715_c0_g1_i4	BulbRep	FlowerRep	-3.27365	5.65261	3.08255e-64	1.57624e-62	56.413	53.937	91.056	80.055	4.277	4.146
TRINITY_DN24300_c0_g1_i8	BulbRep	FlowerRep	-3.49233	5.50777	3.125e-64	1.59636e-62	43.96	39.12	1.305	2.219	2.752	2.683
TRINITY_DN21435_c0_g1_i8	BulbRep	FlowerRep	-10.7747	3.65028	4.88817e-64	2.48962e-62	101.45	101.396	0	0	0	0
TRINITY_DN20873_c0_g1_i1	BulbRep	FlowerRep	-10.7722	3.64791	5.28183e-64	2.6848e-62	11.813	12.071	0	0	0	0
TRINITY_DN25806_c1_g1_i10	BulbRep	FlowerRep	-2.68581	8.19201	7.89691e-64	4.0101e-62	545.679	520.349	796.313	731.794	60.308	61.826
TRINITY_DN25891_c0_g3_i2	BulbRep	FlowerRep	-3.10986	5.98965	8.91085e-64	4.52052e-62	62.913	69.344	15.32	12.743	5.774	5.533
TRINITY_DN22059_c5_g1_i2	BulbRep	FlowerRep	-4.24638	4.65787	1.18792e-63	6.02041e-62	31.591	30.283	54.966	60.99	0.998	1.462
TRINITY_DN26569_c0_g1_i5	BulbRep	FlowerRep	-3.50119	7.91582	2.16577e-63	1.09654e-61	556.103	556.587	1246.66	1111.25	30.154	42.182
TRINITY_DN23345_c5_g1_i2	BulbRep	FlowerRep	-6.53202	3.84555	2.68543e-63	1.35698e-61	11.577	10.496	26.229	23.283	0.108	0.06
TRINITY_DN21178_c0_g1_i1	BulbRep	FlowerRep	-3.25399	5.52497	2.74618e-63	1.38631e-61	64.673	67.415	133.697	122.696	5.235	4.975
TRINITY_DN31387_c1_g1_i1	BulbRep	FlowerRep	-6.89906	3.82705	2.77913e-63	1.40156e-61	41.745	43.609	101.736	90.856	0	0.588
TRINITY_DN22803_c0_g1_i3	BulbRep	FlowerRep	-10.7703	3.64602	3.86158e-63	1.94365e-61	15.939	17.387	0.111	0	0	0
TRINITY_DN28011_c1_g3_i1	BulbRep	FlowerRep	-4.42443	4.51392	4.48441e-63	2.25493e-61	19.037	20.705	43.937	44.518	0.54	0.859
TRINITY_DN25134_c8_g1_i4	BulbRep	FlowerRep	-3.72468	5.6002	4.61519e-63	2.31842e-61	86.185	78.071	47.733	44.883	3.859	5.472
TRINITY_DN29005_c2_g6_i5	BulbRep	FlowerRep	-7.34269	3.72168	5.04218e-63	2.53044e-61	23.373	21.986	60.886	55.797	0.162	0
TRINITY_DN30702_c2_g1_i4	BulbRep	FlowerRep	-10.7736	3.64911	5.176e-63	2.59507e-61	133.387	143.826	0	0	0	0
TRINITY_DN52330_c0_g1_i1	BulbRep	FlowerRep	-3.47836	5.45278	5.23488e-63	2.62203e-61	97.72	93.705	25.027	25.038	5.734	7.025
TRINITY_DN29301_c2_g1_i2	BulbRep	FlowerRep	-10.9744	3.83956	5.95026e-63	2.97745e-61	41.148	33.434	0	0	0	0
TRINITY_DN22485_c2_g9_i2	BulbRep	FlowerRep	-10.8134	3.68647	6.85989e-63	3.42928e-61	18.726	21.64	0	0	0	0
TRINITY_DN25927_c3_g4_i3	BulbRep	FlowerRep	-11.2726	4.11975	6.93124e-63	3.46158e-61	13.598	20.091	0	0.098	0	0
TRINITY_DN28717_c0_g2_i2	BulbRep	FlowerRep	-10.8024	3.67614	8.47588e-63	4.22889e-61	15.686	18.001	0.068	0.138	0	0
TRINITY_DN28208_c0_g1_i2	BulbRep	FlowerRep	-10.748	3.62518	9.30881e-63	4.63996e-61	14.499	14.093	0.06	0	0	0
TRINITY_DN30700_c0_g1_i8	BulbRep	FlowerRep	-10.8327	3.70462	1.18193e-62	5.88558e-61	31.212	36.601	0	0	0	0
TRINITY_DN21820_c0_g1_i3	BulbRep	FlowerRep	-10.7312	3.6093	1.2127e-62	6.03297e-61	29.924	30.376	8.82	6.851	0	0
TRINITY_DN13937_c0_g1_i1	BulbRep	FlowerRep	-5.99277	3.87048	1.39237e-62	6.9201e-61	11.855	11.254	8.504	8.622	0.189	0.045
TRINITY_DN28937_c1_g1_i11	BulbRep	FlowerRep	-3.4613	7.87115	1.47899e-62	7.34351e-61	550.411	550.008	0.239	0.309	30.707	42.755
TRINITY_DN30334_c0_g1_i7	BulbRep	FlowerRep	-6.37724	3.99954	1.49054e-62	7.39371e-61	13.876	11.802	2.499	2.552	0.081	0.151
TRINITY_DN22089_c2_g1_i4	BulbRep	FlowerRep	-6.46571	3.77951	1.58493e-62	7.85435e-61	11.981	11.92	22.092	23.811	0.162	0
TRINITY_DN28924_c1_g3_i8	BulbRep	FlowerRep	-4.53645	4.4627	2.37758e-62	1.17484e-60	93.502	87.354	84.804	73.708	2.091	3.663
TRINITY_DN20377_c0_g1_i2	BulbRep	FlowerRep	-8.3941	3.88684	2.57623e-62	1.27178e-60	10.011	12.812	0	0	0	0.045
TRINITY_DN21383_c0_g3_i1	BulbRep	FlowerRep	-10.772	3.64801	3.86451e-62	1.9041e-60	63.207	57.492	0	0	0	0
TRINITY_DN24697_c1_g5_i1	BulbRep	FlowerRep	-4.09954	4.61874	4.32587e-62	2.12937e-60	31.153	34.647	52.245	54.489	1.619	1.161
TRINITY_DN31133_c2_g1_i12	BulbRep	FlowerRep	-8.37246	3.86336	5.6821e-62	2.79429e-60	48.473	38.859	0.299	0	0.135	0
TRINITY_DN5646_c0_g1_i1	BulbRep	FlowerRep	-4.74582	4.27544	9.77112e-62	4.79139e-60	81.293	75.266	68.589	68.532	1.713	2.638
TRINITY_DN19254_c0_g2_i2	BulbRep	FlowerRep	-3.32464	5.59552	1.01695e-61	4.98198e-60	33.006	35.068	20.881	22.308	2.874	2.096
TRINITY_DN22281_c0_g4_i3	BulbRep	FlowerRep	-10.867	3.7381	1.3109e-61	6.40981e-60	24.645	20.385	0	0	0	0
TRINITY_DN26030_c2_g3_i4	BulbRep	FlowerRep	-4.5763	4.24001	1.58037e-61	7.71274e-60	20.039	20.992	0	0	0.783	0.437
TRINITY_DN22125_c0_g2_i5	BulbRep	FlowerRep	-3.76923	5.03836	1.64462e-61	8.0187e-60	56.211	51.3	27.773	27.175	2.604	3.271
TRINITY_DN27851_c1_g5_i2	BulbRep	FlowerRep	-3.08812	5.79755	1.81847e-61	8.85793e-60	62.138	62.217	133.381	141.915	5.788	4.975
TRINITY_DN20304_c0_g1_i2	BulbRep	FlowerRep	-10.733	3.61087	1.88793e-61	9.18756e-60	19.062	21.202	0	0	0	0
TRINITY_DN17974_c0_g1_i1	BulbRep	FlowerRep	-10.7864	3.66083	1.99965e-61	9.72207e-60	11.485	13.832	0	0.049	0	0
TRINITY_DN19885_c0_g1_i1	BulbRep	FlowerRep	-8.20078	3.7048	2.36459e-61	1.14746e-59	14.49	16.654	0.776	0.431	0	0.075
TRINITY_DN21912_c0_g6_i1	BulbRep	FlowerRep	-10.7668	3.64246	2.89393e-61	1.40169e-59	130.448	151.846	0	0	0	0
TRINITY_DN24893_c1_g1_i5	BulbRep	FlowerRep	-10.6967	3.57683	3.14929e-61	1.52394e-59	108.43	112.659	0	0	0	0
TRINITY_DN30077_c1_g1_i1	BulbRep	FlowerRep	-8.31189	3.80442	5.08709e-61	2.45701e-59	30.345	39.145	1.86	1.52	0.121	0
TRINITY_DN25144_c2_g2_i6	BulbRep	FlowerRep	-3.09745	5.93539	6.3683e-61	3.07005e-59	75.18	69.032	162.528	145.418	6.26	6.211
TRINITY_DN30554_c0_g2_i5	BulbRep	FlowerRep	-4.7021	5.54742	6.69694e-61	3.22243e-59	17.875	18.524	0.896	0.878	0.783	0.196
TRINITY_DN30064_c3_g5_i1	BulbRep	FlowerRep	-10.6793	3.56054	8.90356e-61	4.2762e-59	21.412	21.295	0.094	0.284	0	0
TRINITY_DN31223_c0_g4_i1	BulbRep	FlowerRep	-4.27833	5.05639	1.03497e-60	4.96149e-59	27.609	27.756	21.836	24.201	0.675	1.538
TRINITY_DN23749_c2_g1_i3	BulbRep	FlowerRep	-2.97552	6.27671	1.13758e-60	5.4483e-59	156.617	143.018	170.282	162.922	14.436	13.583
TRINITY_DN88093_c0_g1_i1	BulbRep	FlowerRep	-4.63796	4.17234	1.41807e-60	6.77904e-59	27.011	27.032	21.043	17.879	0.729	0.889
TRINITY_DN22777_c0_g9_i1	BulbRep	FlowerRep	-10.6963	3.57663	2.01817e-60	9.61203e-59	12.082	11.38	36.252	38.691	0	0
TRINITY_DN29637_c1_g1_i1	BulbRep	FlowerRep	-2.78233	6.62109	2.39886e-60	1.14146e-58	90.53	94.615	3.958	4.234	10.524	9.362
TRINITY_DN22649_c0_g1_i2	BulbRep	FlowerRep	-8.10556	3.61129	2.42467e-60	1.15267e-58	17.505	19.4	0.154	0.154	0.067	0
TRINITY_DN23415_c1_g2_i1	BulbRep	FlowerRep	-5.56644	3.85248	2.90577e-60	1.38011e-58	57.432	57.045	0	0	1.309	0.256
TRINITY_DN29491_c1_g4_i11	BulbRep	FlowerRep	-10.7225	3.60137	3.0646e-60	1.4542e-58	24.047	21.809	135.198	137.38	0	0
TRINITY_DN28208_c0_g1_i9	BulbRep	FlowerRep	-10.6646	3.54671	3.34449e-60	1.58408e-58	14.179	14.051	0	0	0	0
TRINITY_DN25531_c1_g4_i4	BulbRep	FlowerRep	-4.29893	4.38925	3.69056e-60	1.74639e-58	6.29	6.983	3.915	4.071	0.243	0.256
TRINITY_DN24787_c1_g1_i1	BulbRep	FlowerRep	-6.82948	3.76199	3.74511e-60	1.77057e-58	15.004	16.982	1.672	1.82	0	0.196
TRINITY_DN30309_c1_g1_i4	BulbRep	FlowerRep	-3.85449	4.75765	4.24696e-60	2.00599e-58	29.604	27.175	27.193	30.044	1.444	1.492
TRINITY_DN31198_c1_g1_i3	BulbRep	FlowerRep	-10.6522	3.53503	4.55732e-60	2.1506e-58	8.235	8.525	0	0	0	0
TRINITY_DN30010_c0_g2_i1	BulbRep	FlowerRep	-6.139	3.77549	4.68301e-60	2.20789e-58	7.005	6.975	0.051	0.024	0.054	0.106
TRINITY_DN21435_c0_g1_i1	BulbRep	FlowerRep	-10.6562	3.53874	4.69604e-60	2.212e-58	70.903	73.766	0	0	0	0
TRINITY_DN29292_c2_g1_i10	BulbRep	FlowerRep	-10.6537	3.53646	4.79436e-60	2.25625e-58	36.938	36.879	0	0	0	0
TRINITY_DN24225_c8_g2_i2	BulbRep	FlowerRep	-10.743	3.62084	5.81887e-60	2.73588e-58	19.037	16.856	0	0	0	0
TRINITY_DN26808_c1_g1_i2	BulbRep	FlowerRep	-3.83344	4.88989	5.89047e-60	2.76701e-58	43.615	38.378	1.817	1.723	2.348	1.854
TRINITY_DN23955_c1_g1_i10	BulbRep	FlowerRep	-2.5702	7.63347	7.05316e-60	3.31016e-58	297.219	317.22	434.912	448.532	38.6	37.629
TRINITY_DN21466_c3_g1_i5	BulbRep	FlowerRep	-10.6747	3.55642	7.39432e-60	3.4671e-58	71.72	64.61	286.893	230.788	0	0
TRINITY_DN20960_c0_g1_i2	BulbRep	FlowerRep	-10.6791	3.56045	8.90595e-60	4.17208e-58	86.514	79.899	0	0	0	0
TRINITY_DN18618_c0_g1_i1	BulbRep	FlowerRep	-4.22217	4.63639	1.01791e-59	4.75981e-58	31.928	28.337	15.644	13.458	0.998	1.447
TRINITY_DN24709_c1_g2_i5	BulbRep	FlowerRep	-3.52992	4.93785	1.05094e-59	4.90982e-58	49.685	48.706	6.329	7.696	3.225	3.03
TRINITY_DN30807_c1_g1_i8	BulbRep	FlowerRep	-5.88983	3.77807	1.06082e-59	4.95145e-58	62.147	59.033	0.461	0.715	0.823	0.573
TRINITY_DN12287_c0_g1_i1	BulbRep	FlowerRep	-10.6476	3.53063	1.18581e-59	5.52484e-58	14.314	15.146	0	0	0	0
TRINITY_DN18141_c0_g1_i1	BulbRep	FlowerRep	-4.21887	4.49764	1.31833e-59	6.12559e-58	23.483	27.655	62.848	59.048	1.039	0.98
TRINITY_DN24146_c3_g2_i2	BulbRep	FlowerRep	-5.45415	3.90777	1.40013e-59	6.48807e-58	21.689	20.074	7.43	6.274	0.472	0.196
TRINITY_DN30848_c1_g1_i6	BulbRep	FlowerRep	-10.6642	3.54613	1.6366e-59	7.57701e-58	10.491	11.574	0	0	0	0
TRINITY_DN30295_c0_g1_i3	BulbRep	FlowerRep	-10.6813	3.5626	1.72424e-59	7.97557e-58	13.682	12.703	0.154	0	0	0
TRINITY_DN25707_c0_g1_i1	BulbRep	FlowerRep	-4.06165	5.07876	1.91403e-59	8.84552e-58	25.731	23.266	43.707	42.722	0.81	1.447
TRINITY_DN30426_c3_g7_i4	BulbRep	FlowerRep	-8.15385	3.66066	2.24843e-59	1.03815e-57	11.232	13.082	0.384	0.699	0	0.06
TRINITY_DN21312_c0_g1_i2	BulbRep	FlowerRep	-10.6512	3.53419	2.44378e-59	1.12734e-57	35.641	33.897	0	0	0	0
TRINITY_DN21383_c0_g2_i1	BulbRep	FlowerRep	-10.6646	3.54651	2.48613e-59	1.14585e-57	58.156	63.717	0	0	0	0
TRINITY_DN22563_c4_g1_i1	BulbRep	FlowerRep	-10.6728	3.55463	2.79671e-59	1.28669e-57	12.133	11.296	24.378	20.365	0	0
TRINITY_DN30449_c3_g2_i9	BulbRep	FlowerRep	-3.68769	4.95172	2.9053e-59	1.33545e-57	23.542	20.975	113.276	108.352	1.349	1.236
TRINITY_DN25567_c3_g1_i1	BulbRep	FlowerRep	-6.34703	3.66839	3.04333e-59	1.39765e-57	36.087	35.169	224.062	192.609	0.526	0
TRINITY_DN31482_c11_g3_i3	BulbRep	FlowerRep	-8.11977	3.6291	3.56783e-59	1.63706e-57	28.669	26.198	54.165	57.155	0	0.151
TRINITY_DN24746_c2_g5_i1	BulbRep	FlowerRep	-10.6376	3.52155	3.68648e-59	1.68999e-57	47.496	43.475	0	0	0	0
TRINITY_DN24196_c2_g4_i2	BulbRep	FlowerRep	-6.81802	3.75135	6.58224e-59	3.0041e-57	11.198	12.998	8.88	7.907	0	0.181
TRINITY_DN24872_c2_g2_i3	BulbRep	FlowerRep	-10.6178	3.50285	6.71414e-59	3.06158e-57	10.18	9.569	0.179	0.089	0	0
TRINITY_DN25134_c8_g1_i7	BulbRep	FlowerRep	-4.06018	4.50133	8.53203e-59	3.88707e-57	50.814	51.957	50.923	46.939	2.887	1.568
TRINITY_DN30042_c0_g2_i8	BulbRep	FlowerRep	-5.29167	3.90039	1.20032e-58	5.45881e-57	14.979	13.773	26.886	26.997	0.324	0.196
TRINITY_DN31361_c5_g1_i8	BulbRep	FlowerRep	-3.96704	4.85033	1.28669e-58	5.84643e-57	39.127	39.448	17.367	20.235	1.403	2.457
TRINITY_DN20115_c0_g1_i1	BulbRep	FlowerRep	-3.86785	4.691	1.42104e-58	6.45119e-57	14.499	15.171	2.533	2.015	0.648	0.889
TRINITY_DN3339_c0_g1_i1	BulbRep	FlowerRep	-4.83347	4.02008	1.47898e-58	6.70829e-57	34.067	33.173	8.334	9.402	1.093	0.543
TRINITY_DN26258_c0_g6_i2	BulbRep	FlowerRep	-3.65199	5.40894	2.04941e-58	9.28742e-57	25.731	24.875	21.461	30.735	1.889	1.055
TRINITY_DN21854_c2_g1_i9	BulbRep	FlowerRep	-10.576	3.46353	2.05232e-58	9.2924e-57	37.333	37.485	1.032	0.699	0	0
TRINITY_DN26808_c1_g1_i1	BulbRep	FlowerRep	-3.78758	4.72391	2.73717e-58	1.23606e-56	31.355	28.691	32.183	28.809	1.632	1.568
TRINITY_DN28451_c0_g1_i1	BulbRep	FlowerRep	-7.22726	3.6212	3.24591e-58	1.46322e-56	29.991	29.559	60.664	55.261	0	0.317
TRINITY_DN18747_c0_g1_i2	BulbRep	FlowerRep	-3.8269	4.68243	3.76498e-58	1.69573e-56	69.169	68.173	119.708	102.428	3.103	4.101
TRINITY_DN27200_c1_g2_i8	BulbRep	FlowerRep	-10.5987	3.48473	4.52771e-58	2.03747e-56	186.221	187.899	0	0	0	0
TRINITY_DN29871_c0_g1_i21	BulbRep	FlowerRep	-8.05472	3.56791	4.9678e-58	2.23355e-56	40.129	37.806	0	0	0	0.211
TRINITY_DN25756_c1_g1_i2	BulbRep	FlowerRep	-4.00666	4.42111	5.89796e-58	2.64944e-56	22.952	24.387	6.517	7.127	1.241	0.889
TRINITY_DN67261_c0_g1_i1	BulbRep	FlowerRep	-10.6019	3.48806	6.04176e-58	2.71167e-56	77.723	70.776	0	0	0	0
TRINITY_DN28901_c0_g3_i1	BulbRep	FlowerRep	-3.35466	5.36543	9.84482e-58	4.40318e-56	75.13	65.671	19.26	18.683	5.37	4.734
TRINITY_DN28869_c4_g1_i17	BulbRep	FlowerRep	-4.42165	4.17282	1.17912e-57	5.26454e-56	16.242	17.53	11.456	2.812	0.54	0.633
TRINITY_DN22563_c4_g5_i9	BulbRep	FlowerRep	-2.91792	6.78924	1.18758e-57	5.29773e-56	51.049	54.493	13.955	16.164	5.882	4.432
TRINITY_DN30242_c2_g1_i4	BulbRep	FlowerRep	-2.58511	8.29588	1.27095e-57	5.66473e-56	274.797	282.48	57.355	54.83	32.866	35.91
TRINITY_DN8711_c0_g1_i1	BulbRep	FlowerRep	-10.6689	3.55125	1.28388e-57	5.71737e-56	28.973	24.934	0	0.122	0	0
TRINITY_DN75976_c0_g1_i1	BulbRep	FlowerRep	-2.5015	7.78254	1.39241e-57	6.19534e-56	157.711	153.505	9.869	10.605	20.669	20.081
TRINITY_DN22553_c4_g3_i1	BulbRep	FlowerRep	-8.0663	3.57483	1.68851e-57	7.49979e-56	8.512	7.607	0.034	0.033	0.027	0
TRINITY_DN30640_c1_g2_i1	BulbRep	FlowerRep	-8.11064	3.62102	1.75471e-57	7.78707e-56	9.876	8.525	0	0.041	0	0.045
TRINITY_DN25255_c1_g1_i1	BulbRep	FlowerRep	-3.51159	4.8727	2.30547e-57	1.02136e-55	123.215	119.886	4.76	3.795	8.608	6.739
TRINITY_DN29642_c1_g3_i10	BulbRep	FlowerRep	-4.00154	4.5497	2.33788e-57	1.03483e-55	12.697	13.613	40.542	38.317	0.499	0.769
TRINITY_DN24331_c0_g1_i5	BulbRep	FlowerRep	-3.61177	4.74247	2.52992e-57	1.11887e-55	29.89	28.809	260.596	263.311	1.889	1.628
TRINITY_DN27143_c2_g2_i1	BulbRep	FlowerRep	-5.86061	3.75825	2.56876e-57	1.13507e-55	14.171	14.093	14.433	14.287	0.094	0.271
TRINITY_DN21271_c0_g1_i2	BulbRep	FlowerRep	-3.68733	4.79476	2.63802e-57	1.16467e-55	13.716	12.56	5.007	4.632	0.729	0.799
TRINITY_DN27585_c0_g1_i2	BulbRep	FlowerRep	-4.52155	4.13397	3.48118e-57	1.5356e-55	26.329	24.572	12.044	12.32	0.769	0.844
TRINITY_DN17938_c0_g1_i3	BulbRep	FlowerRep	-3.84302	4.6659	3.52759e-57	1.55474e-55	41.501	38.42	227.321	202.174	1.848	2.322
TRINITY_DN28939_c2_g7_i1	BulbRep	FlowerRep	-8.06727	3.57584	3.57429e-57	1.57397e-55	12.444	10.732	0	0	0.04	0
TRINITY_DN30022_c1_g4_i2	BulbRep	FlowerRep	-8.19364	3.69282	4.30273e-57	1.89313e-55	35.919	46.516	144.53	133.935	0.148	0
TRINITY_DN19112_c0_g1_i2	BulbRep	FlowerRep	-5.7922	3.68706	4.70135e-57	2.06675e-55	10.979	11.54	11.703	12.133	0.175	0.121
TRINITY_DN27254_c0_g1_i1	BulbRep	FlowerRep	-8.01872	3.53014	5.91528e-57	2.59595e-55	21.555	19.728	0.358	0.276	0.081	0
TRINITY_DN22191_c3_g2_i1	BulbRep	FlowerRep	-5.83822	3.72968	7.5765e-57	3.31932e-55	6.357	7.219	0	0	0.108	0.06
TRINITY_DN27041_c1_g3_i1	BulbRep	FlowerRep	-10.529	3.41939	1.02488e-56	4.48625e-55	17.463	17.589	0	0	0	0
TRINITY_DN27062_c1_g1_i12	BulbRep	FlowerRep	-6.37657	3.98533	1.34871e-56	5.89371e-55	78.456	58.132	50.753	36.781	0.931	0
TRINITY_DN30700_c0_g1_i6	BulbRep	FlowerRep	-10.6276	3.5114	1.3916e-56	6.076e-55	26.758	32.018	0	0	0	0
TRINITY_DN26996_c2_g1_i5	BulbRep	FlowerRep	-4.59852	4.35378	1.53065e-56	6.67744e-55	35.885	38.749	342.755	302.001	0.607	1.809
TRINITY_DN30125_c1_g1_i9	BulbRep	FlowerRep	-5.45738	3.74665	2.72665e-56	1.18748e-54	8.571	8.516	18.757	19.967	0.243	0
TRINITY_DN26381_c2_g7_i2	BulbRep	FlowerRep	-3.35799	5.44504	3.32856e-56	1.44839e-54	26.59	29.213	0.205	0.236	1.727	2.367
TRINITY_DN31002_c1_g3_i4	BulbRep	FlowerRep	-3.4811	4.8819	4.58885e-56	1.99005e-54	39.868	41.049	37.386	49.881	3.09	2.171
TRINITY_DN25170_c2_g1_i3	BulbRep	FlowerRep	-4.12965	4.59676	5.53852e-56	2.39785e-54	20.755	18.456	40.329	43.12	1.093	0.482
TRINITY_DN26258_c0_g6_i3	BulbRep	FlowerRep	-4.17017	4.32476	5.85217e-56	2.52938e-54	28.678	26.442	39.655	27.988	0.985	1.251
TRINITY_DN24230_c0_g1_i3	BulbRep	FlowerRep	-2.77413	6.57972	6.52755e-56	2.81655e-54	266.782	292.285	365.223	374.718	32.542	27.001
TRINITY_DN28880_c0_g1_i1	BulbRep	FlowerRep	-4.64302	4.18484	7.17155e-56	3.09183e-54	52.607	46.431	49.806	43.567	1.106	1.93
TRINITY_DN25440_c0_g1_i1	BulbRep	FlowerRep	-3.66964	4.59311	9.26488e-56	3.98762e-54	53.533	54.131	129.5	113.87	2.941	3.302
TRINITY_DN66087_c0_g1_i1	BulbRep	FlowerRep	-4.81362	3.91996	9.33621e-56	4.01496e-54	44.718	44.3	4.214	2.609	0.985	1.357
TRINITY_DN23656_c0_g8_i1	BulbRep	FlowerRep	-10.6666	3.54937	1.1222e-55	4.80984e-54	64.605	53.002	0	0	0	0
TRINITY_DN30059_c0_g3_i1	BulbRep	FlowerRep	-3.3926	5.3981	1.17483e-55	5.03119e-54	48.321	46.65	13.136	10.833	2.833	3.965
TRINITY_DN22935_c2_g3_i1	BulbRep	FlowerRep	-5.2447	3.87135	1.20929e-55	5.17449e-54	20.241	20.284	58.216	50.141	0.202	0.648
TRINITY_DN21810_c0_g2_i5	BulbRep	FlowerRep	-10.5846	3.47102	1.271e-55	5.434e-54	72.671	85.088	0.358	0	0	0
TRINITY_DN30128_c1_g1_i3	BulbRep	FlowerRep	-2.7092	6.59467	1.29726e-55	5.54166e-54	88.096	83.26	147.899	145.41	9.566	9.89
TRINITY_DN21980_c0_g1_i3	BulbRep	FlowerRep	-10.6006	3.48602	1.42596e-55	6.0864e-54	31.751	38.05	0	0	0	0
TRINITY_DN25451_c2_g1_i6	BulbRep	FlowerRep	-5.91284	3.816	1.50344e-55	6.41177e-54	31.128	28.716	1.834	3.356	0.04	0.844
TRINITY_DN21803_c2_g6_i2	BulbRep	FlowerRep	-2.56275	9.70098	1.7837e-55	7.59441e-54	919.46	961.775	257.883	256.175	110.753	124.405
TRINITY_DN22760_c0_g1_i2	BulbRep	FlowerRep	-10.5485	3.43803	2.16982e-55	9.23072e-54	126.651	111.816	0	0	0	0
TRINITY_DN28538_c2_g1_i4	BulbRep	FlowerRep	-2.9754	5.83038	2.49434e-55	1.05937e-53	50.898	48.883	5.749	7.436	4.412	5.035
TRINITY_DN19177_c0_g1_i3	BulbRep	FlowerRep	-2.81587	6.70127	2.98515e-55	1.26678e-53	64.689	65.915	10.313	10.183	7.771	5.94
TRINITY_DN29292_c2_g1_i15	BulbRep	FlowerRep	-10.4973	3.38984	4.58024e-55	1.94046e-53	33.006	31.345	0	0	0	0
TRINITY_DN27585_c0_g1_i5	BulbRep	FlowerRep	-5.14526	3.90585	7.50714e-55	3.16742e-53	54.274	61.131	46.607	45.615	0.769	1.764
TRINITY_DN26806_c0_g3_i15	BulbRep	FlowerRep	-3.52505	4.66472	8.62406e-55	3.63569e-53	20.334	20.234	41.472	43.022	1.39	1.206
TRINITY_DN22623_c1_g1_i3	BulbRep	FlowerRep	-3.43416	4.90202	1.05127e-54	4.42827e-53	45.4	43.197	1.86	1.991	2.779	3.332
TRINITY_DN22404_c0_g1_i19	BulbRep	FlowerRep	-4.36946	4.13158	1.12518e-54	4.73569e-53	21.538	21.674	11.055	11.125	0.594	0.995
TRINITY_DN24234_c1_g8_i1	BulbRep	FlowerRep	-7.13076	3.52736	1.51663e-54	6.37803e-53	21.395	18.911	0.179	0.276	0.081	0.121
TRINITY_DN9698_c0_g1_i1	BulbRep	FlowerRep	-2.69361	6.31648	1.61656e-54	6.79273e-53	90.698	86.907	14.518	14.961	10.416	9.875
TRINITY_DN28718_c1_g2_i1	BulbRep	FlowerRep	-5.22645	3.83983	2.01035e-54	8.4405e-53	48.296	41.95	0	0.163	1.052	0.618
TRINITY_DN26501_c2_g8_i1	BulbRep	FlowerRep	-10.4707	3.36465	2.31114e-54	9.69548e-53	18.263	19.72	0	0	0	0
TRINITY_DN30808_c1_g1_i3	BulbRep	FlowerRep	-4.24129	4.12739	2.41974e-54	1.01428e-52	20.679	19.695	10.713	10.792	0.729	0.859
TRINITY_DN30724_c1_g1_i3	BulbRep	FlowerRep	-10.5045	3.39676	2.59788e-54	1.08806e-52	21.967	19.871	0.102	0	0	0
TRINITY_DN20697_c0_g1_i2	BulbRep	FlowerRep	-10.5338	3.42344	3.1191e-54	1.3053e-52	60.799	70.607	0	0	0	0
TRINITY_DN26152_c1_g8_i1	BulbRep	FlowerRep	-10.4491	3.34451	3.97272e-54	1.65982e-52	12.301	12.905	28.336	24.136	0	0
TRINITY_DN27256_c2_g1_i3	BulbRep	FlowerRep	-3.97237	4.36608	8.88469e-54	3.70304e-52	47.286	52.412	7.242	7.907	1.997	2.744
TRINITY_DN56151_c0_g1_i1	BulbRep	FlowerRep	-10.4422	3.33818	9.13608e-54	3.80472e-52	58.231	56.194	63.044	49.784	0	0
TRINITY_DN28275_c0_g1_i4	BulbRep	FlowerRep	-6.31444	3.65391	9.46773e-54	3.93646e-52	18.742	21.346	4.086	3.381	0	0.422
TRINITY_DN13200_c0_g1_i1	BulbRep	FlowerRep	-5.98764	3.64267	1.53256e-53	6.35148e-52	14.474	14.834	17.179	15.067	0	0.392
TRINITY_DN23716_c0_g3_i2	BulbRep	FlowerRep	-4.32151	4.01593	1.54701e-53	6.40621e-52	14.844	15.373	57.38	55.212	0.553	0.573
TRINITY_DN28120_c0_g4_i1	BulbRep	FlowerRep	-2.94902	5.95313	1.55798e-53	6.44642e-52	71.467	75.367	281.426	268.633	6.368	7.779
TRINITY_DN2530_c0_g1_i1	BulbRep	FlowerRep	-7.04328	3.4454	1.56026e-53	6.45066e-52	10.542	9.991	0.478	0.642	0.04	0.06
TRINITY_DN31421_c0_g1_i3	BulbRep	FlowerRep	-3.34015	4.85021	1.87456e-53	7.73764e-52	28.585	27.032	135.889	133.553	2.024	2.05
TRINITY_DN25924_c3_g1_i2	BulbRep	FlowerRep	-2.91238	5.56222	1.96511e-53	8.1049e-52	18.162	17.774	43.588	46.785	1.727	1.839
TRINITY_DN21224_c0_g1_i1	BulbRep	FlowerRep	-7.89314	3.41639	2.52438e-53	1.03949e-51	8.563	9.519	4.163	2.219	0	0.06
TRINITY_DN25845_c0_g1_i1	BulbRep	FlowerRep	-3.27221	5.09356	2.84203e-53	1.16935e-51	17.311	17.058	6.466	5.542	1.187	1.492
TRINITY_DN26310_c2_g2_i4	BulbRep	FlowerRep	-5.09507	3.72565	3.72535e-53	1.53156e-51	10.415	10.319	17.93	18.488	0.189	0.256
TRINITY_DN25576_c0_g6_i1	BulbRep	FlowerRep	-6.19093	3.53072	3.76011e-53	1.54462e-51	9.312	8.997	0.119	0.122	0.081	0.106
TRINITY_DN24468_c0_g2_i1	BulbRep	FlowerRep	-10.4276	3.32454	4.18109e-53	1.71618e-51	13.606	13.015	1.356	1.463	0	0
TRINITY_DN31329_c11_g1_i7	BulbRep	FlowerRep	-2.90697	5.86841	4.35003e-53	1.7841e-51	42.411	49.068	71.241	82.696	4.857	4.131
TRINITY_DN21333_c1_g1_i5	BulbRep	FlowerRep	-10.4529	3.34834	4.44447e-53	1.81993e-51	11.67	10.808	0	0.057	0	0
TRINITY_DN22452_c3_g1_i2	BulbRep	FlowerRep	-10.4904	3.38369	4.48084e-53	1.83336e-51	16.688	14.851	0.077	0	0	0
TRINITY_DN30963_c3_g5_i3	BulbRep	FlowerRep	-10.4457	3.3411	4.99382e-53	2.04163e-51	30.143	33.577	0	0	0	0
TRINITY_DN21407_c0_g1_i3	BulbRep	FlowerRep	-10.4555	3.35087	7.28274e-53	2.97032e-51	80.839	72.587	0	0	0	0
TRINITY_DN31410_c1_g1_i2	BulbRep	FlowerRep	-3.6572	4.49801	9.20074e-53	3.74367e-51	35.995	36.668	106.094	98.21	1.902	2.397
TRINITY_DN29292_c2_g1_i5	BulbRep	FlowerRep	-10.3962	3.29504	1.15791e-52	4.70394e-51	37.763	38.185	0	0	0	0
TRINITY_DN30908_c0_g2_i1	BulbRep	FlowerRep	-3.16963	5.02069	1.49959e-52	6.0824e-51	38.42	36.491	48.364	39.097	3.13	3.03
TRINITY_DN19760_c0_g1_i1	BulbRep	FlowerRep	-4.88562	3.77083	2.2035e-52	8.90234e-51	12.049	11.364	98.332	99.714	0.337	0.226
TRINITY_DN20673_c0_g1_i1	BulbRep	FlowerRep	-10.5562	3.44585	2.53461e-52	1.0216e-50	91.085	74.145	0	0	0	0
TRINITY_DN21839_c6_g1_i1	BulbRep	FlowerRep	-3.42774	5.21121	2.9156e-52	1.17424e-50	22.018	21.076	7.813	6.745	1.214	1.824
TRINITY_DN29407_c0_g1_i1	BulbRep	FlowerRep	-5.70293	3.60427	3.00246e-52	1.20827e-50	11.358	10.336	1.134	1.601	0.175	0.121
TRINITY_DN27416_c0_g2_i1	BulbRep	FlowerRep	-3.93667	4.26938	3.29998e-52	1.32593e-50	17.042	16.376	16.266	15.912	1.025	0.528
TRINITY_DN25756_c0_g2_i3	BulbRep	FlowerRep	-3.31893	5.07952	3.96071e-52	1.58768e-50	59.031	51.258	211.174	199.24	3.953	4.236
TRINITY_DN26835_c2_g6_i1	BulbRep	FlowerRep	-10.4315	3.32842	7.26899e-52	2.91156e-50	15.206	13.747	0	0	0	0
TRINITY_DN22743_c2_g5_i4	BulbRep	FlowerRep	-4.8809	3.75847	8.98668e-52	3.59677e-50	7.645	8.533	4.35	4.697	0.297	0.075
TRINITY_DN22793_c0_g1_i3	BulbRep	FlowerRep	-5.22619	3.6871	9.28956e-52	3.7151e-50	48.784	53.474	2.627	0.414	1.7	0
TRINITY_DN18780_c0_g2_i1	BulbRep	FlowerRep	-2.89312	5.3748	9.9547e-52	3.97801e-50	46.242	46.019	3.037	2.332	4.803	4.357
TRINITY_DN29292_c2_g1_i11	BulbRep	FlowerRep	-10.6901	3.56869	1.09916e-51	4.38894e-50	39.068	54.628	0	0	0	0
TRINITY_DN29727_c2_g6_i1	BulbRep	FlowerRep	-2.5952	6.23736	1.17162e-51	4.67466e-50	239.687	244.919	347.796	350.607	30.68	27.724
TRINITY_DN27554_c3_g2_i6	BulbRep	FlowerRep	-4.86498	3.87315	1.22944e-51	4.89775e-50	13.724	12.433	1.825	1.325	0.216	0.482
TRINITY_DN22037_c5_g5_i1	BulbRep	FlowerRep	-3.84919	4.51934	1.69549e-51	6.7387e-50	18.844	21.876	7.506	7.509	0.823	1.312
TRINITY_DN10025_c0_g1_i2	BulbRep	FlowerRep	-10.4628	3.35801	2.01558e-51	7.98619e-50	42.975	37.039	0	0	0	0
TRINITY_DN9153_c0_g1_i1	BulbRep	FlowerRep	-7.80743	3.33663	2.794e-51	1.10534e-49	38.377	37.191	7.276	4.071	0	0.241
TRINITY_DN30724_c1_g1_i6	BulbRep	FlowerRep	-10.3534	3.25505	3.01994e-51	1.1938e-49	17.269	17.538	0	0	0	0
TRINITY_DN30724_c1_g1_i12	BulbRep	FlowerRep	-10.3544	3.25593	3.02257e-51	1.19393e-49	14.625	15.036	0	0	0	0
TRINITY_DN27510_c0_g1_i6	BulbRep	FlowerRep	-10.3558	3.25733	3.06175e-51	1.20847e-49	22.725	22.373	0	0.122	0	0
TRINITY_DN28511_c0_g1_i10	BulbRep	FlowerRep	-10.388	3.28765	3.25476e-51	1.28367e-49	22.969	21.228	0	0	0	0
TRINITY_DN30245_c4_g5_i2	BulbRep	FlowerRep	-2.29034	8.65955	4.51594e-51	1.77835e-49	335.26	346.441	334.507	348.754	54.237	48.981
TRINITY_DN27367_c2_g3_i3	BulbRep	FlowerRep	-4.02359	4.28031	4.63475e-51	1.82374e-49	12.638	15.399	15.388	17.399	0.594	0.663
TRINITY_DN28161_c0_g8_i1	BulbRep	FlowerRep	-2.56012	6.29839	4.9679e-51	1.95184e-49	152.761	151.399	293.581	331.03	19.63	18.227
TRINITY_DN28193_c1_g1_i10	BulbRep	FlowerRep	-3.43027	4.61601	5.21749e-51	2.04833e-49	51.815	53.827	17.444	16.115	3.305	3.965
TRINITY_DN25217_c1_g2_i1	BulbRep	FlowerRep	-10.3837	3.28307	5.34407e-51	2.09643e-49	82.548	91.245	0	0	0	0
TRINITY_DN28180_c3_g2_i1	BulbRep	FlowerRep	-5.23042	3.71926	5.48111e-51	2.14855e-49	23.643	24.479	0.657	1.243	0.175	0.844
TRINITY_DN29301_c2_g1_i4	BulbRep	FlowerRep	-10.3842	3.28351	7.09492e-51	2.77691e-49	21.833	24.757	0	0	0	0
TRINITY_DN20919_c0_g1_i3	BulbRep	FlowerRep	-2.37006	8.33787	7.18296e-51	2.80709e-49	252.367	238.635	32.047	29.955	34.687	35.729
TRINITY_DN25833_c0_g1_i1	BulbRep	FlowerRep	-3.57074	4.56393	7.46943e-51	2.91682e-49	20.595	21.413	67.565	65.403	1.606	0.905
TRINITY_DN30010_c0_g1_i20	BulbRep	FlowerRep	-4.35481	4.15302	7.7747e-51	3.03143e-49	9.194	7.851	6.014	6.339	0.432	0.166
TRINITY_DN30925_c0_g1_i3	BulbRep	FlowerRep	-6.1481	3.48256	7.87755e-51	3.0692e-49	10.34	9.047	50.574	47.614	0.162	0
TRINITY_DN29639_c1_g1_i12	BulbRep	FlowerRep	-4.07411	4.40342	8.48097e-51	3.3018e-49	9.986	8.07	3.258	3.584	0.445	0.347
TRINITY_DN29205_c1_g8_i1	BulbRep	FlowerRep	-7.74726	3.27612	9.04825e-51	3.51998e-49	30.134	30.57	55.538	45.387	0.148	0
TRINITY_DN25095_c4_g4_i2	BulbRep	FlowerRep	-2.96041	5.22388	1.21191e-50	4.70393e-49	32.391	35.034	16.028	15.944	3.198	3.211
TRINITY_DN30062_c0_g5_i2	BulbRep	FlowerRep	-3.32745	4.69838	1.22078e-50	4.7348e-49	15.956	17.614	19.482	16.814	1.228	1.251
TRINITY_DN31198_c1_g1_i9	BulbRep	FlowerRep	-10.3458	3.24774	1.3067e-50	5.06421e-49	6.845	7.396	0	0	0	0
TRINITY_DN16377_c0_g1_i1	BulbRep	FlowerRep	-2.96259	5.25287	1.43673e-50	5.55974e-49	53.702	52.707	124.178	106.963	4.87	5.246
TRINITY_DN64326_c0_g1_i1	BulbRep	FlowerRep	-5.89373	3.53834	1.54497e-50	5.97412e-49	12.066	14.666	0.06	0	0.216	0.075
TRINITY_DN24016_c5_g1_i4	BulbRep	FlowerRep	-10.3402	3.24289	1.86046e-50	7.18327e-49	7.047	6.806	0	0	0	0
TRINITY_DN13643_c0_g1_i1	BulbRep	FlowerRep	-7.74208	3.27118	1.92384e-50	7.41683e-49	21.445	22.668	52.587	49.491	0.108	0
TRINITY_DN31329_c13_g1_i6	BulbRep	FlowerRep	-2.8898	5.33005	1.96846e-50	7.58314e-49	54.308	56.085	96.08	97.56	5.37	5.653
TRINITY_DN28401_c1_g1_i7	BulbRep	FlowerRep	-10.3291	3.2323	2.10219e-50	8.09225e-49	14.987	15.483	0	0	0	0
TRINITY_DN21378_c0_g1_i14	BulbRep	FlowerRep	-4.75889	3.7713	2.26246e-50	8.70267e-49	20.3	22.087	0.486	0.276	0.432	0.739
TRINITY_DN30765_c1_g1_i7	BulbRep	FlowerRep	-6.25524	3.59462	2.3033e-50	8.85316e-49	18.49	22.904	21.606	22.104	0.081	0.332
TRINITY_DN29156_c4_g1_i11	BulbRep	FlowerRep	-6.43965	3.39013	2.95257e-50	1.13149e-48	26.295	26.973	0.785	0.398	0.243	0.166
TRINITY_DN30900_c2_g1_i9	BulbRep	FlowerRep	-3.08912	5.41825	3.87988e-50	1.48464e-48	42.545	36.045	31.484	30.369	3.67	3.196
TRINITY_DN26827_c0_g1_i5	BulbRep	FlowerRep	-10.3527	3.2547	3.88285e-50	1.48467e-48	34.622	32.027	0	0	0	0
TRINITY_DN21557_c2_g3_i1	BulbRep	FlowerRep	-3.04226	5.03133	3.90305e-50	1.49129e-48	48.187	49.203	18.331	17.302	4.209	4.553
TRINITY_DN23777_c4_g1_i1	BulbRep	FlowerRep	-6.44262	3.39718	4.4419e-50	1.69214e-48	25.066	24.05	0.955	0.366	0.108	0.317
TRINITY_DN19380_c0_g1_i5	BulbRep	FlowerRep	-5.24311	3.86853	5.34601e-50	2.03354e-48	11.939	9.595	0	0.154	0.148	0.302
TRINITY_DN26047_c0_g1_i1	BulbRep	FlowerRep	-7.86069	3.38714	5.84729e-50	2.22021e-48	38.495	33.122	2.977	2.666	0	0.226
TRINITY_DN25245_c2_g2_i2	BulbRep	FlowerRep	-3.39995	4.57106	6.1621e-50	2.33705e-48	20.906	20.385	2.661	2.641	1.646	1.221
TRINITY_DN29603_c0_g1_i6	BulbRep	FlowerRep	-3.43833	4.46275	6.56242e-50	2.48704e-48	31.776	32.17	88.608	94.155	2.24	2.126
TRINITY_DN28882_c0_g1_i10	BulbRep	FlowerRep	-3.04584	6.47551	7.05021e-50	2.66993e-48	116.715	110.165	123.896	109.661	8.581	11.85
TRINITY_DN59648_c0_g1_i1	BulbRep	FlowerRep	-10.3387	3.24156	7.37037e-50	2.78913e-48	100.263	91.978	0	0	0	0
TRINITY_DN31453_c0_g1_i1	BulbRep	FlowerRep	-3.58832	4.7715	8.57685e-50	3.24092e-48	22.936	21.582	15.746	12.791	1.781	0.889
TRINITY_DN22570_c2_g3_i2	BulbRep	FlowerRep	-3.63617	4.2794	8.92312e-50	3.36928e-48	11.965	12.737	50.642	44.493	0.729	0.739
TRINITY_DN23684_c10_g1_i1	BulbRep	FlowerRep	-6.07318	3.42146	9.4504e-50	3.56576e-48	28.341	26.905	0.264	0	0.243	0.347
TRINITY_DN25284_c4_g1_i1	BulbRep	FlowerRep	-10.3327	3.23541	9.69041e-50	3.65363e-48	79.272	86.478	0	0	0	0
TRINITY_DN30190_c2_g1_i23	BulbRep	FlowerRep	-4.05835	4.00926	1.26597e-49	4.76616e-48	13.219	12.408	4.546	3.543	0.634	0.482
TRINITY_DN31440_c3_g1_i3	BulbRep	FlowerRep	-3.8785	4.09306	1.27144e-49	4.78325e-48	13.438	14.346	11.149	12.255	0.81	0.558
TRINITY_DN22151_c3_g1_i3	BulbRep	FlowerRep	-3.10828	4.98754	1.2817e-49	4.81831e-48	42.385	39.709	90.775	92.196	3.386	3.678
TRINITY_DN30724_c1_g1_i7	BulbRep	FlowerRep	-10.3717	3.27265	1.39077e-49	5.22452e-48	35.431	31.269	0	0	0	0
TRINITY_DN28489_c0_g1_i16	BulbRep	FlowerRep	-2.84843	6.13052	1.43954e-49	5.40378e-48	70.507	66.16	169.062	165.052	6.301	7.809
TRINITY_DN19549_c0_g1_i1	BulbRep	FlowerRep	-10.3107	3.21535	1.86977e-49	7.00857e-48	51.369	48.765	0	0	0	0
TRINITY_DN31345_c3_g5_i1	BulbRep	FlowerRep	-5.03166	3.78591	2.36494e-49	8.85174e-48	18.448	15.112	75.174	64.42	0.472	0.241
TRINITY_DN29225_c2_g1_i2	BulbRep	FlowerRep	-2.60472	6.27766	3.12433e-49	1.16601e-47	169.432	153.598	1648.56	1416.69	19.941	19.101
TRINITY_DN48077_c0_g1_i1	BulbRep	FlowerRep	-4.68951	3.81371	3.43019e-49	1.27923e-47	31.179	34.621	11.208	9.614	0.567	1.402
TRINITY_DN29770_c2_g2_i5	BulbRep	FlowerRep	-10.3819	3.28077	3.46551e-49	1.29146e-47	5.978	7.455	10.611	10.532	0	0
TRINITY_DN14402_c1_g1_i1	BulbRep	FlowerRep	-6.03138	3.37826	3.67618e-49	1.36898e-47	8.243	9.047	5.067	4.006	0.121	0.06
TRINITY_DN29544_c0_g4_i2	BulbRep	FlowerRep	-10.3145	3.21837	3.94019e-49	1.46623e-47	8.731	9.763	0	0	0	0
TRINITY_DN28384_c2_g1_i1	BulbRep	FlowerRep	-10.3573	3.25925	4.10576e-49	1.52563e-47	7.814	6.916	0	0	0	0
TRINITY_DN20833_c0_g1_i5	BulbRep	FlowerRep	-6.50901	3.46306	4.18413e-49	1.55363e-47	17.673	20.554	0	0	0	0.347
TRINITY_DN22373_c4_g2_i1	BulbRep	FlowerRep	-10.369	3.27048	4.27321e-49	1.58442e-47	11.805	9.965	17.247	19.033	0	0
TRINITY_DN29724_c0_g1_i2	BulbRep	FlowerRep	-10.4305	3.32803	5.03129e-49	1.86281e-47	38.058	31.505	25.513	18.878	0	0
TRINITY_DN25009_c1_g1_i3	BulbRep	FlowerRep	-6.87053	3.28022	5.55904e-49	2.05672e-47	12.621	11.945	0.324	0.236	0.121	0
TRINITY_DN26344_c0_g3_i5	BulbRep	FlowerRep	-6.38597	3.34009	5.82965e-49	2.15529e-47	17.345	19.029	0	0.284	0.175	0.121
TRINITY_DN30012_c2_g1_i1	BulbRep	FlowerRep	-3.2647	4.67013	7.13944e-49	2.63386e-47	90.269	92.669	226.988	198.07	6.395	7.598
TRINITY_DN25923_c2_g2_i2	BulbRep	FlowerRep	-5.96669	3.62139	7.67425e-49	2.82912e-47	18.027	14.809	0.341	0.423	0.067	0.362
TRINITY_DN25198_c1_g3_i1	BulbRep	FlowerRep	-2.45151	6.66947	8.2494e-49	3.03897e-47	56.27	53.457	46.897	46.907	7.744	7.146
TRINITY_DN4947_c0_g1_i1	BulbRep	FlowerRep	-3.95798	4.82879	8.88698e-49	3.2715e-47	18.288	18.212	14.654	14.75	0.526	1.297
TRINITY_DN28296_c0_g1_i1	BulbRep	FlowerRep	-10.3378	3.24121	9.61559e-49	3.53466e-47	11.948	10.268	0	0	0	0
TRINITY_DN27730_c5_g2_i3	BulbRep	FlowerRep	-7.68302	3.21619	1.041e-48	3.82393e-47	13.387	14	0	0.114	0.067	0
TRINITY_DN29649_c5_g1_i7	BulbRep	FlowerRep	-10.3488	3.24986	1.11603e-48	4.09662e-47	13.707	16.713	0	0.081	0	0
TRINITY_DN26944_c2_g1_i1	BulbRep	FlowerRep	-10.3314	3.23398	1.13827e-48	4.17528e-47	5.086	5.939	0	0.284	0	0
TRINITY_DN20926_c0_g1_i1	BulbRep	FlowerRep	-10.2912	3.19718	1.29844e-48	4.75601e-47	19.298	18.153	29.419	21.674	0	0
TRINITY_DN22334_c1_g3_i1	BulbRep	FlowerRep	-3.64395	4.40014	1.61167e-48	5.89072e-47	45.442	46.979	139.386	139.477	2.145	3.422
TRINITY_DN31482_c11_g1_i3	BulbRep	FlowerRep	-5.13878	3.62281	1.8797e-48	6.8655e-47	10.929	12.981	20.523	25.656	0.243	0.256
TRINITY_DN26714_c0_g1_i4	BulbRep	FlowerRep	-4.31885	3.95249	2.19188e-48	7.99439e-47	13.009	11.465	16.778	19.114	0.391	0.543
TRINITY_DN28919_c0_g1_i5	BulbRep	FlowerRep	-7.80747	3.33753	2.33362e-48	8.50529e-47	11.577	9.957	0	0.154	0	0.06
TRINITY_DN27403_c2_g1_i1	BulbRep	FlowerRep	-10.3302	3.23254	2.37214e-48	8.63957e-47	81.26	97.033	0	0	0	0
TRINITY_DN22532_c1_g2_i3	BulbRep	FlowerRep	-3.51617	4.75309	3.29643e-48	1.19804e-46	28.686	26.366	41.95	40.259	2.267	1.176
TRINITY_DN30114_c1_g1_i3	BulbRep	FlowerRep	-4.82219	3.72021	3.70891e-48	1.34605e-46	15.358	13.646	71.446	67.622	0.337	0.467
TRINITY_DN20215_c0_g2_i3	BulbRep	FlowerRep	-6.3901	3.34439	3.80248e-48	1.37709e-46	26.91	24.37	66.755	64.322	0.243	0.166
TRINITY_DN30772_c2_g2_i14	BulbRep	FlowerRep	-6.9267	3.33618	3.85646e-48	1.39467e-46	68.318	79.25	22.911	20.479	0.337	0.467
TRINITY_DN27874_c4_g1_i3	BulbRep	FlowerRep	-3.78035	4.05469	4.09632e-48	1.48038e-46	24.199	24.412	38.128	38.813	1.376	1.206
TRINITY_DN22630_c0_g1_i1	BulbRep	FlowerRep	-10.434	3.33189	5.08284e-48	1.83303e-46	20.022	15.786	0	0	0	0
TRINITY_DN21971_c0_g2_i6	BulbRep	FlowerRep	-6.00518	3.35842	5.17164e-48	1.86375e-46	11.182	10.892	8.248	7.712	0.108	0.151
TRINITY_DN31453_c0_g2_i3	BulbRep	FlowerRep	-7.75775	3.29089	5.23934e-48	1.88682e-46	16.932	15.07	83.303	71.636	0	0.106
TRINITY_DN6228_c0_g1_i1	BulbRep	FlowerRep	-5.34124	3.47925	6.53448e-48	2.35159e-46	8.933	9.376	35.621	35.408	0.121	0.226
TRINITY_DN28190_c2_g2_i3	BulbRep	FlowerRep	-2.89965	5.08137	8.20148e-48	2.94737e-46	19.989	19.568	77.656	83.664	2.064	1.854
TRINITY_DN20094_c0_g1_i2	BulbRep	FlowerRep	-2.95407	4.97028	8.34798e-48	2.99792e-46	26.354	26.594	0.452	0.358	2.712	2.307
TRINITY_DN30724_c1_g1_i5	BulbRep	FlowerRep	-10.3057	3.20993	8.72397e-48	3.13076e-46	10.205	11.953	0	0	0	0
TRINITY_DN18993_c1_g1_i3	BulbRep	FlowerRep	-3.66207	4.15955	1.01851e-47	3.65256e-46	42.099	41.301	121.32	102.899	2.307	2.548
TRINITY_DN22325_c0_g1_i3	BulbRep	FlowerRep	-10.2779	3.1841	1.0642e-47	3.81109e-46	27.693	31.277	0	0	0	0
TRINITY_DN27639_c1_g8_i1	BulbRep	FlowerRep	-2.48393	6.23719	1.1594e-47	4.14912e-46	119.233	114.613	219.175	236.387	15.758	15.091
TRINITY_DN27418_c3_g3_i1	BulbRep	FlowerRep	-5.53724	3.45865	1.1671e-47	4.17378e-46	9.86	10.437	0.188	0.098	0.094	0.241
TRINITY_DN30718_c2_g1_i14	BulbRep	FlowerRep	-4.39382	3.80093	1.18285e-47	4.22717e-46	20.822	19.711	17.452	17.399	0.567	0.889
TRINITY_DN30686_c1_g1_i8	BulbRep	FlowerRep	-2.42094	7.43056	1.43169e-47	5.11291e-46	190.229	178.574	128.315	110.189	27.982	22.945
TRINITY_DN88881_c0_g1_i1	BulbRep	FlowerRep	-5.79	3.44764	1.70688e-47	6.08721e-46	14.659	12.787	0.452	0.333	0.189	0.166
TRINITY_DN21817_c1_g2_i2	BulbRep	FlowerRep	-2.62131	5.64947	1.7161e-47	6.11584e-46	33.326	33.24	27.159	24.567	4.169	3.844
TRINITY_DN30295_c0_g1_i14	BulbRep	FlowerRep	-5.47054	3.38919	2.09681e-47	7.46227e-46	10.996	11.111	0	0.098	0.175	0.121
TRINITY_DN26733_c1_g1_i12	BulbRep	FlowerRep	-3.36307	4.42919	2.12009e-47	7.53987e-46	19.904	20.343	2.67	2.243	1.363	1.553
TRINITY_DN26613_c0_g3_i3	BulbRep	FlowerRep	-3.69708	4.75092	2.5575e-47	9.07665e-46	49.155	45.648	10.304	8.159	1.875	3.648
TRINITY_DN23407_c4_g4_i8	BulbRep	FlowerRep	-7.26249	3.65907	2.70134e-47	9.58053e-46	28.619	20.251	26.681	21.422	0	0.241
TRINITY_DN24300_c0_g5_i2	BulbRep	FlowerRep	-3.65758	4.60468	2.94922e-47	1.04524e-45	25.714	24.563	1.732	1.121	1.97	0.844
TRINITY_DN16954_c0_g1_i2	BulbRep	FlowerRep	-3.28568	4.49526	3.14945e-47	1.11544e-45	29.36	28.978	17.154	17.098	2.469	1.884
TRINITY_DN27061_c2_g1_i3	BulbRep	FlowerRep	-2.62293	5.87139	3.30143e-47	1.16766e-45	125.868	116.171	539.155	495.407	14.396	14.473
TRINITY_DN19157_c0_g1_i3	BulbRep	FlowerRep	-3.08161	5.25874	3.31697e-47	1.17234e-45	28.611	26.299	101.872	89.043	2.847	1.884
TRINITY_DN15662_c0_g1_i1	BulbRep	FlowerRep	-10.355	3.25524	3.47754e-47	1.22825e-45	23.82	30.367	0	0	0	0
TRINITY_DN25490_c2_g3_i1	BulbRep	FlowerRep	-7.79414	3.31842	3.52806e-47	1.24524e-45	5.246	6.655	2.056	1.658	0.027	0
TRINITY_DN25463_c1_g4_i1	BulbRep	FlowerRep	-7.71813	3.24939	3.63947e-47	1.28368e-45	9.279	8.112	0	0	0.04	0
TRINITY_DN22421_c0_g2_i4	BulbRep	FlowerRep	-2.66603	6.10795	3.80053e-47	1.33957e-45	37.822	38.151	25.803	26.176	5.046	3.784
TRINITY_DN16059_c0_g1_i1	BulbRep	FlowerRep	-10.2423	3.15097	4.67899e-47	1.64807e-45	12.621	14.084	0.077	0	0	0
TRINITY_DN26741_c5_g3_i1	BulbRep	FlowerRep	-3.26705	4.46138	4.94008e-47	1.73884e-45	19.652	20.251	0.435	1.438	1.606	1.447
TRINITY_DN28477_c2_g2_i1	BulbRep	FlowerRep	-3.86928	4.04892	5.16357e-47	1.81626e-45	9.851	11.271	4.495	4.372	0.513	0.573
TRINITY_DN23754_c0_g1_i6	BulbRep	FlowerRep	-3.92579	3.99179	5.53794e-47	1.94661e-45	37.123	42.009	0.776	0.398	2.199	1.508
TRINITY_DN29806_c0_g1_i3	BulbRep	FlowerRep	-3.26579	4.46024	6.08024e-47	2.13577e-45	20.224	20.368	17.307	16.846	1.632	1.477
TRINITY_DN29832_c1_g4_i1	BulbRep	FlowerRep	-5.15552	3.64358	6.19729e-47	2.1754e-45	5.532	4.658	0.188	0.106	0.081	0.136
TRINITY_DN30200_c2_g1_i12	BulbRep	FlowerRep	-2.80641	5.19638	7.62726e-47	2.6737e-45	20.191	19.501	19.457	18.431	2.199	1.99
TRINITY_DN24694_c0_g1_i1	BulbRep	FlowerRep	-10.208	3.11893	8.25517e-47	2.89184e-45	6.071	6.958	0	0	0	0
TRINITY_DN22050_c3_g2_i3	BulbRep	FlowerRep	-10.1618	3.07629	8.73227e-47	3.05689e-45	15.046	15.289	0	0	0	0
TRINITY_DN18317_c0_g1_i2	BulbRep	FlowerRep	-10.2639	3.17222	8.89579e-47	3.11201e-45	9.051	7.783	0	0	0	0
TRINITY_DN9949_c0_g1_i1	BulbRep	FlowerRep	-3.56716	4.18421	9.7288e-47	3.40111e-45	35.599	38.766	42.223	32.945	2.213	2.382
TRINITY_DN26500_c2_g1_i1	BulbRep	FlowerRep	-6.80367	3.22239	1.03104e-46	3.60197e-45	5.203	5.138	17.102	18.317	0.027	0.03
TRINITY_DN27716_c1_g1_i4	BulbRep	FlowerRep	-6.86589	3.28482	1.22293e-46	4.26367e-45	12.689	11.827	0	0	0	0.166
TRINITY_DN27565_c2_g1_i7	BulbRep	FlowerRep	-4.60843	3.61488	1.25525e-46	4.37336e-45	37.855	39.221	4.572	2.82	1.673	0.422
TRINITY_DN21295_c0_g1_i2	BulbRep	FlowerRep	-10.2045	3.11651	1.31633e-46	4.57998e-45	14.743	13.36	0	0.122	0	0
TRINITY_DN12841_c0_g1_i1	BulbRep	FlowerRep	-5.53071	3.4531	1.5216e-46	5.28701e-45	28.509	26.476	0	0	0.243	0.678
TRINITY_DN27479_c0_g1_i1	BulbRep	FlowerRep	-2.9441	4.9569	1.53059e-46	5.31466e-45	118.147	111.858	31.467	33.896	10.672	10.93
TRINITY_DN27919_c2_g1_i1	BulbRep	FlowerRep	-3.30249	4.60158	1.79609e-46	6.22395e-45	10.996	11.195	16.266	16.448	0.715	0.98
TRINITY_DN27884_c1_g1_i3	BulbRep	FlowerRep	-3.16078	4.60787	1.83456e-46	6.35296e-45	11.038	10.563	33.94	30.174	0.931	0.844
TRINITY_DN24082_c0_g2_i2	BulbRep	FlowerRep	-4.29569	3.70464	1.93402e-46	6.6929e-45	12.251	12.728	1.8	1.39	0.472	0.452
TRINITY_DN25580_c2_g3_i2	BulbRep	FlowerRep	-4.31652	4.01991	1.98254e-46	6.85619e-45	24.224	19.914	1.339	1.162	0.661	1.01
TRINITY_DN26806_c0_g2_i4	BulbRep	FlowerRep	-2.89951	4.98801	2.00953e-46	6.94485e-45	25.655	26.375	29.599	26.883	2.806	2.307
TRINITY_DN25967_c1_g1_i1	BulbRep	FlowerRep	-5.27406	3.40544	2.01727e-46	6.9669e-45	14.836	15.356	18.723	18.829	0.405	0.09
TRINITY_DN23970_c6_g3_i2	BulbRep	FlowerRep	-2.50773	6.13162	2.04889e-46	7.07134e-45	73.884	72.73	142.79	145.15	9.215	9.905
TRINITY_DN1181_c0_g1_i1	BulbRep	FlowerRep	-6.26439	3.22324	2.1752e-46	7.50226e-45	22.363	22.533	30.298	29.817	0.351	0
TRINITY_DN30486_c2_g5_i2	BulbRep	FlowerRep	-7.63585	3.17259	2.68373e-46	9.22523e-45	12.798	11.861	8.3	6.875	0.067	0
TRINITY_DN21768_c0_g1_i4	BulbRep	FlowerRep	-10.1874	3.10012	2.94766e-46	1.01257e-44	14.246	14.918	0.264	0	0	0
TRINITY_DN28277_c2_g1_i2	BulbRep	FlowerRep	-3.12699	5.92322	3.14548e-46	1.07945e-44	66.441	62.032	182.812	153.236	4.425	6.588
TRINITY_DN31361_c5_g1_i7	BulbRep	FlowerRep	-4.11685	3.90569	3.20963e-46	1.10035e-44	28.139	29.239	74.875	63.713	0.877	1.719
TRINITY_DN27017_c0_g3_i5	BulbRep	FlowerRep	-10.1401	3.0562	3.56693e-46	1.22122e-44	13.396	13.36	0	0	0	0
TRINITY_DN25315_c2_g2_i3	BulbRep	FlowerRep	-10.1618	3.07605	4.36534e-46	1.49357e-44	17.799	19.77	0	0	0	0
TRINITY_DN25134_c8_g1_i2	BulbRep	FlowerRep	-7.00232	3.40334	4.91308e-46	1.67875e-44	31.372	24.387	83.661	89.051	0.297	0
TRINITY_DN27810_c0_g2_i5	BulbRep	FlowerRep	-7.60059	3.13935	5.42576e-46	1.85269e-44	5.7	6.158	8.445	8.858	0.027	0
TRINITY_DN25140_c0_g2_i4	BulbRep	FlowerRep	-2.41112	6.23172	5.89294e-46	2.01088e-44	70.061	73.699	71.847	66.963	10.159	9.829
TRINITY_DN25011_c1_g2_i2	BulbRep	FlowerRep	-2.60483	5.67043	6.67907e-46	2.27762e-44	16.427	16.056	12.36	12.767	2.145	1.809
TRINITY_DN28733_c3_g1_i10	BulbRep	FlowerRep	-7.62759	3.16494	6.92182e-46	2.35883e-44	13.455	12.299	0.299	0.455	0.067	0
TRINITY_DN30509_c3_g3_i1	BulbRep	FlowerRep	-4.06812	3.83768	6.93854e-46	2.36297e-44	22.531	21.506	0	0.081	1.214	0.633
TRINITY_DN26617_c1_g3_i1	BulbRep	FlowerRep	-5.33333	3.47199	7.13979e-46	2.42989e-44	50.999	58.225	1.271	0.845	0.742	1.297
TRINITY_DN88192_c0_g1_i1	BulbRep	FlowerRep	-10.1306	3.04713	9.01826e-46	3.06311e-44	8.992	9.561	0	0	0	0
TRINITY_DN24385_c0_g1_i5	BulbRep	FlowerRep	-3.45629	4.18694	1.00898e-45	3.4248e-44	47.917	49.161	18.271	19.788	3.184	3.302
TRINITY_DN29789_c0_g1_i17	BulbRep	FlowerRep	-6.25139	3.21124	1.02061e-45	3.46199e-44	9.144	8.904	3.924	2.706	0.148	0
TRINITY_DN30403_c3_g6_i2	BulbRep	FlowerRep	-2.546	6.10116	1.15798e-45	3.92537e-44	353.623	348.488	150.296	142.915	40.542	46.509
TRINITY_DN25284_c4_g1_i2	BulbRep	FlowerRep	-7.57391	3.11475	1.34595e-45	4.55654e-44	42.823	43.087	1.288	0.52	0.243	0
TRINITY_DN24498_c0_g1_i5	BulbRep	FlowerRep	-5.06919	3.56392	1.71976e-45	5.81821e-44	14.499	12.45	0.529	0.179	0.229	0.392
TRINITY_DN22316_c0_g2_i1	BulbRep	FlowerRep	-2.8829	5.2148	1.73589e-45	5.86891e-44	59.629	57.728	14.543	12.499	5.302	6.543
TRINITY_DN28360_c2_g2_i6	BulbRep	FlowerRep	-10.1221	3.03925	1.77219e-45	5.98377e-44	18.684	19.846	163.884	150.05	0	0
TRINITY_DN20666_c0_g1_i4	BulbRep	FlowerRep	-10.1508	3.06566	2.50155e-45	8.42983e-44	32.728	37.039	0	0	0	0
TRINITY_DN25927_c3_g4_i1	BulbRep	FlowerRep	-4.55423	4.09558	2.84911e-45	9.58846e-44	13.051	18.566	0.316	0	0.445	0.528
TRINITY_DN21768_c0_g1_i2	BulbRep	FlowerRep	-5.44413	3.36907	3.11364e-45	1.04719e-43	19.071	18.052	0.648	0.536	0.27	0.362
TRINITY_DN21238_c1_g1_i2	BulbRep	FlowerRep	-10.1101	3.02837	3.14301e-45	1.05637e-43	10.996	10.85	1.177	1	0	0
TRINITY_DN21686_c0_g1_i2	BulbRep	FlowerRep	-10.1175	3.03533	3.31262e-45	1.11192e-43	52.018	49.565	0	0	0	0
TRINITY_DN23517_c1_g3_i3	BulbRep	FlowerRep	-2.95928	4.876	3.76955e-45	1.26447e-43	39.278	41.605	1365.64	1273.06	3.575	4.161
TRINITY_DN21781_c0_g2_i1	BulbRep	FlowerRep	-10.1096	3.02788	3.85661e-45	1.29283e-43	12.933	12.644	0	0	0	0
TRINITY_DN25670_c0_g3_i3	BulbRep	FlowerRep	-10.1865	3.10008	4.31742e-45	1.44636e-43	3.629	3.176	0	0	0	0
TRINITY_DN13707_c0_g1_i2	BulbRep	FlowerRep	-4.13142	3.77863	5.06059e-45	1.69202e-43	11.055	10.252	2.559	1.853	0.418	0.482
TRINITY_DN28747_c7_g1_i7	BulbRep	FlowerRep	-10.0998	3.0186	5.43341e-45	1.81431e-43	11.392	11.852	42.189	37.236	0	0
TRINITY_DN25443_c0_g3_i1	BulbRep	FlowerRep	-2.56031	5.81431	6.02277e-45	2.0085e-43	42.587	41.849	77.784	77.642	5.815	4.764
TRINITY_DN28354_c0_g1_i18	BulbRep	FlowerRep	-6.79196	3.21655	6.13954e-45	2.04612e-43	7.157	6.528	15.379	14.482	0	0.106
TRINITY_DN27046_c2_g3_i4	BulbRep	FlowerRep	-3.73851	3.92541	6.76014e-45	2.25148e-43	28.922	27.941	83.746	73.643	1.686	1.417
TRINITY_DN24339_c1_g1_i5	BulbRep	FlowerRep	-2.79402	7.91865	6.96013e-45	2.31659e-43	131.778	128.2	197.662	218.297	16.703	11.126
TRINITY_DN17919_c0_g1_i2	BulbRep	FlowerRep	-6.78041	3.20504	7.03602e-45	2.34033e-43	32.736	36.769	0.392	0.593	0	0.497
TRINITY_DN27525_c0_g4_i2	BulbRep	FlowerRep	-3.59482	4.28175	1.13454e-44	3.76156e-43	25.015	21.329	21.546	22.6	1.295	1.523
TRINITY_DN16957_c0_g1_i1	BulbRep	FlowerRep	-6.26533	3.23721	1.15494e-44	3.82672e-43	10.466	10.765	0.06	0.122	0	0.226
TRINITY_DN27886_c2_g1_i2	BulbRep	FlowerRep	-7.58628	3.1253	1.33755e-44	4.42893e-43	21.151	25.229	0.273	0.276	0.135	0
TRINITY_DN31004_c1_g2_i2	BulbRep	FlowerRep	-3.44714	4.62385	1.53936e-44	5.09386e-43	24.241	25.456	175.246	185.701	1.268	2.231
TRINITY_DN25300_c1_g5_i5	BulbRep	FlowerRep	-7.57123	3.11672	1.65211e-44	5.46345e-43	53.71	55.285	0	0	0	0.407
TRINITY_DN31327_c2_g1_i1	BulbRep	FlowerRep	-2.72308	5.1661	1.85864e-44	6.13853e-43	22.346	21.666	11.413	12.011	2.604	2.322
TRINITY_DN25717_c0_g1_i5	BulbRep	FlowerRep	-5.91014	3.27472	1.97399e-44	6.51111e-43	8.26	8.457	13.997	12.572	0.04	0.181
TRINITY_DN25586_c1_g1_i5	BulbRep	FlowerRep	-7.50179	3.04794	2.16755e-44	7.14041e-43	8.395	8.112	5.945	5.258	0.054	0
TRINITY_DN27917_c0_g1_i10	BulbRep	FlowerRep	-10.0941	3.01304	2.61366e-44	8.59346e-43	6.374	7.042	5.817	8.127	0	0
TRINITY_DN27866_c3_g2_i2	BulbRep	FlowerRep	-7.62416	3.16703	2.91636e-44	9.5826e-43	14.002	12.071	30	30.824	0	0.09
TRINITY_DN31262_c1_g1_i1	BulbRep	FlowerRep	-10.0702	2.99099	3.25537e-44	1.06897e-42	10.045	10.614	0	0	0	0
TRINITY_DN20458_c0_g2_i1	BulbRep	FlowerRep	-10.0708	2.99183	3.77961e-44	1.23953e-42	8.681	8.483	0	0	0	0
TRINITY_DN23785_c3_g2_i4	BulbRep	FlowerRep	-10.3172	3.22306	3.87093e-44	1.26867e-42	9.733	7.506	23.96	25.347	0	0
TRINITY_DN16098_c0_g1_i1	BulbRep	FlowerRep	-10.1459	3.0623	4.03111e-44	1.32032e-42	9.371	8.205	21.956	24.778	0	0
TRINITY_DN23566_c1_g11_i1	BulbRep	FlowerRep	-3.89546	3.8048	4.29486e-44	1.40492e-42	20.022	19.24	13.545	13.173	1.12	0.769
TRINITY_DN21383_c0_g1_i1	BulbRep	FlowerRep	-10.2825	3.18715	4.49274e-44	1.46871e-42	47.505	62.108	0	0	0	0
TRINITY_DN64390_c0_g1_i1	BulbRep	FlowerRep	-3.86708	3.84337	4.50152e-44	1.47065e-42	11.173	10.707	0.043	0	0.54	0.573
TRINITY_DN20940_c0_g1_i3	BulbRep	FlowerRep	-3.58648	4.12571	4.84565e-44	1.58207e-42	29.149	25.802	235.808	189.61	1.767	1.598
TRINITY_DN27461_c2_g2_i2	BulbRep	FlowerRep	-2.63354	6.66255	4.90582e-44	1.6007e-42	82.842	85.298	255.35	226.944	8.81	11.307
TRINITY_DN36474_c0_g1_i1	BulbRep	FlowerRep	-5.58435	3.51231	5.0755e-44	1.65501e-42	27.011	32.414	87.678	71.896	0	1.04
TRINITY_DN30163_c2_g2_i11	BulbRep	FlowerRep	-3.2068	4.39314	5.32447e-44	1.73509e-42	18.254	18.541	4.359	3.82	1.376	1.598
TRINITY_DN22660_c5_g1_i1	BulbRep	FlowerRep	-2.5364	5.61787	5.49016e-44	1.78795e-42	42.242	40.198	31.151	28.825	5.275	5.261
TRINITY_DN26185_c5_g3_i1	BulbRep	FlowerRep	-4.25916	3.59122	6.60707e-44	2.15033e-42	21.378	21.775	15.32	15.53	0.796	0.859
TRINITY_DN26520_c0_g1_i4	BulbRep	FlowerRep	-3.95985	3.74709	6.66533e-44	2.16792e-42	16.646	16.494	141.399	138.144	0.863	0.678
TRINITY_DN4419_c0_g1_i1	BulbRep	FlowerRep	-2.28202	6.54891	7.25057e-44	2.35678e-42	138.556	137.492	71.924	74.675	21.195	20.684
TRINITY_DN28924_c1_g3_i1	BulbRep	FlowerRep	-3.85092	4.35555	8.20511e-44	2.66368e-42	47.185	43.837	59.914	58.56	1.43	3.437
TRINITY_DN25030_c0_g5_i2	BulbRep	FlowerRep	-5.90756	3.27305	8.5093e-44	2.75895e-42	30.244	27.487	0.324	0.325	0.148	0.633
TRINITY_DN29112_c2_g6_i2	BulbRep	FlowerRep	-5.47106	3.40299	1.09385e-43	3.5421e-42	8.866	8.179	0.145	0.349	0.04	0.241
TRINITY_DN20552_c2_g1_i1	BulbRep	FlowerRep	-5.65048	3.32734	1.13166e-43	3.66221e-42	26.093	24.058	0.648	0.268	0.121	0.678
TRINITY_DN26034_c2_g1_i1	BulbRep	FlowerRep	-5.55052	3.222	1.19306e-43	3.8585e-42	15.854	15.896	11.763	10.808	0.337	0.121
TRINITY_DN17260_c0_g1_i2	BulbRep	FlowerRep	-7.47617	3.02419	1.3904e-43	4.49388e-42	20.797	19.964	0	0	0.121	0
TRINITY_DN21912_c0_g4_i1	BulbRep	FlowerRep	-10.056	2.97825	1.88875e-43	6.09692e-42	92.803	85.736	0	0	0	0
TRINITY_DN23834_c0_g1_i3	BulbRep	FlowerRep	-10.1127	3.0314	2.29752e-43	7.40248e-42	63.309	54.754	0	0	0	0
TRINITY_DN30125_c1_g1_i13	BulbRep	FlowerRep	-4.15085	4.11717	2.43559e-43	7.83494e-42	12.133	9.822	9.622	14.725	0.297	0.633
TRINITY_DN27576_c0_g1_i1	BulbRep	FlowerRep	-4.03458	3.68779	2.64948e-43	8.51511e-42	11.611	11.507	23.355	21.202	0.54	0.513
TRINITY_DN28658_c0_g2_i9	BulbRep	FlowerRep	-2.54464	7.02775	3.09962e-43	9.94938e-42	100.928	96.569	179.502	173.446	11.185	13.975
TRINITY_DN27681_c4_g1_i14	BulbRep	FlowerRep	-2.84173	4.87724	3.10538e-43	9.96165e-42	41.712	38.673	3.787	4.965	4.29	3.965
TRINITY_DN22325_c0_g1_i4	BulbRep	FlowerRep	-10.1423	3.05713	3.37388e-43	1.08094e-41	24.156	29.567	0	0	0	0
TRINITY_DN27017_c0_g3_i8	BulbRep	FlowerRep	-5.69205	3.35074	3.458e-43	1.10721e-41	15.08	18.987	0.256	0.349	0.324	0.106
TRINITY_DN26120_c0_g6_i1	BulbRep	FlowerRep	-10.0357	2.95889	3.67761e-43	1.17679e-41	59.747	63.355	0	0	0	0
TRINITY_DN20197_c0_g1_i1	BulbRep	FlowerRep	-10.0637	2.98548	3.69332e-43	1.18108e-41	54.762	49.792	0	0	0	0
TRINITY_DN21795_c2_g2_i5	BulbRep	FlowerRep	-4.18526	4.55025	3.89454e-43	1.24465e-41	37.594	30.73	128.315	93.797	2.105	0.513
TRINITY_DN29769_c4_g1_i4	BulbRep	FlowerRep	-2.86673	4.86174	4.30073e-43	1.37361e-41	48.784	45.218	21.086	19.764	4.695	4.794
TRINITY_DN23914_c0_g1_i1	BulbRep	FlowerRep	-7.57021	3.11537	4.37773e-43	1.39734e-41	56.101	66.446	0	0	0	0.467
TRINITY_DN27831_c1_g6_i2	BulbRep	FlowerRep	-3.12296	4.37998	4.42599e-43	1.41186e-41	14.482	14.565	8.88	9.102	1.322	1.131
TRINITY_DN25342_c0_g1_i12	BulbRep	FlowerRep	-10.0188	2.94344	5.23575e-43	1.66914e-41	47.126	46.802	0	0	0	0
TRINITY_DN25851_c1_g2_i1	BulbRep	FlowerRep	-3.54768	4.04866	5.42741e-43	1.72917e-41	42.166	37.831	37.651	46.338	2.779	2.171
TRINITY_DN27472_c0_g1_i1	BulbRep	FlowerRep	-10.0158	2.94049	5.59709e-43	1.78212e-41	11.577	12.071	3.037	2.129	0	0
TRINITY_DN26120_c0_g3_i2	BulbRep	FlowerRep	-10.1293	3.04512	5.7269e-43	1.82232e-41	71.021	85.298	0	0	0	0
TRINITY_DN17951_c0_g1_i2	BulbRep	FlowerRep	-2.619	5.27527	5.83051e-43	1.85415e-41	48.608	46.659	10.202	10.361	5.896	5.548
TRINITY_DN29285_c1_g7_i5	BulbRep	FlowerRep	-2.43155	6.41584	7.58225e-43	2.40674e-41	68.933	61.923	99.578	108.247	9.687	8.277
TRINITY_DN25016_c0_g2_i12	BulbRep	FlowerRep	-3.62002	4.07235	8.08071e-43	2.56338e-41	31.726	27.689	104.329	94.586	2.01	1.462
TRINITY_DN29824_c3_g1_i9	BulbRep	FlowerRep	-3.65373	4.01085	8.86074e-43	2.80736e-41	8.42	8.272	20.02	23.071	0.648	0.286
TRINITY_DN27274_c2_g1_i3	BulbRep	FlowerRep	-10.052	2.97367	9.76736e-43	3.0927e-41	47.227	53.019	69.987	71.514	0	0
TRINITY_DN20197_c0_g1_i3	BulbRep	FlowerRep	-10.194	3.10782	9.79792e-43	3.10046e-41	54.872	43.525	0	0	0	0
TRINITY_DN17588_c0_g1_i2	BulbRep	FlowerRep	-10.0084	2.93352	1.11375e-42	3.52002e-41	9.523	10.252	0	0	0	0
TRINITY_DN22239_c5_g2_i1	BulbRep	FlowerRep	-3.08174	4.52944	1.24253e-42	3.92463e-41	26.977	25.28	55.282	52.644	2.132	2.472
TRINITY_DN29735_c3_g4_i3	BulbRep	FlowerRep	-2.70183	7.66941	1.33757e-42	4.21964e-41	168.539	182.794	180.611	152.813	16.986	23.006
TRINITY_DN30535_c1_g2_i5	BulbRep	FlowerRep	-3.833	3.87161	1.47959e-42	4.66192e-41	6.214	7.169	0.026	0.024	0.297	0.407
TRINITY_DN30027_c2_g2_i4	BulbRep	FlowerRep	-5.54185	3.22264	1.48316e-42	4.67033e-41	5.995	5.846	130.14	142.159	0.067	0.136
TRINITY_DN20970_c0_g1_i3	BulbRep	FlowerRep	-10.0574	2.97857	1.64796e-42	5.18609e-41	40.482	46.44	0	0	0	0
TRINITY_DN21429_c3_g6_i1	BulbRep	FlowerRep	-5.04022	3.37332	2.19506e-42	6.89934e-41	18.145	21.093	3.54	2.893	0.445	0.377
TRINITY_DN18796_c0_g1_i1	BulbRep	FlowerRep	-3.40337	4.06973	2.53052e-42	7.94399e-41	24.881	23.266	5.596	4.965	1.74	1.598
TRINITY_DN21299_c0_g2_i1	BulbRep	FlowerRep	-9.98683	2.91375	2.54539e-42	7.9858e-41	11.384	11.431	0	0	0	0
TRINITY_DN29725_c4_g2_i1	BulbRep	FlowerRep	-2.98486	4.52043	2.70708e-42	8.4879e-41	18.347	18.861	33.232	34.376	1.713	1.779
TRINITY_DN27071_c1_g1_i13	BulbRep	FlowerRep	-4.09421	3.60183	2.82343e-42	8.84192e-41	16.377	16.915	1.877	2.332	0.715	0.769
TRINITY_DN27062_c1_g1_i7	BulbRep	FlowerRep	-3.44496	4.00306	3.16133e-42	9.89407e-41	62.98	61.215	77.528	72.668	3.967	4.266
TRINITY_DN20419_c0_g1_i1	BulbRep	FlowerRep	-3.13418	4.37265	3.39051e-42	1.06049e-40	40.213	37.426	257.755	223.758	3.238	3.287
TRINITY_DN22352_c0_g2_i1	BulbRep	FlowerRep	-7.49811	3.04975	4.52833e-42	1.4138e-40	13.084	11.759	4.512	4.64	0	0.106
TRINITY_DN22710_c2_g1_i1	BulbRep	FlowerRep	-2.85626	4.68295	4.78227e-42	1.49138e-40	25.116	26.484	8.794	9.183	2.752	2.503
TRINITY_DN27544_c1_g1_i1	BulbRep	FlowerRep	-10.0775	2.9988	5.72991e-42	1.78569e-40	14.145	12.172	0	0.26	0	0
TRINITY_DN24332_c1_g1_i9	BulbRep	FlowerRep	-3.61455	3.90339	6.16854e-42	1.92006e-40	9.733	9.013	17.461	17.822	0.634	0.482
TRINITY_DN21153_c0_g2_i1	BulbRep	FlowerRep	-10.0066	2.93157	9.0174e-42	2.80341e-40	87.768	97.782	0	0	0	0
TRINITY_DN28123_c3_g12_i1	BulbRep	FlowerRep	-3.13782	4.58926	9.05913e-42	2.81468e-40	33.385	35.851	58.489	58.089	2.402	3.513
TRINITY_DN25861_c1_g1_i2	BulbRep	FlowerRep	-5.10716	3.24717	9.07897e-42	2.81914e-40	7.005	7.177	0.392	0.561	0.256	0
TRINITY_DN25867_c2_g6_i2	BulbRep	FlowerRep	-5.28765	3.21634	1.00781e-41	3.1275e-40	8.731	9.628	0	0	0.243	0.06
TRINITY_DN26168_c2_g1_i7	BulbRep	FlowerRep	-6.34036	3.30709	1.02317e-41	3.17326e-40	8.15	10.496	3.728	4.331	0	0.211
TRINITY_DN29038_c0_g1_i18	BulbRep	FlowerRep	-7.42783	2.97863	1.21587e-41	3.76408e-40	4.126	4.726	4.086	4.6	0.027	0
TRINITY_DN25315_c2_g2_i4	BulbRep	FlowerRep	-9.99738	2.923	1.28306e-41	3.96729e-40	15.753	17.85	0	0	0	0
TRINITY_DN29292_c2_g1_i3	BulbRep	FlowerRep	-9.95981	2.88861	1.29493e-41	4.00158e-40	22.725	23.317	0	0	0	0
TRINITY_DN15113_c0_g1_i1	BulbRep	FlowerRep	-4.97449	3.46863	1.46226e-41	4.51596e-40	5.094	4.178	0.435	0.609	0.121	0.09
TRINITY_DN25010_c6_g4_i1	BulbRep	FlowerRep	-10.0004	2.92681	1.46614e-41	4.52521e-40	16.141	14.666	0.947	0.861	0	0
TRINITY_DN27857_c1_g1_i5	BulbRep	FlowerRep	-2.0823	8.00249	1.48753e-41	4.58848e-40	1214.94	1139.79	7926.02	6793.95	203.562	198.261
TRINITY_DN26494_c2_g2_i1	BulbRep	FlowerRep	-7.50602	3.05033	1.51188e-41	4.6608e-40	22.304	27.335	2.943	2.649	0.148	0
TRINITY_DN23343_c0_g1_i7	BulbRep	FlowerRep	-6.63547	3.07102	1.54617e-41	4.7608e-40	17.48	18.81	0.699	0.813	0	0.332
TRINITY_DN21777_c1_g4_i3	BulbRep	FlowerRep	-7.44435	2.99896	1.56918e-41	4.82876e-40	6.576	7.32	10.27	10.565	0	0.06
TRINITY_DN24375_c1_g4_i2	BulbRep	FlowerRep	-5.12165	3.27811	1.66166e-41	5.11027e-40	11.367	10.824	0.955	0.805	0.175	0.317
TRINITY_DN24748_c3_g2_i8	BulbRep	FlowerRep	-2.15449	7.72692	1.74124e-41	5.35181e-40	206.066	203.938	811.42	780.139	32.731	35.413
TRINITY_DN23368_c3_g1_i7	BulbRep	FlowerRep	-2.56211	6.32716	1.88067e-41	5.77344e-40	30.017	32.608	0.307	0.414	4.574	3.271
TRINITY_DN30251_c2_g1_i5	BulbRep	FlowerRep	-2.1164	7.12103	1.93011e-41	5.92171e-40	153.737	154.718	409.45	371.516	27.712	24.845
TRINITY_DN26736_c0_g9_i1	BulbRep	FlowerRep	-4.43119	3.76529	2.00443e-41	6.14605e-40	21.976	18.878	10.876	10.142	0.364	1.116
TRINITY_DN27726_c0_g3_i1	BulbRep	FlowerRep	-4.59104	3.39023	2.00582e-41	6.14664e-40	7.738	7.438	28.012	31.036	0.216	0.241
TRINITY_DN27062_c1_g3_i1	BulbRep	FlowerRep	-3.59527	3.84906	2.06775e-41	6.33265e-40	111.251	107.731	113.959	125.889	6.26	6.648
TRINITY_DN32814_c0_g1_i1	BulbRep	FlowerRep	-3.46626	3.94526	2.06916e-41	6.33318e-40	31.12	30.831	11.08	8.484	2.024	2.096
TRINITY_DN27418_c3_g4_i2	BulbRep	FlowerRep	-9.9509	2.88029	2.14832e-41	6.57157e-40	22.607	23.443	0	0	0	0
TRINITY_DN24055_c1_g3_i2	BulbRep	FlowerRep	-5.18511	3.32185	2.28275e-41	6.97446e-40	13.354	16.291	0	0	0.445	0.121
TRINITY_DN23500_c3_g2_i1	BulbRep	FlowerRep	-3.18033	4.4515	2.36462e-41	7.21604e-40	17.084	17.243	53.994	51.311	1.16	1.704
TRINITY_DN21390_c1_g1_i9	BulbRep	FlowerRep	-9.968	2.89589	2.41492e-41	7.36514e-40	11.687	12.972	0	0	0	0
TRINITY_DN30125_c1_g1_i1	BulbRep	FlowerRep	-4.04161	3.63321	2.65336e-41	8.08755e-40	7.679	7.573	11.976	9.589	0.297	0.422
TRINITY_DN30772_c2_g2_i7	BulbRep	FlowerRep	-3.04142	4.54014	2.83725e-41	8.64292e-40	60.985	58.587	181.021	187.432	4.682	6.076
TRINITY_DN20301_c0_g4_i1	BulbRep	FlowerRep	-4.19547	3.53733	2.96092e-41	9.01433e-40	53.179	52.817	0	0	1.781	2.472
TRINITY_DN26518_c1_g1_i1	BulbRep	FlowerRep	-2.44247	5.52422	3.21275e-41	9.7752e-40	23.988	25.878	11.251	13.36	3.589	3.196
TRINITY_DN25981_c1_g1_i1	BulbRep	FlowerRep	-3.41626	3.96888	3.56854e-41	1.08513e-39	17.05	16.78	31.663	31.986	1.322	0.98
TRINITY_DN30800_c1_g6_i3	BulbRep	FlowerRep	-10.1417	3.0559	4.05554e-41	1.23103e-39	6.357	8.348	0	0	0	0
TRINITY_DN30387_c0_g1_i3	BulbRep	FlowerRep	-2.4402	5.59491	4.06506e-41	1.2332e-39	40.499	38.201	126.506	132.423	5.478	5.277
TRINITY_DN25134_c8_g1_i9	BulbRep	FlowerRep	-3.4831	3.96325	4.557e-41	1.3808e-39	23.685	26.088	0.512	0.528	1.565	1.719
TRINITY_DN91318_c0_g1_i1	BulbRep	FlowerRep	-5.34095	3.28301	4.93918e-41	1.49484e-39	33.334	32.524	5.476	5.38	0.162	1.131
TRINITY_DN5132_c0_g1_i2	BulbRep	FlowerRep	-3.97927	3.63444	4.99994e-41	1.51234e-39	21.479	23.974	0.196	0.301	1.187	0.874
TRINITY_DN31147_c1_g1_i10	BulbRep	FlowerRep	-2.97379	5.21344	5.51807e-41	1.6671e-39	25.554	26.956	20.915	23.949	3.076	1.794
TRINITY_DN31206_c2_g8_i1	BulbRep	FlowerRep	-4.96445	3.62242	5.71791e-41	1.72646e-39	32.223	26.13	46.957	42.592	0.229	1.281
TRINITY_DN6459_c0_g1_i2	BulbRep	FlowerRep	-9.93164	2.86245	5.85173e-41	1.76583e-39	10.424	10.841	0	0	0	0
TRINITY_DN21334_c7_g3_i1	BulbRep	FlowerRep	-3.25306	4.16538	5.91049e-41	1.78251e-39	11.409	10.622	12.138	13.206	0.823	0.905
TRINITY_DN11000_c0_g1_i1	BulbRep	FlowerRep	-3.40526	3.99744	7.38121e-41	2.22345e-39	18.263	16.957	0.887	0.788	1.349	1.085
TRINITY_DN30505_c2_g3_i1	BulbRep	FlowerRep	-10.0544	2.97759	7.64445e-41	2.30005e-39	7.62	6.385	21.947	22.86	0	0
TRINITY_DN26869_c1_g1_i4	BulbRep	FlowerRep	-9.96362	2.89267	7.73773e-41	2.32675e-39	6.13	5.627	69.629	49.954	0	0
TRINITY_DN20471_c0_g1_i1	BulbRep	FlowerRep	-9.92974	2.86085	7.82634e-41	2.35202e-39	43.429	42.809	0	0	0	0
TRINITY_DN18133_c0_g1_i1	BulbRep	FlowerRep	-4.29159	3.53125	8.05621e-41	2.41969e-39	26.388	31.134	8.615	8.403	1.106	1.01
TRINITY_DN18539_c0_g1_i2	BulbRep	FlowerRep	-4.00182	3.64339	8.44131e-41	2.53387e-39	10.045	10.319	0.554	0.707	0.648	0.226
TRINITY_DN25342_c0_g1_i10	BulbRep	FlowerRep	-9.97679	2.90499	8.62063e-41	2.58468e-39	67.325	59.682	0	0	0	0
TRINITY_DN21904_c3_g3_i8	BulbRep	FlowerRep	-2.39345	6.60541	8.85065e-41	2.6521e-39	94.091	82.645	132.503	107.954	11.954	13.025
TRINITY_DN28643_c1_g1_i1	BulbRep	FlowerRep	-2.6644	5.14424	9.17039e-41	2.74631e-39	45.383	45.555	66.089	68.166	4.884	5.804
TRINITY_DN30680_c2_g4_i3	BulbRep	FlowerRep	-2.21822	6.62966	9.4492e-41	2.82816e-39	118.837	114.099	185.226	179.533	19.711	17.247
TRINITY_DN30214_c0_g1_i1	BulbRep	FlowerRep	-9.94449	2.87405	1.11242e-40	3.32367e-39	7.292	8.095	0.222	0.39	0	0
TRINITY_DN13484_c0_g1_i1	BulbRep	FlowerRep	-3.05789	4.48296	1.23719e-40	3.69432e-39	20.485	21.261	21.572	22.364	2.24	1.372
TRINITY_DN21817_c1_g1_i1	BulbRep	FlowerRep	-5.45562	3.13481	1.24042e-40	3.70181e-39	8.319	7.96	27.662	25.729	0.189	0.06
TRINITY_DN29693_c0_g1_i1	BulbRep	FlowerRep	-10.0191	2.94267	1.2621e-40	3.76433e-39	6.904	8.407	0	0	0	0
TRINITY_DN24329_c5_g1_i5	BulbRep	FlowerRep	-4.59611	3.39054	1.26708e-40	3.777e-39	15.282	17.344	32.635	31.873	0.54	0.422
TRINITY_DN29574_c1_g1_i12	BulbRep	FlowerRep	-3.15318	4.30203	1.39419e-40	4.14865e-39	29.394	29.289	30.375	27.761	2.118	2.804
TRINITY_DN24837_c2_g1_i3	BulbRep	FlowerRep	-2.58156	5.22516	1.43952e-40	4.28107e-39	32.964	31.665	0.239	0.293	3.859	4.176
TRINITY_DN25946_c0_g2_i3	BulbRep	FlowerRep	-10.1901	3.10042	1.65371e-40	4.91237e-39	46.41	63.136	0	0	0	0
TRINITY_DN19745_c0_g1_i1	BulbRep	FlowerRep	-3.98981	4.03422	1.91124e-40	5.67081e-39	30.042	28.379	51.981	50.198	0.742	2.186
TRINITY_DN27895_c1_g1_i1	BulbRep	FlowerRep	-3.61431	3.87578	2.05659e-40	6.09155e-39	33.713	33.375	21.333	21.56	1.606	2.533
TRINITY_DN23136_c1_g1_i11	BulbRep	FlowerRep	-2.07795	7.64453	2.16927e-40	6.42158e-39	111.411	110.46	365.103	371.516	20.791	18.181
TRINITY_DN24689_c1_g3_i2	BulbRep	FlowerRep	-6.02859	3.00544	2.22431e-40	6.57317e-39	6.753	6.436	24.779	26.533	0.121	0
TRINITY_DN14770_c0_g1_i1	BulbRep	FlowerRep	-3.14778	5.31555	2.53287e-40	7.46354e-39	63.687	66.943	3.369	2.308	4.088	6.98
TRINITY_DN23501_c0_g1_i1	BulbRep	FlowerRep	-3.94198	3.60093	2.5972e-40	7.6487e-39	12.992	14.666	19.158	18	0.742	0.558
TRINITY_DN22325_c0_g1_i5	BulbRep	FlowerRep	-10.2317	3.14408	2.71001e-40	7.97637e-39	32.778	23.814	0.162	0	0	0
TRINITY_DN20273_c0_g1_i5	BulbRep	FlowerRep	-2.71612	4.83258	2.82737e-40	8.31704e-39	29.882	29.576	3.608	3.308	3.211	3.513
TRINITY_DN31091_c2_g2_i1	BulbRep	FlowerRep	-9.97108	2.89985	3.00715e-40	8.84082e-39	18.136	15.938	0.119	0	0	0
TRINITY_DN29431_c1_g1_i2	BulbRep	FlowerRep	-2.64656	5.10612	3.01435e-40	8.85692e-39	52.043	50.45	71.856	61.657	5.653	6.513
TRINITY_DN25889_c0_g2_i4	BulbRep	FlowerRep	-3.86689	3.87255	3.26767e-40	9.59576e-39	7.485	6.621	7.361	7.517	0.513	0.166
TRINITY_DN21506_c1_g2_i7	BulbRep	FlowerRep	-7.37997	2.9354	3.54244e-40	1.03908e-38	12.882	11.532	10.79	10.256	0.081	0
TRINITY_DN21580_c3_g4_i1	BulbRep	FlowerRep	-9.97545	2.90394	3.89541e-40	1.14131e-38	4.513	3.976	0	0	0	0
TRINITY_DN24424_c3_g1_i1	BulbRep	FlowerRep	-10.2108	3.125	4.04591e-40	1.18473e-38	15.652	11.153	429.367	414.693	0	0
TRINITY_DN24499_c0_g1_i3	BulbRep	FlowerRep	-9.90946	2.8417	4.72084e-40	1.38079e-38	25.2	27.225	0	0	0	0
TRINITY_DN6495_c0_g1_i1	BulbRep	FlowerRep	-9.90826	2.84114	4.8327e-40	1.4127e-38	13.884	13.25	0	0	0	0
TRINITY_DN24099_c0_g2_i5	BulbRep	FlowerRep	-5.44816	3.13238	5.77875e-40	1.68733e-38	6.854	6.587	3.122	3.072	0.108	0.106
TRINITY_DN22403_c0_g4_i1	BulbRep	FlowerRep	-2.33779	6.30397	5.78794e-40	1.68905e-38	65.801	75.746	45.149	40.519	11.198	9.468
TRINITY_DN16547_c0_g1_i1	BulbRep	FlowerRep	-9.97041	2.89932	5.79666e-40	1.69064e-38	8.024	6.983	0	0	0	0
TRINITY_DN8702_c0_g1_i1	BulbRep	FlowerRep	-4.29324	3.44578	7.50032e-40	2.18504e-38	10.558	10.319	3.079	2.292	0.337	0.467
TRINITY_DN24067_c1_g2_i9	BulbRep	FlowerRep	-9.89958	2.83255	1.07758e-39	3.12688e-38	79.635	84.422	0	0	0	0
TRINITY_DN22200_c4_g5_i1	BulbRep	FlowerRep	-2.76775	4.68405	1.21551e-39	3.52512e-38	85.68	80.337	44.27	45.842	9.188	8.503
TRINITY_DN24462_c2_g1_i2	BulbRep	FlowerRep	-3.55752	3.91414	1.37025e-39	3.97165e-38	14.061	13.419	15.03	14.506	0.688	1.085
TRINITY_DN26751_c1_g1_i4	BulbRep	FlowerRep	-2.64277	4.99613	1.40226e-39	4.06212e-38	39.438	37.064	35.621	39.203	4.938	4.055
TRINITY_DN25354_c0_g2_i4	BulbRep	FlowerRep	-6.0394	3.02466	1.44888e-39	4.1948e-38	15.728	15.365	14.902	17.017	0.094	0.256
TRINITY_DN22807_c7_g1_i1	BulbRep	FlowerRep	-9.96972	2.8988	1.51107e-39	4.3724e-38	15.846	13.571	0	0	0	0
TRINITY_DN26123_c0_g1_i5	BulbRep	FlowerRep	-2.46659	7.87246	1.52248e-39	4.40295e-38	1163.99	1177.58	1794.01	1541.57	132.475	173.28
TRINITY_DN28139_c0_g3_i1	BulbRep	FlowerRep	-2.60447	6.27601	1.96664e-39	5.68423e-38	41.602	48.765	10.381	11.133	6.436	4.508
TRINITY_DN30800_c1_g6_i2	BulbRep	FlowerRep	-2.21329	6.18554	2.17992e-39	6.29715e-38	84.451	90.226	22.468	17.732	13.95	13.885
TRINITY_DN23616_c3_g5_i1	BulbRep	FlowerRep	-2.81045	4.53242	2.29312e-39	6.62043e-38	10.499	11.111	3.83	2.828	1.147	1.146
TRINITY_DN18546_c0_g1_i4	BulbRep	FlowerRep	-5.57962	3.2621	2.3038e-39	6.64751e-38	8.841	11.187	7.813	7.68	0.054	0.286
TRINITY_DN25940_c2_g3_i1	BulbRep	FlowerRep	-4.74415	3.25799	2.34831e-39	6.76835e-38	33.267	30.957	10.278	7.176	0.985	0.678
TRINITY_DN26613_c0_g3_i2	BulbRep	FlowerRep	-3.97097	3.69061	2.69004e-39	7.74026e-38	17.109	21.287	5.911	2.796	1.052	0.724
TRINITY_DN16513_c0_g1_i1	BulbRep	FlowerRep	-3.92576	3.86154	2.8054e-39	8.06769e-38	26.413	28.775	35.97	35.619	0.769	2.08
TRINITY_DN23979_c0_g2_i1	BulbRep	FlowerRep	-3.08473	4.21272	2.8164e-39	8.09479e-38	37.519	37.292	166.725	147.498	2.995	3.558
TRINITY_DN26054_c2_g1_i1	BulbRep	FlowerRep	-6.12788	3.10727	2.87049e-39	8.24563e-38	8.874	7.556	0.102	0	0.054	0.136
TRINITY_DN25342_c0_g1_i7	BulbRep	FlowerRep	-9.97842	2.90472	2.94002e-39	8.44064e-38	34.075	41.512	0	0	0	0
TRINITY_DN27268_c0_g1_i1	BulbRep	FlowerRep	-9.92329	2.85401	4.0053e-39	1.14734e-37	81.967	94.657	0	0	0	0
TRINITY_DN25580_c2_g1_i3	BulbRep	FlowerRep	-2.26226	6.22006	4.58489e-39	1.31263e-37	41.451	41.133	197.116	203.336	6.098	6.709
TRINITY_DN20128_c0_g1_i1	BulbRep	FlowerRep	-9.86898	2.80475	5.64751e-39	1.61506e-37	49.18	46.625	0	0	0	0
TRINITY_DN28401_c0_g1_i2	BulbRep	FlowerRep	-10.0831	3.00101	5.70944e-39	1.63186e-37	8.369	11.271	0	0	0	0
TRINITY_DN22059_c5_g2_i1	BulbRep	FlowerRep	-2.11564	7.1552	6.03879e-39	1.72503e-37	139.499	134.316	111.878	94.83	22.531	24.272
TRINITY_DN27576_c0_g1_i4	BulbRep	FlowerRep	-4.16091	3.41004	6.48846e-39	1.85246e-37	8.597	8.617	15.959	15.059	0.405	0.256
TRINITY_DN25681_c2_g4_i5	BulbRep	FlowerRep	-3.4356	4.64987	6.80138e-39	1.94071e-37	28.459	23.797	25.914	23.974	2.388	1.07
TRINITY_DN21539_c0_g1_i5	BulbRep	FlowerRep	-4.60537	3.60405	7.24265e-39	2.06434e-37	31.566	24.875	1.211	0.414	1.336	0.196
TRINITY_DN21549_c1_g3_i1	BulbRep	FlowerRep	-9.85737	2.79367	7.31227e-39	2.08302e-37	22.776	23.519	0	0	0	0
TRINITY_DN21143_c0_g1_i2	BulbRep	FlowerRep	-4.76672	3.29121	7.38116e-39	2.10148e-37	15.004	14.202	0.077	0	0.229	0.633
TRINITY_DN21545_c0_g2_i2	BulbRep	FlowerRep	-2.97531	4.99348	8.14722e-39	2.31702e-37	35.001	31.538	18.68	19.61	2.563	3.814
TRINITY_DN29703_c0_g1_i7	BulbRep	FlowerRep	-6.57478	3.01498	8.15596e-39	2.31822e-37	4.404	5.113	10.944	13.539	0	0.075
TRINITY_DN21297_c0_g1_i3	BulbRep	FlowerRep	-3.49724	3.75608	8.525e-39	2.42178e-37	14.516	15.003	16.062	11.962	1.052	0.844
TRINITY_DN22815_c6_g1_i2	BulbRep	FlowerRep	-4.47478	3.27679	9.76523e-39	2.77257e-37	7.578	7.826	1.305	1.341	0.324	0.166
TRINITY_DN29542_c0_g3_i2	BulbRep	FlowerRep	-9.86005	2.79587	1.28431e-38	3.64042e-37	5.304	5.854	0.06	0	0	0
TRINITY_DN22496_c0_g5_i2	BulbRep	FlowerRep	-3.16612	4.17696	1.4638e-38	4.14233e-37	27.39	24.555	31.39	30.678	1.983	2.337
TRINITY_DN14444_c0_g1_i1	BulbRep	FlowerRep	-9.8546	2.79087	1.51504e-38	4.28497e-37	20.317	22.045	0	0	0	0
TRINITY_DN27368_c1_g2_i5	BulbRep	FlowerRep	-10.0754	2.99813	1.8272e-38	5.15649e-37	11.661	8.912	0	0	0	0
TRINITY_DN30416_c1_g2_i10	BulbRep	FlowerRep	-2.96358	4.63015	2.00875e-38	5.65641e-37	90.159	86.174	293.743	273.77	6.881	9.875
TRINITY_DN20613_c0_g1_i1	BulbRep	FlowerRep	-4.11419	3.54111	2.05395e-38	5.78053e-37	9.851	8.457	12.317	13.498	0.391	0.377
TRINITY_DN30953_c0_g3_i6	BulbRep	FlowerRep	-2.78862	4.8343	2.07987e-38	5.85027e-37	47.816	43.812	2.61	2.917	4.385	5.488
TRINITY_DN24782_c0_g3_i5	BulbRep	FlowerRep	-2.35548	6.26254	2.2083e-38	6.20812e-37	75.753	79.907	11.217	12.101	10.24	12.317
TRINITY_DN29643_c0_g1_i3	BulbRep	FlowerRep	-4.73363	3.25679	2.33752e-38	6.56781e-37	8.327	7.842	0.068	0	0.162	0.271
TRINITY_DN29538_c4_g1_i2	BulbRep	FlowerRep	-9.84791	2.78535	2.55307e-38	7.1656e-37	46.183	43.037	28.993	27.492	0	0
TRINITY_DN22980_c1_g2_i19	BulbRep	FlowerRep	-5.58147	2.95911	2.63604e-38	7.39443e-37	9.733	9.763	22.05	23.713	0.256	0
TRINITY_DN28827_c1_g4_i2	BulbRep	FlowerRep	-4.45608	3.50452	2.68004e-38	7.51376e-37	5.456	6.469	2.201	2.129	0.108	0.332
TRINITY_DN21537_c3_g1_i3	BulbRep	FlowerRep	-2.5006	5.089	3.22781e-38	9.04456e-37	28.636	30.536	30.435	24.071	3.778	3.995
TRINITY_DN24378_c0_g1_i3	BulbRep	FlowerRep	-2.65106	4.7038	3.24666e-38	9.09241e-37	11.653	11.549	21.248	22.429	1.39	1.357
TRINITY_DN23949_c3_g1_i14	BulbRep	FlowerRep	-7.28578	2.8525	4.05737e-38	1.13443e-36	7.839	8.508	0.136	0	0	0.075
TRINITY_DN28467_c1_g1_i1	BulbRep	FlowerRep	-7.39603	2.95381	4.11518e-38	1.14997e-36	24.502	30.132	88.736	76.228	0	0.241
TRINITY_DN29363_c1_g3_i3	BulbRep	FlowerRep	-3.60946	3.71911	4.15562e-38	1.16064e-36	21.041	19.442	85.196	82.298	1.174	1.281
TRINITY_DN25338_c5_g2_i1	BulbRep	FlowerRep	-2.54542	5.0386	4.9053e-38	1.36631e-36	22.548	23.797	38.615	39.024	3.278	2.563
TRINITY_DN23486_c2_g1_i3	BulbRep	FlowerRep	-3.07942	4.25367	4.96217e-38	1.3814e-36	24.763	21.64	22.664	19.699	2.024	2.065
TRINITY_DN27362_c0_g2_i6	BulbRep	FlowerRep	-2.95383	4.44055	6.30457e-38	1.74942e-36	14.002	16.173	27.782	27.907	1.322	1.598
TRINITY_DN3609_c0_g1_i2	BulbRep	FlowerRep	-9.83692	2.77528	7.26288e-38	2.01424e-36	21.529	19.93	0	0	0	0
TRINITY_DN30214_c0_g1_i8	BulbRep	FlowerRep	-9.81884	2.75827	7.32813e-38	2.03124e-36	6.172	6.073	0.188	0.293	0	0
TRINITY_DN28741_c0_g2_i4	BulbRep	FlowerRep	-9.94404	2.87204	7.56917e-38	2.09692e-36	3.452	4.582	6.124	6.054	0	0
TRINITY_DN28254_c2_g2_i2	BulbRep	FlowerRep	-2.40231	5.27067	7.6263e-38	2.11161e-36	61.254	63.085	57.073	52.904	8.54	8.774
TRINITY_DN26287_c0_g1_i6	BulbRep	FlowerRep	-9.90579	2.83741	8.32532e-38	2.30392e-36	4.277	5.265	0.034	0.146	0	0
TRINITY_DN21069_c0_g2_i1	BulbRep	FlowerRep	-3.33601	3.87409	8.91988e-38	2.46713e-36	16.966	16.317	97.71	93.407	1.093	1.342
TRINITY_DN28644_c1_g2_i2	BulbRep	FlowerRep	-9.82236	2.7617	9.2264e-38	2.55054e-36	4.926	4.692	2.559	1.95	0	0
TRINITY_DN24669_c1_g2_i3	BulbRep	FlowerRep	-2.48056	5.55439	9.54025e-38	2.63446e-36	19.02	20.958	34.529	37.277	3.049	2.231
TRINITY_DN30571_c1_g1_i1	BulbRep	FlowerRep	-3.47609	3.88293	9.57945e-38	2.64245e-36	18.229	21.017	15.866	15.668	1.079	1.583
TRINITY_DN29092_c2_g2_i2	BulbRep	FlowerRep	-9.96389	2.89461	1.00376e-37	2.76585e-36	21.925	16.797	0	0	0	0
TRINITY_DN25329_c0_g1_i1	BulbRep	FlowerRep	-6.58161	3.02124	1.08318e-37	2.9815e-36	5.944	7.32	0	0	0	0.106
TRINITY_DN27589_c0_g2_i6	BulbRep	FlowerRep	-9.86956	2.80587	1.09423e-37	3.01031e-36	45.071	39.263	0	0	0	0
TRINITY_DN24280_c0_g1_i1	BulbRep	FlowerRep	-2.9245	4.33886	1.444e-37	3.96618e-36	17.362	19.77	5.399	7.013	1.943	1.628
TRINITY_DN26262_c1_g1_i1	BulbRep	FlowerRep	-9.89745	2.83199	1.511e-37	4.14798e-36	14.625	12.417	26.656	18.488	0	0
TRINITY_DN6327_c0_g1_i1	BulbRep	FlowerRep	-3.64898	3.64893	1.6522e-37	4.53318e-36	7.132	8.045	9.946	9.589	0.432	0.467
TRINITY_DN25123_c1_g3_i5	BulbRep	FlowerRep	-9.7948	2.73583	1.87713e-37	5.14757e-36	76.982	77.801	0	0	0	0
TRINITY_DN30008_c1_g3_i1	BulbRep	FlowerRep	-7.26544	2.83426	1.90406e-37	5.21864e-36	9.733	9.342	0.213	0.431	0	0.09
TRINITY_DN29618_c2_g1_i2	BulbRep	FlowerRep	-2.1872	6.12521	1.93515e-37	5.30104e-36	74.818	71.761	22.05	24.754	11.738	12.106
TRINITY_DN29388_c0_g2_i1	BulbRep	FlowerRep	-9.85465	2.79206	1.98213e-37	5.42682e-36	10.836	9.552	0	0	0	0
TRINITY_DN26017_c0_g2_i5	BulbRep	FlowerRep	-3.73252	3.66608	2.02611e-37	5.54429e-36	18.288	15.862	15.866	14.896	0.971	0.935
TRINITY_DN23319_c0_g3_i3	BulbRep	FlowerRep	-5.17806	3.11498	2.07012e-37	5.66172e-36	7.3	8.693	28.754	30.385	0.229	0.06
TRINITY_DN20758_c0_g3_i1	BulbRep	FlowerRep	-10.2269	3.13257	2.11118e-37	5.77093e-36	63.536	98.524	0	0	0	0
TRINITY_DN13637_c0_g1_i2	BulbRep	FlowerRep	-4.58721	3.25356	2.38232e-37	6.50517e-36	16.065	14.438	14.364	15.018	0.553	0.302
TRINITY_DN22381_c0_g4_i4	BulbRep	FlowerRep	-9.79618	2.73696	2.3927e-37	6.53006e-36	33.603	35.253	0	0	0	0
TRINITY_DN30288_c1_g1_i4	BulbRep	FlowerRep	-9.80694	2.74743	2.47047e-37	6.73513e-36	4.521	4.313	0	0	0	0
TRINITY_DN55130_c0_g1_i1	BulbRep	FlowerRep	-2.23576	5.8462	2.59538e-37	7.06069e-36	108.599	101.741	176.176	154.999	16.932	15.92
TRINITY_DN22305_c2_g1_i1	BulbRep	FlowerRep	-2.94912	5.09883	2.61174e-37	7.10144e-36	34.909	34.765	154.842	149.57	2.59	4.221
TRINITY_DN3502_c0_g1_i1	BulbRep	FlowerRep	-4.30302	3.46401	2.67355e-37	7.26183e-36	9.59	8.558	19.943	18.764	0.202	0.513
TRINITY_DN29664_c1_g1_i4	BulbRep	FlowerRep	-2.8935	4.38702	2.68614e-37	7.29217e-36	10.609	11.92	5.161	6.371	1.282	0.92
TRINITY_DN28350_c0_g1_i1	BulbRep	FlowerRep	-2.80695	4.54705	2.87972e-37	7.8012e-36	10.971	12.181	5.357	5.762	1.417	0.995
TRINITY_DN31358_c0_g3_i5	BulbRep	FlowerRep	-5.15603	3.10457	3.0281e-37	8.19884e-36	14.819	17.083	0	0.098	0.27	0.377
TRINITY_DN27788_c0_g1_i7	BulbRep	FlowerRep	-9.93286	2.862	3.46676e-37	9.37175e-36	17.412	22.239	0	0	0	0
TRINITY_DN25352_c2_g1_i11	BulbRep	FlowerRep	-2.93177	4.24384	3.92979e-37	1.06011e-35	20.62	19.273	21.35	19.431	1.916	1.96
TRINITY_DN28881_c2_g2_i10	BulbRep	FlowerRep	-2.60331	5.82924	3.99564e-37	1.07731e-35	30.362	27.057	19.926	20.308	4.155	2.819
TRINITY_DN26486_c5_g1_i10	BulbRep	FlowerRep	-2.43199	6.54892	4.01571e-37	1.08216e-35	86.766	93.629	14.458	14.165	14.49	10.086
TRINITY_DN30769_c2_g6_i6	BulbRep	FlowerRep	-2.19091	5.96155	4.60073e-37	1.23916e-35	149.426	145.039	3.514	4.908	23.287	24.016
TRINITY_DN30334_c0_g1_i9	BulbRep	FlowerRep	-9.82699	2.76687	4.6733e-37	1.25805e-35	9.178	7.725	12.582	13.198	0	0
TRINITY_DN26827_c0_g1_i3	BulbRep	FlowerRep	-9.83181	2.77139	4.79206e-37	1.28934e-35	25.899	21.472	0	0	0	0
TRINITY_DN21547_c1_g2_i1	BulbRep	FlowerRep	-5.30873	3.00489	5.05862e-37	1.36035e-35	48.776	45.673	0	0.309	0.931	0.814
TRINITY_DN23102_c0_g1_i1	BulbRep	FlowerRep	-5.88631	2.87469	5.54056e-37	1.48917e-35	5.549	5.256	6.252	6.737	0.108	0
TRINITY_DN25858_c1_g1_i2	BulbRep	FlowerRep	-6.43832	2.88943	5.77926e-37	1.5517e-35	13.009	13.806	6.935	6.721	0	0.241
TRINITY_DN21461_c0_g2_i1	BulbRep	FlowerRep	-7.20435	2.77242	5.81768e-37	1.5612e-35	15.703	16.881	12.274	11.914	0.121	0
TRINITY_DN28489_c0_g1_i12	BulbRep	FlowerRep	-2.65192	5.25389	5.91731e-37	1.58711e-35	52.085	50.281	69.032	79.137	5.181	7.04
TRINITY_DN27024_c3_g1_i1	BulbRep	FlowerRep	-5.24534	3.18309	5.96304e-37	1.59854e-35	10.744	8.617	1.339	1.211	0.243	0.181
TRINITY_DN16293_c0_g1_i1	BulbRep	FlowerRep	-4.35896	3.29419	6.34283e-37	1.69947e-35	21.715	24.926	41.029	35.749	0.823	0.814
TRINITY_DN30604_c1_g1_i12	BulbRep	FlowerRep	-9.79699	2.73685	6.84841e-37	1.83398e-35	8.083	9.721	0	0	0	0
TRINITY_DN20037_c0_g1_i3	BulbRep	FlowerRep	-2.34875	5.46514	7.02916e-37	1.8814e-35	25.36	25.44	10.142	9.784	4.088	3.271
TRINITY_DN26306_c0_g2_i1	BulbRep	FlowerRep	-9.8789	2.81184	7.21224e-37	1.9294e-35	9.22	11.987	0	0	0	0
TRINITY_DN29292_c2_g2_i3	BulbRep	FlowerRep	-9.77194	2.71486	8.03394e-37	2.14586e-35	20.182	19.964	0	0	0	0
TRINITY_DN21429_c3_g8_i1	BulbRep	FlowerRep	-3.49976	3.75776	8.63537e-37	2.30531e-35	25.251	29.972	7.873	8.964	1.956	1.568
TRINITY_DN21686_c0_g2_i1	BulbRep	FlowerRep	-9.86572	2.80027	8.70733e-37	2.32331e-35	30.657	37.317	0	0	0	0
TRINITY_DN25246_c0_g2_i1	BulbRep	FlowerRep	-2.84489	4.52492	9.12127e-37	2.4325e-35	22.759	23.553	8.257	8.289	2.037	2.804
TRINITY_DN22930_c0_g3_i1	BulbRep	FlowerRep	-9.87117	2.80524	9.69753e-37	2.58484e-35	26.362	32.372	0	0	0	0
TRINITY_DN27016_c1_g5_i2	BulbRep	FlowerRep	-2.89339	4.27154	1.00029e-36	2.66209e-35	13.354	12.223	32.823	34.571	1.349	1.191
TRINITY_DN28041_c0_g4_i3	BulbRep	FlowerRep	-10.1164	3.03017	1.05195e-36	2.79813e-35	5.97	9.081	0.188	0	0	0
TRINITY_DN30854_c1_g1_i14	BulbRep	FlowerRep	-10.1316	3.05213	1.06413e-36	2.8276e-35	19.155	12.905	0	0	0	0
TRINITY_DN29880_c5_g1_i1	BulbRep	FlowerRep	-2.64127	5.00474	1.20588e-36	3.2026e-35	22.43	21.733	3.403	2.901	3.09	2.096
TRINITY_DN29646_c1_g4_i1	BulbRep	FlowerRep	-3.05786	4.10888	1.24963e-36	3.31536e-35	14.145	13.006	6.824	7.712	1.147	1.297
TRINITY_DN23651_c1_g4_i1	BulbRep	FlowerRep	-2.66782	5.01439	1.35579e-36	3.59514e-35	24.897	25.911	8.897	10.971	2.55	3.452
TRINITY_DN30185_c1_g2_i2	BulbRep	FlowerRep	-2.06426	6.98565	1.36004e-36	3.60456e-35	160.919	158.138	227.645	205.514	26.862	29.533
TRINITY_DN15068_c0_g1_i1	BulbRep	FlowerRep	-3.61997	3.75849	1.4472e-36	3.83359e-35	39.986	34.992	19.115	14.799	2.914	1.342
TRINITY_DN20141_c0_g1_i2	BulbRep	FlowerRep	-9.75596	2.70007	1.52599e-36	4.04022e-35	9.834	9.898	0	0	0	0
TRINITY_DN30271_c2_g2_i3	BulbRep	FlowerRep	-3.2993	3.89103	1.54064e-36	4.0769e-35	18.162	18.22	41.839	43.421	1.754	0.859
TRINITY_DN16500_c0_g1_i1	BulbRep	FlowerRep	-5.51378	2.90186	1.69092e-36	4.47227e-35	16.309	16.729	0.23	0	0.324	0.151
TRINITY_DN22125_c0_g2_i4	BulbRep	FlowerRep	-7.23454	2.80594	1.74242e-36	4.60375e-35	10.297	9.687	26.681	32.742	0	0.106
TRINITY_DN30279_c3_g1_i1	BulbRep	FlowerRep	-2.78545	4.59333	1.75048e-36	4.62267e-35	36.079	36.146	138.192	128.587	3.346	4.493
TRINITY_DN25451_c2_g6_i1	BulbRep	FlowerRep	-9.80107	2.74293	1.7949e-36	4.73754e-35	6.921	5.854	0	0.049	0	0
TRINITY_DN27193_c1_g2_i2	BulbRep	FlowerRep	-3.8337	3.43658	2.07788e-36	5.47602e-35	58.476	55.47	0	0	3.09	2.518
TRINITY_DN25146_c0_g4_i3	BulbRep	FlowerRep	-3.90851	3.56294	2.13819e-36	5.63206e-35	8.723	7.48	7.293	6.217	0.526	0.241
TRINITY_DN21378_c0_g1_i7	BulbRep	FlowerRep	-5.03262	3.18609	2.1409e-36	5.63632e-35	21.437	27.571	0.461	0.146	0.661	0.347
TRINITY_DN24079_c3_g1_i3	BulbRep	FlowerRep	-4.41705	3.35216	2.79647e-36	7.33217e-35	4.673	3.934	7.029	7.184	0.121	0.181
TRINITY_DN27682_c1_g1_i3	BulbRep	FlowerRep	-2.57338	5.09018	2.90794e-36	7.62054e-35	28.097	24.243	1.322	2.812	3.198	3.347
TRINITY_DN29061_c0_g1_i3	BulbRep	FlowerRep	-9.75896	2.70311	2.91314e-36	7.6303e-35	4.681	4.439	0	0	0	0
TRINITY_DN17543_c0_g1_i1	BulbRep	FlowerRep	-3.60622	3.61792	2.9408e-36	7.69882e-35	20.309	20.748	22.22	22.811	1.025	1.523
TRINITY_DN31197_c2_g1_i20	BulbRep	FlowerRep	-5.30119	2.98826	3.23144e-36	8.45537e-35	9.893	8.803	25.248	24.169	0.297	0
TRINITY_DN23604_c2_g1_i1	BulbRep	FlowerRep	-5.38723	3.07232	3.24515e-36	8.48693e-35	11.064	9.039	135.104	130.229	0.243	0.075
TRINITY_DN27024_c3_g1_i3	BulbRep	FlowerRep	-4.27317	3.58111	3.76696e-36	9.82659e-35	14.171	11.296	0	0	0.715	0.181
TRINITY_DN20674_c0_g1_i1	BulbRep	FlowerRep	-5.83812	2.83001	4.32728e-36	1.12711e-34	4.665	5.004	0	0	0.094	0
TRINITY_DN28919_c0_g1_i1	BulbRep	FlowerRep	-4.9309	3.09434	4.34679e-36	1.13162e-34	11.678	13.916	0	0	0.378	0.211
TRINITY_DN29709_c3_g2_i2	BulbRep	FlowerRep	-7.20994	2.78318	4.7973e-36	1.24512e-34	33.839	32.035	0	0	0	0.317
TRINITY_DN20885_c0_g1_i3	BulbRep	FlowerRep	-4.31641	3.2642	5.39591e-36	1.39907e-34	6.711	6.823	3.446	3.982	0.175	0.347
TRINITY_DN27174_c0_g1_i5	BulbRep	FlowerRep	-4.53441	3.20572	5.6e-36	1.45126e-34	10.963	9.822	87.858	82.298	0.391	0.241
TRINITY_DN19285_c0_g1_i1	BulbRep	FlowerRep	-3.164	3.82377	7.11564e-36	1.84033e-34	21.891	22.306	0.682	0.528	1.929	1.658
TRINITY_DN30358_c0_g1_i18	BulbRep	FlowerRep	-3.40446	3.68078	7.89703e-36	2.03831e-34	8.344	9.274	12.65	15.083	0.594	0.618
TRINITY_DN25250_c0_g4_i9	BulbRep	FlowerRep	-4.06094	3.32417	8.0232e-36	2.06984e-34	49.567	45.833	5.664	5.664	2.118	1.96
TRINITY_DN30125_c1_g1_i6	BulbRep	FlowerRep	-5.47522	2.86164	8.28873e-36	2.1362e-34	5.582	5.829	6.653	6.249	0.148	0
TRINITY_DN80368_c0_g1_i1	BulbRep	FlowerRep	-9.72279	2.67022	1.04776e-35	2.69762e-34	21.833	19.273	183.955	150.562	0	0
TRINITY_DN28401_c1_g1_i1	BulbRep	FlowerRep	-9.73694	2.68281	1.09361e-35	2.81284e-34	10.348	9.822	0	0	0	0
TRINITY_DN26983_c0_g1_i4	BulbRep	FlowerRep	-9.73083	2.67584	1.09508e-35	2.81522e-34	26.868	31.648	0	0	0	0
TRINITY_DN28941_c4_g3_i1	BulbRep	FlowerRep	-2.61008	4.9598	1.50413e-35	3.85716e-34	24.535	22.272	23.039	21.617	3.278	2.337
TRINITY_DN24720_c1_g1_i2	BulbRep	FlowerRep	-9.71749	2.66455	1.51602e-35	3.8857e-34	9.388	9.426	0	0	0	0
TRINITY_DN21138_c0_g1_i1	BulbRep	FlowerRep	-9.71222	2.65965	1.51827e-35	3.88952e-34	40.626	40.729	0	0	0	0
TRINITY_DN21598_c0_g1_i1	BulbRep	FlowerRep	-3.37102	3.64826	1.52453e-35	3.90361e-34	17.151	17.437	35.254	35.261	1.282	1.176
TRINITY_DN18208_c0_g1_i1	BulbRep	FlowerRep	-9.71222	2.65965	1.52602e-35	3.90549e-34	7.864	7.96	1.186	1.43	0	0
TRINITY_DN21781_c0_g2_i3	BulbRep	FlowerRep	-9.89751	2.82822	1.52909e-35	3.91139e-34	9.186	12.711	0	0	0	0
TRINITY_DN21497_c4_g1_i1	BulbRep	FlowerRep	-9.69645	2.64568	1.53886e-35	3.93444e-34	8.639	7.91	0	0	0	0
TRINITY_DN26030_c2_g2_i3	BulbRep	FlowerRep	-2.52357	5.70703	1.54316e-35	3.94347e-34	37.182	42.826	27.304	31.929	6.085	4.116
TRINITY_DN12503_c0_g1_i1	BulbRep	FlowerRep	-3.37706	3.65028	1.55883e-35	3.98153e-34	29.84	32.254	164.592	168.676	2.388	1.915
TRINITY_DN19539_c0_g1_i1	BulbRep	FlowerRep	-2.49672	4.85441	1.62777e-35	4.15554e-34	41.333	45.901	164.524	154.048	6.058	5.277
TRINITY_DN28347_c0_g1_i1	BulbRep	FlowerRep	-9.71677	2.66397	1.72331e-35	4.39507e-34	5.111	5.071	0	0	0	0
TRINITY_DN25257_c0_g3_i3	BulbRep	FlowerRep	-5.25805	2.95879	1.75191e-35	4.4658e-34	21.774	19.829	11.566	11.304	0.405	0.362
TRINITY_DN31404_c0_g1_i1	BulbRep	FlowerRep	-4.84749	3.02387	1.80241e-35	4.58771e-34	9.767	10.252	37.071	32.068	0.243	0.256
TRINITY_DN26566_c0_g1_i1	BulbRep	FlowerRep	-9.78386	2.72734	1.95829e-35	4.98202e-34	18.473	15.146	1.203	1.503	0	0
TRINITY_DN29257_c1_g1_i4	BulbRep	FlowerRep	-2.78658	4.22841	1.97264e-35	5.01603e-34	18.583	19.113	19.192	17.667	2.01	2.035
TRINITY_DN23011_c0_g1_i3	BulbRep	FlowerRep	-5.88031	2.88334	2.30449e-35	5.84829e-34	7.696	8.339	10.756	12.157	0	0.226
TRINITY_DN22634_c0_g1_i6	BulbRep	FlowerRep	-9.67084	2.62097	2.64299e-35	6.69409e-34	10.828	11.945	0	0	0	0
TRINITY_DN30921_c0_g2_i1	BulbRep	FlowerRep	-2.82994	4.18062	2.8172e-35	7.12129e-34	14.398	15.205	41.634	39.503	1.498	1.598
TRINITY_DN21209_c0_g1_i2	BulbRep	FlowerRep	-9.80665	2.74487	2.83965e-35	7.17452e-34	37.839	48.655	0	0	0	0
TRINITY_DN22032_c7_g3_i1	BulbRep	FlowerRep	-9.71984	2.6671	2.85633e-35	7.21311e-34	32.989	30.629	0	0	0	0
TRINITY_DN28360_c2_g2_i14	BulbRep	FlowerRep	-9.65766	2.60902	2.91082e-35	7.34711e-34	10.415	11.077	93.538	85.468	0	0
TRINITY_DN21899_c0_g3_i1	BulbRep	FlowerRep	-4.359	3.18442	3.02371e-35	7.62831e-34	13.076	13.714	33.846	28.338	0.378	0.618
TRINITY_DN1190_c0_g1_i1	BulbRep	FlowerRep	-2.79894	4.66716	3.07171e-35	7.73974e-34	25.133	30.873	3.241	3.031	3.413	2.427
TRINITY_DN22022_c4_g1_i2	BulbRep	FlowerRep	-2.74795	4.27783	3.28756e-35	8.2777e-34	23.306	23.03	1.39	1.365	2.509	2.593
TRINITY_DN21313_c2_g1_i1	BulbRep	FlowerRep	-3.73458	3.42333	3.54241e-35	8.91501e-34	12.268	12.341	29.889	33.855	0.621	0.709
TRINITY_DN29890_c0_g1_i3	BulbRep	FlowerRep	-9.65141	2.60331	3.72098e-35	9.35066e-34	4.875	5.189	0	0	0	0
TRINITY_DN27832_c1_g2_i1	BulbRep	FlowerRep	-3.41209	4.0993	3.74707e-35	9.41163e-34	20.847	17.083	50.377	51.742	1.012	1.704
TRINITY_DN25656_c1_g1_i1	BulbRep	FlowerRep	-4.0696	3.98619	3.93025e-35	9.86691e-34	49.441	72.149	20.753	30.288	1.835	3.603
TRINITY_DN29948_c3_g3_i1	BulbRep	FlowerRep	-6.33478	2.78932	4.13773e-35	1.03827e-33	3.056	3.361	0.051	0.073	0.027	0.03
TRINITY_DN22167_c0_g3_i2	BulbRep	FlowerRep	-2.25872	5.94051	4.14357e-35	1.03923e-33	28.274	33.366	19.823	20.195	5.181	4.342
TRINITY_DN13553_c0_g1_i1	BulbRep	FlowerRep	-9.79295	2.73606	4.18896e-35	1.04959e-33	10.247	8.196	1.314	1.65	0	0
TRINITY_DN21912_c0_g1_i2	BulbRep	FlowerRep	-9.69944	2.64803	4.24854e-35	1.06348e-33	72.326	69.024	0	0	0	0
TRINITY_DN25266_c7_g2_i4	BulbRep	FlowerRep	-3.20442	3.94658	4.36142e-35	1.09067e-33	18.717	18.204	1.262	1.04	1.187	1.869
TRINITY_DN30560_c0_g1_i1	BulbRep	FlowerRep	-3.45856	3.64073	4.52467e-35	1.1304e-33	9.161	8.744	0.119	0.244	0.513	0.709
TRINITY_DN27041_c1_g2_i6	BulbRep	FlowerRep	-9.72641	2.67392	4.63665e-35	1.15781e-33	44.903	37.738	0	0	0	0
TRINITY_DN31314_c3_g1_i7	BulbRep	FlowerRep	-3.76033	3.55943	4.90056e-35	1.22312e-33	3.932	4.844	7.191	7.55	0.297	0.166
TRINITY_DN25344_c0_g2_i2	BulbRep	FlowerRep	-2.5746	4.68584	5.57356e-35	1.38906e-33	24.695	22.626	5.331	4.388	3.171	2.683
TRINITY_DN21721_c2_g1_i2	BulbRep	FlowerRep	-2.58462	4.72461	5.95998e-35	1.48465e-33	43.236	42.152	98.511	85.029	6.031	4.372
TRINITY_DN18929_c0_g1_i1	BulbRep	FlowerRep	-3.14944	3.96104	6.02463e-35	1.50003e-33	8.546	9.333	16.591	14.457	0.621	0.905
TRINITY_DN27552_c1_g6_i7	BulbRep	FlowerRep	-4.84657	3.34656	6.5669e-35	1.63425e-33	6.862	5.021	21.436	19.699	0.202	0.09
TRINITY_DN17300_c0_g1_i3	BulbRep	FlowerRep	-3.62013	3.51357	6.95199e-35	1.72841e-33	14.331	13.368	27.048	22.738	0.769	0.95
TRINITY_DN52348_c0_g1_i1	BulbRep	FlowerRep	-3.81687	3.35392	7.27804e-35	1.80772e-33	26.657	26.947	5.092	4.9	1.322	1.462
TRINITY_DN30942_c1_g1_i5	BulbRep	FlowerRep	-9.77953	2.71986	7.59598e-35	1.88579e-33	2.366	3.083	2.38	0.609	0	0
TRINITY_DN45249_c0_g1_i1	BulbRep	FlowerRep	-9.68879	2.63894	7.95942e-35	1.97315e-33	55.343	47.88	0	0.87	0	0
TRINITY_DN27094_c4_g3_i3	BulbRep	FlowerRep	-5.74298	3.11455	8.02324e-35	1.98801e-33	8.976	12.812	16.676	17.18	0.121	0.166
TRINITY_DN26575_c0_g1_i2	BulbRep	FlowerRep	-2.25277	6.81935	9.43053e-35	2.33334e-33	39.287	42.615	41.796	40.406	7.38	5.367
TRINITY_DN25391_c1_g2_i5	BulbRep	FlowerRep	-2.02992	6.81736	1.06797e-34	2.63734e-33	90.462	96.055	33.701	38.358	18.43	15.347
TRINITY_DN25342_c0_g1_i17	BulbRep	FlowerRep	-7.12669	2.70054	1.09105e-34	2.69303e-33	41.931	46.558	0	0	0.324	0
TRINITY_DN21929_c0_g1_i1	BulbRep	FlowerRep	-2.05503	6.64324	1.13223e-34	2.78933e-33	99.118	94.135	111.042	95.146	16.622	17.85
TRINITY_DN21435_c0_g1_i4	BulbRep	FlowerRep	-9.6254	2.57963	1.14029e-34	2.80783e-33	46.09	45.682	0	0	0	0
TRINITY_DN25069_c0_g1_i4	BulbRep	FlowerRep	-9.74106	2.68781	1.1435e-34	2.81438e-33	66.222	53.17	0	0	0	0
TRINITY_DN29973_c6_g1_i4	BulbRep	FlowerRep	-2.89341	4.16454	1.35802e-34	3.33917e-33	20.418	18.111	31.074	28.622	1.916	1.93
TRINITY_DN21469_c1_g1_i4	BulbRep	FlowerRep	-2.50346	4.98404	1.3961e-34	3.42951e-33	62.264	74.743	3.625	2.219	9.107	8.593
TRINITY_DN30874_c1_g2_i1	BulbRep	FlowerRep	-2.01562	6.56854	1.46338e-34	3.59308e-33	135.854	135.386	31.484	28.151	24.056	25.463
TRINITY_DN29994_c1_g1_i6	BulbRep	FlowerRep	-2.49994	6.04137	1.53079e-34	3.7568e-33	84.451	91.49	10.654	13.173	9.674	13.417
TRINITY_DN21735_c7_g1_i4	BulbRep	FlowerRep	-2.28895	5.21989	1.62719e-34	3.98956e-33	30.513	29.921	11.421	12.97	4.911	4.206
TRINITY_DN20142_c0_g2_i1	BulbRep	FlowerRep	-5.23655	2.94822	1.85924e-34	4.54549e-33	5.54	5.627	4.256	5.542	0.04	0.196
TRINITY_DN29740_c0_g4_i1	BulbRep	FlowerRep	-2.9816	3.98467	1.92084e-34	4.69386e-33	53.382	49.498	64.912	66.955	4.682	4.839
TRINITY_DN21407_c0_g2_i4	BulbRep	FlowerRep	-9.61184	2.56734	1.9817e-34	4.84029e-33	42.697	40.981	0	0	0	0
TRINITY_DN25961_c0_g1_i2	BulbRep	FlowerRep	-2.11407	6.18873	2.06507e-34	5.03912e-33	41.552	39.827	9.417	9.833	6.692	7.282
[truncated: 4,872 more rows]

## Sheet: Bulb_vs_Stem_Bulb-UP
sampleA	sampleB	logFC	logCPM	PValue	FDR	FlowerRep1	FlowerRep2	StemRep1	StemRep2	BulbRep1	BulbRep2
[truncated: 4,393 more rows]

[truncated: 3 more sheets: Bulb_vs_Stem_Stem-UP, Flower_vs_Stem_Flower-UP, Flower_vs_Stem_FStem-UP]
